# Supplementary material for: Identification and experimental validation of biomarkers associated with mitochondrial and programmed cell death in major depressive disorder
Source: Front Psychiatry. 2025 Apr 30;16:1564380. doi: 10.3389/fpsyt.2025.1564380 (PMC12075303; doi:10.3389/fpsyt.2025.1564380)
Supplement: Supplementary file 2 [file Table1.xlsx]

## Sheet: pd_GSE76826
	title	geo_accession	status	submission_date	last_update_date	type	channel_count	source_name_ch1	organism_ch1	characteristics_ch1	characteristics_ch1.1	characteristics_ch1.2	characteristics_ch1.3	treatment_protocol_ch1	molecule_ch1	extract_protocol_ch1	label_ch1	label_protocol_ch1	taxid_ch1	hyb_protocol	scan_protocol	data_processing	platform_id	contact_name	contact_email	contact_institute	contact_address	contact_city	contact_zip/postal_code	contact_country	supplementary_file	data_row_count	age:ch1	diagnosis:ch1	gender:ch1	state:ch1
GSM2038455	HC_1	GSM2038455	Public on Jan 14 2016	Jan 13 2016	Jan 14 2016	RNA	1	leukocytes	Homo sapiens	gender: Male	diagnosis: Healthy	state: Healthy	age: 68	The blood samples were obtained between 9:00 and 12:00, and then heparinized.	total RNA	The total RNA was extracted using the QIAmp RNA Blood Mini Kit (QIAGEN K.K., Tokyo, Japan) according to the manufacturer’s instructions. The eluted samples were processed with the standard method of ethanol precipitation, and the RNA pellet was dissolved in RNase-free water. The RNA quantity and quality were assessed using a NanoDrop ND-1000 spectrophotometer (Thermo Fisher Scientific Inc., Walth…	Cy3	Total RNA was amplified and labeled with Cyanine 3 (Cy3) using a one-color Agilent Low Input Quick Amp Labeling Kit (Agilent Technologies) according to the manufacturer’s instructions. Briefly, 100 ng of total RNA was reverse-transcribed to obtain double-stranded cDNA using a poly dT-T7 promoter primer. The primer, template RNA, and quality-control transcripts of known concentrations and quality …	9606	For each hybridization, 600 ng of Cy3-labeled cRNA was fragmented and hybridized at 65°C for 17 h to the Agilent SurePrint G3 Human GE 8×60K v2 Microarray (Design ID: 039494).	After washing, the microarrays were scanned using an Agilent DNA microarray scanner.	The intensity values of each scanned feature were quantified using Agilent feature extraction software version 10.7.3.1, which performs background subtractions. The normalization was performed using Agilent GeneSpring GX version 11.0.2 (per chip: normalization to the 75th percentile shift; per gene: none). The probes that were declared as “present” in all the assayed samples and that displayed a …	GPL17077	Shigeo,,Miyata	s_miyata@gunma-u.ac.jp	Gunma University Graduate School of Medicine	3-39-22 Showa-machi	Maebashi	Gunma 371-8511	Japan	ftp://ftp.ncbi.nlm.nih.gov/geo/samples/GSM2038nnn/GSM2038455/suppl/GSM2038455_HC_1.txt.gz	50739	68	Healthy	Male	Healthy
GSM2038456	HC_2	GSM2038456	Public on Jan 14 2016	Jan 13 2016	Jan 14 2016	RNA	1	leukocytes	Homo sapiens	gender: Female	diagnosis: Healthy	state: Healthy	age: 56	The blood samples were obtained between 9:00 and 12:00, and then heparinized.	total RNA	The total RNA was extracted using the QIAmp RNA Blood Mini Kit (QIAGEN K.K., Tokyo, Japan) according to the manufacturer’s instructions. The eluted samples were processed with the standard method of ethanol precipitation, and the RNA pellet was dissolved in RNase-free water. The RNA quantity and quality were assessed using a NanoDrop ND-1000 spectrophotometer (Thermo Fisher Scientific Inc., Walth…	Cy3	Total RNA was amplified and labeled with Cyanine 3 (Cy3) using a one-color Agilent Low Input Quick Amp Labeling Kit (Agilent Technologies) according to the manufacturer’s instructions. Briefly, 100 ng of total RNA was reverse-transcribed to obtain double-stranded cDNA using a poly dT-T7 promoter primer. The primer, template RNA, and quality-control transcripts of known concentrations and quality …	9606	For each hybridization, 600 ng of Cy3-labeled cRNA was fragmented and hybridized at 65°C for 17 h to the Agilent SurePrint G3 Human GE 8×60K v2 Microarray (Design ID: 039494).	After washing, the microarrays were scanned using an Agilent DNA microarray scanner.	The intensity values of each scanned feature were quantified using Agilent feature extraction software version 10.7.3.1, which performs background subtractions. The normalization was performed using Agilent GeneSpring GX version 11.0.2 (per chip: normalization to the 75th percentile shift; per gene: none). The probes that were declared as “present” in all the assayed samples and that displayed a …	GPL17077	Shigeo,,Miyata	s_miyata@gunma-u.ac.jp	Gunma University Graduate School of Medicine	3-39-22 Showa-machi	Maebashi	Gunma 371-8511	Japan	ftp://ftp.ncbi.nlm.nih.gov/geo/samples/GSM2038nnn/GSM2038456/suppl/GSM2038456_HC_2.txt.gz	50739	56	Healthy	Female	Healthy
GSM2038457	HC_3	GSM2038457	Public on Jan 14 2016	Jan 13 2016	Jan 14 2016	RNA	1	leukocytes	Homo sapiens	gender: Female	diagnosis: Healthy	state: Healthy	age: 62	The blood samples were obtained between 9:00 and 12:00, and then heparinized.	total RNA	The total RNA was extracted using the QIAmp RNA Blood Mini Kit (QIAGEN K.K., Tokyo, Japan) according to the manufacturer’s instructions. The eluted samples were processed with the standard method of ethanol precipitation, and the RNA pellet was dissolved in RNase-free water. The RNA quantity and quality were assessed using a NanoDrop ND-1000 spectrophotometer (Thermo Fisher Scientific Inc., Walth…	Cy3	Total RNA was amplified and labeled with Cyanine 3 (Cy3) using a one-color Agilent Low Input Quick Amp Labeling Kit (Agilent Technologies) according to the manufacturer’s instructions. Briefly, 100 ng of total RNA was reverse-transcribed to obtain double-stranded cDNA using a poly dT-T7 promoter primer. The primer, template RNA, and quality-control transcripts of known concentrations and quality …	9606	For each hybridization, 600 ng of Cy3-labeled cRNA was fragmented and hybridized at 65°C for 17 h to the Agilent SurePrint G3 Human GE 8×60K v2 Microarray (Design ID: 039494).	After washing, the microarrays were scanned using an Agilent DNA microarray scanner.	The intensity values of each scanned feature were quantified using Agilent feature extraction software version 10.7.3.1, which performs background subtractions. The normalization was performed using Agilent GeneSpring GX version 11.0.2 (per chip: normalization to the 75th percentile shift; per gene: none). The probes that were declared as “present” in all the assayed samples and that displayed a …	GPL17077	Shigeo,,Miyata	s_miyata@gunma-u.ac.jp	Gunma University Graduate School of Medicine	3-39-22 Showa-machi	Maebashi	Gunma 371-8511	Japan	ftp://ftp.ncbi.nlm.nih.gov/geo/samples/GSM2038nnn/GSM2038457/suppl/GSM2038457_HC_3.txt.gz	50739	62	Healthy	Female	Healthy
GSM2038458	HC_4	GSM2038458	Public on Jan 14 2016	Jan 13 2016	Jan 14 2016	RNA	1	leukocytes	Homo sapiens	gender: Female	diagnosis: Healthy	state: Healthy	age: 71	The blood samples were obtained between 9:00 and 12:00, and then heparinized.	total RNA	The total RNA was extracted using the QIAmp RNA Blood Mini Kit (QIAGEN K.K., Tokyo, Japan) according to the manufacturer’s instructions. The eluted samples were processed with the standard method of ethanol precipitation, and the RNA pellet was dissolved in RNase-free water. The RNA quantity and quality were assessed using a NanoDrop ND-1000 spectrophotometer (Thermo Fisher Scientific Inc., Walth…	Cy3	Total RNA was amplified and labeled with Cyanine 3 (Cy3) using a one-color Agilent Low Input Quick Amp Labeling Kit (Agilent Technologies) according to the manufacturer’s instructions. Briefly, 100 ng of total RNA was reverse-transcribed to obtain double-stranded cDNA using a poly dT-T7 promoter primer. The primer, template RNA, and quality-control transcripts of known concentrations and quality …	9606	For each hybridization, 600 ng of Cy3-labeled cRNA was fragmented and hybridized at 65°C for 17 h to the Agilent SurePrint G3 Human GE 8×60K v2 Microarray (Design ID: 039494).	After washing, the microarrays were scanned using an Agilent DNA microarray scanner.	The intensity values of each scanned feature were quantified using Agilent feature extraction software version 10.7.3.1, which performs background subtractions. The normalization was performed using Agilent GeneSpring GX version 11.0.2 (per chip: normalization to the 75th percentile shift; per gene: none). The probes that were declared as “present” in all the assayed samples and that displayed a …	GPL17077	Shigeo,,Miyata	s_miyata@gunma-u.ac.jp	Gunma University Graduate School of Medicine	3-39-22 Showa-machi	Maebashi	Gunma 371-8511	Japan	ftp://ftp.ncbi.nlm.nih.gov/geo/samples/GSM2038nnn/GSM2038458/suppl/GSM2038458_HC_4.txt.gz	50739	71	Healthy	Female	Healthy
GSM2038459	HC_5	GSM2038459	Public on Jan 14 2016	Jan 13 2016	Jan 14 2016	RNA	1	leukocytes	Homo sapiens	gender: Female	diagnosis: Healthy	state: Healthy	age: 76	The blood samples were obtained between 9:00 and 12:00, and then heparinized.	total RNA	The total RNA was extracted using the QIAmp RNA Blood Mini Kit (QIAGEN K.K., Tokyo, Japan) according to the manufacturer’s instructions. The eluted samples were processed with the standard method of ethanol precipitation, and the RNA pellet was dissolved in RNase-free water. The RNA quantity and quality were assessed using a NanoDrop ND-1000 spectrophotometer (Thermo Fisher Scientific Inc., Walth…	Cy3	Total RNA was amplified and labeled with Cyanine 3 (Cy3) using a one-color Agilent Low Input Quick Amp Labeling Kit (Agilent Technologies) according to the manufacturer’s instructions. Briefly, 100 ng of total RNA was reverse-transcribed to obtain double-stranded cDNA using a poly dT-T7 promoter primer. The primer, template RNA, and quality-control transcripts of known concentrations and quality …	9606	For each hybridization, 600 ng of Cy3-labeled cRNA was fragmented and hybridized at 65°C for 17 h to the Agilent SurePrint G3 Human GE 8×60K v2 Microarray (Design ID: 039494).	After washing, the microarrays were scanned using an Agilent DNA microarray scanner.	The intensity values of each scanned feature were quantified using Agilent feature extraction software version 10.7.3.1, which performs background subtractions. The normalization was performed using Agilent GeneSpring GX version 11.0.2 (per chip: normalization to the 75th percentile shift; per gene: none). The probes that were declared as “present” in all the assayed samples and that displayed a …	GPL17077	Shigeo,,Miyata	s_miyata@gunma-u.ac.jp	Gunma University Graduate School of Medicine	3-39-22 Showa-machi	Maebashi	Gunma 371-8511	Japan	ftp://ftp.ncbi.nlm.nih.gov/geo/samples/GSM2038nnn/GSM2038459/suppl/GSM2038459_HC_5.txt.gz	50739	76	Healthy	Female	Healthy
GSM2038460	HC_6	GSM2038460	Public on Jan 14 2016	Jan 13 2016	Jan 14 2016	RNA	1	leukocytes	Homo sapiens	gender: Female	diagnosis: Healthy	state: Healthy	age: 81	The blood samples were obtained between 9:00 and 12:00, and then heparinized.	total RNA	The total RNA was extracted using the QIAmp RNA Blood Mini Kit (QIAGEN K.K., Tokyo, Japan) according to the manufacturer’s instructions. The eluted samples were processed with the standard method of ethanol precipitation, and the RNA pellet was dissolved in RNase-free water. The RNA quantity and quality were assessed using a NanoDrop ND-1000 spectrophotometer (Thermo Fisher Scientific Inc., Walth…	Cy3	Total RNA was amplified and labeled with Cyanine 3 (Cy3) using a one-color Agilent Low Input Quick Amp Labeling Kit (Agilent Technologies) according to the manufacturer’s instructions. Briefly, 100 ng of total RNA was reverse-transcribed to obtain double-stranded cDNA using a poly dT-T7 promoter primer. The primer, template RNA, and quality-control transcripts of known concentrations and quality …	9606	For each hybridization, 600 ng of Cy3-labeled cRNA was fragmented and hybridized at 65°C for 17 h to the Agilent SurePrint G3 Human GE 8×60K v2 Microarray (Design ID: 039494).	After washing, the microarrays were scanned using an Agilent DNA microarray scanner.	The intensity values of each scanned feature were quantified using Agilent feature extraction software version 10.7.3.1, which performs background subtractions. The normalization was performed using Agilent GeneSpring GX version 11.0.2 (per chip: normalization to the 75th percentile shift; per gene: none). The probes that were declared as “present” in all the assayed samples and that displayed a …	GPL17077	Shigeo,,Miyata	s_miyata@gunma-u.ac.jp	Gunma University Graduate School of Medicine	3-39-22 Showa-machi	Maebashi	Gunma 371-8511	Japan	ftp://ftp.ncbi.nlm.nih.gov/geo/samples/GSM2038nnn/GSM2038460/suppl/GSM2038460_HC_6.txt.gz	50739	81	Healthy	Female	Healthy
GSM2038461	HC_7	GSM2038461	Public on Jan 14 2016	Jan 13 2016	Jan 14 2016	RNA	1	leukocytes	Homo sapiens	gender: Female	diagnosis: Healthy	state: Healthy	age: 58	The blood samples were obtained between 9:00 and 12:00, and then heparinized.	total RNA	The total RNA was extracted using the QIAmp RNA Blood Mini Kit (QIAGEN K.K., Tokyo, Japan) according to the manufacturer’s instructions. The eluted samples were processed with the standard method of ethanol precipitation, and the RNA pellet was dissolved in RNase-free water. The RNA quantity and quality were assessed using a NanoDrop ND-1000 spectrophotometer (Thermo Fisher Scientific Inc., Walth…	Cy3	Total RNA was amplified and labeled with Cyanine 3 (Cy3) using a one-color Agilent Low Input Quick Amp Labeling Kit (Agilent Technologies) according to the manufacturer’s instructions. Briefly, 100 ng of total RNA was reverse-transcribed to obtain double-stranded cDNA using a poly dT-T7 promoter primer. The primer, template RNA, and quality-control transcripts of known concentrations and quality …	9606	For each hybridization, 600 ng of Cy3-labeled cRNA was fragmented and hybridized at 65°C for 17 h to the Agilent SurePrint G3 Human GE 8×60K v2 Microarray (Design ID: 039494).	After washing, the microarrays were scanned using an Agilent DNA microarray scanner.	The intensity values of each scanned feature were quantified using Agilent feature extraction software version 10.7.3.1, which performs background subtractions. The normalization was performed using Agilent GeneSpring GX version 11.0.2 (per chip: normalization to the 75th percentile shift; per gene: none). The probes that were declared as “present” in all the assayed samples and that displayed a …	GPL17077	Shigeo,,Miyata	s_miyata@gunma-u.ac.jp	Gunma University Graduate School of Medicine	3-39-22 Showa-machi	Maebashi	Gunma 371-8511	Japan	ftp://ftp.ncbi.nlm.nih.gov/geo/samples/GSM2038nnn/GSM2038461/suppl/GSM2038461_HC_7.txt.gz	50739	58	Healthy	Female	Healthy
GSM2038462	HC_8	GSM2038462	Public on Jan 14 2016	Jan 13 2016	Jan 14 2016	RNA	1	leukocytes	Homo sapiens	gender: Male	diagnosis: Healthy	state: Healthy	age: 54	The blood samples were obtained between 9:00 and 12:00, and then heparinized.	total RNA	The total RNA was extracted using the QIAmp RNA Blood Mini Kit (QIAGEN K.K., Tokyo, Japan) according to the manufacturer’s instructions. The eluted samples were processed with the standard method of ethanol precipitation, and the RNA pellet was dissolved in RNase-free water. The RNA quantity and quality were assessed using a NanoDrop ND-1000 spectrophotometer (Thermo Fisher Scientific Inc., Walth…	Cy3	Total RNA was amplified and labeled with Cyanine 3 (Cy3) using a one-color Agilent Low Input Quick Amp Labeling Kit (Agilent Technologies) according to the manufacturer’s instructions. Briefly, 100 ng of total RNA was reverse-transcribed to obtain double-stranded cDNA using a poly dT-T7 promoter primer. The primer, template RNA, and quality-control transcripts of known concentrations and quality …	9606	For each hybridization, 600 ng of Cy3-labeled cRNA was fragmented and hybridized at 65°C for 17 h to the Agilent SurePrint G3 Human GE 8×60K v2 Microarray (Design ID: 039494).	After washing, the microarrays were scanned using an Agilent DNA microarray scanner.	The intensity values of each scanned feature were quantified using Agilent feature extraction software version 10.7.3.1, which performs background subtractions. The normalization was performed using Agilent GeneSpring GX version 11.0.2 (per chip: normalization to the 75th percentile shift; per gene: none). The probes that were declared as “present” in all the assayed samples and that displayed a …	GPL17077	Shigeo,,Miyata	s_miyata@gunma-u.ac.jp	Gunma University Graduate School of Medicine	3-39-22 Showa-machi	Maebashi	Gunma 371-8511	Japan	ftp://ftp.ncbi.nlm.nih.gov/geo/samples/GSM2038nnn/GSM2038462/suppl/GSM2038462_HC_8.txt.gz	50739	54	Healthy	Male	Healthy
GSM2038463	HC_9	GSM2038463	Public on Jan 14 2016	Jan 13 2016	Jan 14 2016	RNA	1	leukocytes	Homo sapiens	gender: Male	diagnosis: Healthy	state: Healthy	age: 54	The blood samples were obtained between 9:00 and 12:00, and then heparinized.	total RNA	The total RNA was extracted using the QIAmp RNA Blood Mini Kit (QIAGEN K.K., Tokyo, Japan) according to the manufacturer’s instructions. The eluted samples were processed with the standard method of ethanol precipitation, and the RNA pellet was dissolved in RNase-free water. The RNA quantity and quality were assessed using a NanoDrop ND-1000 spectrophotometer (Thermo Fisher Scientific Inc., Walth…	Cy3	Total RNA was amplified and labeled with Cyanine 3 (Cy3) using a one-color Agilent Low Input Quick Amp Labeling Kit (Agilent Technologies) according to the manufacturer’s instructions. Briefly, 100 ng of total RNA was reverse-transcribed to obtain double-stranded cDNA using a poly dT-T7 promoter primer. The primer, template RNA, and quality-control transcripts of known concentrations and quality …	9606	For each hybridization, 600 ng of Cy3-labeled cRNA was fragmented and hybridized at 65°C for 17 h to the Agilent SurePrint G3 Human GE 8×60K v2 Microarray (Design ID: 039494).	After washing, the microarrays were scanned using an Agilent DNA microarray scanner.	The intensity values of each scanned feature were quantified using Agilent feature extraction software version 10.7.3.1, which performs background subtractions. The normalization was performed using Agilent GeneSpring GX version 11.0.2 (per chip: normalization to the 75th percentile shift; per gene: none). The probes that were declared as “present” in all the assayed samples and that displayed a …	GPL17077	Shigeo,,Miyata	s_miyata@gunma-u.ac.jp	Gunma University Graduate School of Medicine	3-39-22 Showa-machi	Maebashi	Gunma 371-8511	Japan	ftp://ftp.ncbi.nlm.nih.gov/geo/samples/GSM2038nnn/GSM2038463/suppl/GSM2038463_HC_9.txt.gz	50739	54	Healthy	Male	Healthy
GSM2038464	HC_10	GSM2038464	Public on Jan 14 2016	Jan 13 2016	Jan 14 2016	RNA	1	leukocytes	Homo sapiens	gender: Male	diagnosis: Healthy	state: Healthy	age: 61	The blood samples were obtained between 9:00 and 12:00, and then heparinized.	total RNA	The total RNA was extracted using the QIAmp RNA Blood Mini Kit (QIAGEN K.K., Tokyo, Japan) according to the manufacturer’s instructions. The eluted samples were processed with the standard method of ethanol precipitation, and the RNA pellet was dissolved in RNase-free water. The RNA quantity and quality were assessed using a NanoDrop ND-1000 spectrophotometer (Thermo Fisher Scientific Inc., Walth…	Cy3	Total RNA was amplified and labeled with Cyanine 3 (Cy3) using a one-color Agilent Low Input Quick Amp Labeling Kit (Agilent Technologies) according to the manufacturer’s instructions. Briefly, 100 ng of total RNA was reverse-transcribed to obtain double-stranded cDNA using a poly dT-T7 promoter primer. The primer, template RNA, and quality-control transcripts of known concentrations and quality …	9606	For each hybridization, 600 ng of Cy3-labeled cRNA was fragmented and hybridized at 65°C for 17 h to the Agilent SurePrint G3 Human GE 8×60K v2 Microarray (Design ID: 039494).	After washing, the microarrays were scanned using an Agilent DNA microarray scanner.	The intensity values of each scanned feature were quantified using Agilent feature extraction software version 10.7.3.1, which performs background subtractions. The normalization was performed using Agilent GeneSpring GX version 11.0.2 (per chip: normalization to the 75th percentile shift; per gene: none). The probes that were declared as “present” in all the assayed samples and that displayed a …	GPL17077	Shigeo,,Miyata	s_miyata@gunma-u.ac.jp	Gunma University Graduate School of Medicine	3-39-22 Showa-machi	Maebashi	Gunma 371-8511	Japan	ftp://ftp.ncbi.nlm.nih.gov/geo/samples/GSM2038nnn/GSM2038464/suppl/GSM2038464_HC_10.txt.gz	50739	61	Healthy	Male	Healthy
GSM2038465	HC_11	GSM2038465	Public on Jan 14 2016	Jan 13 2016	Jan 14 2016	RNA	1	leukocytes	Homo sapiens	gender: Female	diagnosis: Healthy	state: Healthy	age: 56	The blood samples were obtained between 9:00 and 12:00, and then heparinized.	total RNA	The total RNA was extracted using the QIAmp RNA Blood Mini Kit (QIAGEN K.K., Tokyo, Japan) according to the manufacturer’s instructions. The eluted samples were processed with the standard method of ethanol precipitation, and the RNA pellet was dissolved in RNase-free water. The RNA quantity and quality were assessed using a NanoDrop ND-1000 spectrophotometer (Thermo Fisher Scientific Inc., Walth…	Cy3	Total RNA was amplified and labeled with Cyanine 3 (Cy3) using a one-color Agilent Low Input Quick Amp Labeling Kit (Agilent Technologies) according to the manufacturer’s instructions. Briefly, 100 ng of total RNA was reverse-transcribed to obtain double-stranded cDNA using a poly dT-T7 promoter primer. The primer, template RNA, and quality-control transcripts of known concentrations and quality …	9606	For each hybridization, 600 ng of Cy3-labeled cRNA was fragmented and hybridized at 65°C for 17 h to the Agilent SurePrint G3 Human GE 8×60K v2 Microarray (Design ID: 039494).	After washing, the microarrays were scanned using an Agilent DNA microarray scanner.	The intensity values of each scanned feature were quantified using Agilent feature extraction software version 10.7.3.1, which performs background subtractions. The normalization was performed using Agilent GeneSpring GX version 11.0.2 (per chip: normalization to the 75th percentile shift; per gene: none). The probes that were declared as “present” in all the assayed samples and that displayed a …	GPL17077	Shigeo,,Miyata	s_miyata@gunma-u.ac.jp	Gunma University Graduate School of Medicine	3-39-22 Showa-machi	Maebashi	Gunma 371-8511	Japan	ftp://ftp.ncbi.nlm.nih.gov/geo/samples/GSM2038nnn/GSM2038465/suppl/GSM2038465_HC_11.txt.gz	50739	56	Healthy	Female	Healthy
GSM2038466	HC_12	GSM2038466	Public on Jan 14 2016	Jan 13 2016	Jan 14 2016	RNA	1	leukocytes	Homo sapiens	gender: Male	diagnosis: Healthy	state: Healthy	age: 53	The blood samples were obtained between 9:00 and 12:00, and then heparinized.	total RNA	The total RNA was extracted using the QIAmp RNA Blood Mini Kit (QIAGEN K.K., Tokyo, Japan) according to the manufacturer’s instructions. The eluted samples were processed with the standard method of ethanol precipitation, and the RNA pellet was dissolved in RNase-free water. The RNA quantity and quality were assessed using a NanoDrop ND-1000 spectrophotometer (Thermo Fisher Scientific Inc., Walth…	Cy3	Total RNA was amplified and labeled with Cyanine 3 (Cy3) using a one-color Agilent Low Input Quick Amp Labeling Kit (Agilent Technologies) according to the manufacturer’s instructions. Briefly, 100 ng of total RNA was reverse-transcribed to obtain double-stranded cDNA using a poly dT-T7 promoter primer. The primer, template RNA, and quality-control transcripts of known concentrations and quality …	9606	For each hybridization, 600 ng of Cy3-labeled cRNA was fragmented and hybridized at 65°C for 17 h to the Agilent SurePrint G3 Human GE 8×60K v2 Microarray (Design ID: 039494).	After washing, the microarrays were scanned using an Agilent DNA microarray scanner.	The intensity values of each scanned feature were quantified using Agilent feature extraction software version 10.7.3.1, which performs background subtractions. The normalization was performed using Agilent GeneSpring GX version 11.0.2 (per chip: normalization to the 75th percentile shift; per gene: none). The probes that were declared as “present” in all the assayed samples and that displayed a …	GPL17077	Shigeo,,Miyata	s_miyata@gunma-u.ac.jp	Gunma University Graduate School of Medicine	3-39-22 Showa-machi	Maebashi	Gunma 371-8511	Japan	ftp://ftp.ncbi.nlm.nih.gov/geo/samples/GSM2038nnn/GSM2038466/suppl/GSM2038466_HC_12.txt.gz	50739	53	Healthy	Male	Healthy
GSM2038467	LOD-dep_1	GSM2038467	Public on Jan 14 2016	Jan 13 2016	Jan 14 2016	RNA	1	leukocytes	Homo sapiens	gender: Female	diagnosis: Major depressive disorder	state: Depression	age: 64	The blood samples were obtained between 9:00 and 12:00, and then heparinized.	total RNA	The total RNA was extracted using the QIAmp RNA Blood Mini Kit (QIAGEN K.K., Tokyo, Japan) according to the manufacturer’s instructions. The eluted samples were processed with the standard method of ethanol precipitation, and the RNA pellet was dissolved in RNase-free water. The RNA quantity and quality were assessed using a NanoDrop ND-1000 spectrophotometer (Thermo Fisher Scientific Inc., Walth…	Cy3	Total RNA was amplified and labeled with Cyanine 3 (Cy3) using a one-color Agilent Low Input Quick Amp Labeling Kit (Agilent Technologies) according to the manufacturer’s instructions. Briefly, 100 ng of total RNA was reverse-transcribed to obtain double-stranded cDNA using a poly dT-T7 promoter primer. The primer, template RNA, and quality-control transcripts of known concentrations and quality …	9606	For each hybridization, 600 ng of Cy3-labeled cRNA was fragmented and hybridized at 65°C for 17 h to the Agilent SurePrint G3 Human GE 8×60K v2 Microarray (Design ID: 039494).	After washing, the microarrays were scanned using an Agilent DNA microarray scanner.	The intensity values of each scanned feature were quantified using Agilent feature extraction software version 10.7.3.1, which performs background subtractions. The normalization was performed using Agilent GeneSpring GX version 11.0.2 (per chip: normalization to the 75th percentile shift; per gene: none). The probes that were declared as “present” in all the assayed samples and that displayed a …	GPL17077	Shigeo,,Miyata	s_miyata@gunma-u.ac.jp	Gunma University Graduate School of Medicine	3-39-22 Showa-machi	Maebashi	Gunma 371-8511	Japan	ftp://ftp.ncbi.nlm.nih.gov/geo/samples/GSM2038nnn/GSM2038467/suppl/GSM2038467_LOD-dep_1.txt.gz	50739	64	Major depressive disorder	Female	Depression
GSM2038468	LOD-dep_2	GSM2038468	Public on Jan 14 2016	Jan 13 2016	Jan 14 2016	RNA	1	leukocytes	Homo sapiens	gender: Female	diagnosis: Major depressive disorder	state: Depression	age: 65	The blood samples were obtained between 9:00 and 12:00, and then heparinized.	total RNA	The total RNA was extracted using the QIAmp RNA Blood Mini Kit (QIAGEN K.K., Tokyo, Japan) according to the manufacturer’s instructions. The eluted samples were processed with the standard method of ethanol precipitation, and the RNA pellet was dissolved in RNase-free water. The RNA quantity and quality were assessed using a NanoDrop ND-1000 spectrophotometer (Thermo Fisher Scientific Inc., Walth…	Cy3	Total RNA was amplified and labeled with Cyanine 3 (Cy3) using a one-color Agilent Low Input Quick Amp Labeling Kit (Agilent Technologies) according to the manufacturer’s instructions. Briefly, 100 ng of total RNA was reverse-transcribed to obtain double-stranded cDNA using a poly dT-T7 promoter primer. The primer, template RNA, and quality-control transcripts of known concentrations and quality …	9606	For each hybridization, 600 ng of Cy3-labeled cRNA was fragmented and hybridized at 65°C for 17 h to the Agilent SurePrint G3 Human GE 8×60K v2 Microarray (Design ID: 039494).	After washing, the microarrays were scanned using an Agilent DNA microarray scanner.	The intensity values of each scanned feature were quantified using Agilent feature extraction software version 10.7.3.1, which performs background subtractions. The normalization was performed using Agilent GeneSpring GX version 11.0.2 (per chip: normalization to the 75th percentile shift; per gene: none). The probes that were declared as “present” in all the assayed samples and that displayed a …	GPL17077	Shigeo,,Miyata	s_miyata@gunma-u.ac.jp	Gunma University Graduate School of Medicine	3-39-22 Showa-machi	Maebashi	Gunma 371-8511	Japan	ftp://ftp.ncbi.nlm.nih.gov/geo/samples/GSM2038nnn/GSM2038468/suppl/GSM2038468_LOD-dep_2.txt.gz	50739	65	Major depressive disorder	Female	Depression
GSM2038469	LOD-dep_3	GSM2038469	Public on Jan 14 2016	Jan 13 2016	Jan 14 2016	RNA	1	leukocytes	Homo sapiens	gender: Male	diagnosis: Major depressive disorder	state: Depression	age: 50	The blood samples were obtained between 9:00 and 12:00, and then heparinized.	total RNA	The total RNA was extracted using the QIAmp RNA Blood Mini Kit (QIAGEN K.K., Tokyo, Japan) according to the manufacturer’s instructions. The eluted samples were processed with the standard method of ethanol precipitation, and the RNA pellet was dissolved in RNase-free water. The RNA quantity and quality were assessed using a NanoDrop ND-1000 spectrophotometer (Thermo Fisher Scientific Inc., Walth…	Cy3	Total RNA was amplified and labeled with Cyanine 3 (Cy3) using a one-color Agilent Low Input Quick Amp Labeling Kit (Agilent Technologies) according to the manufacturer’s instructions. Briefly, 100 ng of total RNA was reverse-transcribed to obtain double-stranded cDNA using a poly dT-T7 promoter primer. The primer, template RNA, and quality-control transcripts of known concentrations and quality …	9606	For each hybridization, 600 ng of Cy3-labeled cRNA was fragmented and hybridized at 65°C for 17 h to the Agilent SurePrint G3 Human GE 8×60K v2 Microarray (Design ID: 039494).	After washing, the microarrays were scanned using an Agilent DNA microarray scanner.	The intensity values of each scanned feature were quantified using Agilent feature extraction software version 10.7.3.1, which performs background subtractions. The normalization was performed using Agilent GeneSpring GX version 11.0.2 (per chip: normalization to the 75th percentile shift; per gene: none). The probes that were declared as “present” in all the assayed samples and that displayed a …	GPL17077	Shigeo,,Miyata	s_miyata@gunma-u.ac.jp	Gunma University Graduate School of Medicine	3-39-22 Showa-machi	Maebashi	Gunma 371-8511	Japan	ftp://ftp.ncbi.nlm.nih.gov/geo/samples/GSM2038nnn/GSM2038469/suppl/GSM2038469_LOD-dep_3.txt.gz	50739	50	Major depressive disorder	Male	Depression
GSM2038470	LOD-dep_4	GSM2038470	Public on Jan 14 2016	Jan 13 2016	Jan 14 2016	RNA	1	leukocytes	Homo sapiens	gender: Female	diagnosis: Major depressive disorder	state: Depression	age: 84	The blood samples were obtained between 9:00 and 12:00, and then heparinized.	total RNA	The total RNA was extracted using the QIAmp RNA Blood Mini Kit (QIAGEN K.K., Tokyo, Japan) according to the manufacturer’s instructions. The eluted samples were processed with the standard method of ethanol precipitation, and the RNA pellet was dissolved in RNase-free water. The RNA quantity and quality were assessed using a NanoDrop ND-1000 spectrophotometer (Thermo Fisher Scientific Inc., Walth…	Cy3	Total RNA was amplified and labeled with Cyanine 3 (Cy3) using a one-color Agilent Low Input Quick Amp Labeling Kit (Agilent Technologies) according to the manufacturer’s instructions. Briefly, 100 ng of total RNA was reverse-transcribed to obtain double-stranded cDNA using a poly dT-T7 promoter primer. The primer, template RNA, and quality-control transcripts of known concentrations and quality …	9606	For each hybridization, 600 ng of Cy3-labeled cRNA was fragmented and hybridized at 65°C for 17 h to the Agilent SurePrint G3 Human GE 8×60K v2 Microarray (Design ID: 039494).	After washing, the microarrays were scanned using an Agilent DNA microarray scanner.	The intensity values of each scanned feature were quantified using Agilent feature extraction software version 10.7.3.1, which performs background subtractions. The normalization was performed using Agilent GeneSpring GX version 11.0.2 (per chip: normalization to the 75th percentile shift; per gene: none). The probes that were declared as “present” in all the assayed samples and that displayed a …	GPL17077	Shigeo,,Miyata	s_miyata@gunma-u.ac.jp	Gunma University Graduate School of Medicine	3-39-22 Showa-machi	Maebashi	Gunma 371-8511	Japan	ftp://ftp.ncbi.nlm.nih.gov/geo/samples/GSM2038nnn/GSM2038470/suppl/GSM2038470_LOD-dep_4.txt.gz	50739	84	Major depressive disorder	Female	Depression
GSM2038471	LOD-dep_5	GSM2038471	Public on Jan 14 2016	Jan 13 2016	Jan 14 2016	RNA	1	leukocytes	Homo sapiens	gender: Male	diagnosis: Major depressive disorder	state: Depression	age: 53	The blood samples were obtained between 9:00 and 12:00, and then heparinized.	total RNA	The total RNA was extracted using the QIAmp RNA Blood Mini Kit (QIAGEN K.K., Tokyo, Japan) according to the manufacturer’s instructions. The eluted samples were processed with the standard method of ethanol precipitation, and the RNA pellet was dissolved in RNase-free water. The RNA quantity and quality were assessed using a NanoDrop ND-1000 spectrophotometer (Thermo Fisher Scientific Inc., Walth…	Cy3	Total RNA was amplified and labeled with Cyanine 3 (Cy3) using a one-color Agilent Low Input Quick Amp Labeling Kit (Agilent Technologies) according to the manufacturer’s instructions. Briefly, 100 ng of total RNA was reverse-transcribed to obtain double-stranded cDNA using a poly dT-T7 promoter primer. The primer, template RNA, and quality-control transcripts of known concentrations and quality …	9606	For each hybridization, 600 ng of Cy3-labeled cRNA was fragmented and hybridized at 65°C for 17 h to the Agilent SurePrint G3 Human GE 8×60K v2 Microarray (Design ID: 039494).	After washing, the microarrays were scanned using an Agilent DNA microarray scanner.	The intensity values of each scanned feature were quantified using Agilent feature extraction software version 10.7.3.1, which performs background subtractions. The normalization was performed using Agilent GeneSpring GX version 11.0.2 (per chip: normalization to the 75th percentile shift; per gene: none). The probes that were declared as “present” in all the assayed samples and that displayed a …	GPL17077	Shigeo,,Miyata	s_miyata@gunma-u.ac.jp	Gunma University Graduate School of Medicine	3-39-22 Showa-machi	Maebashi	Gunma 371-8511	Japan	ftp://ftp.ncbi.nlm.nih.gov/geo/samples/GSM2038nnn/GSM2038471/suppl/GSM2038471_LOD-dep_5.txt.gz	50739	53	Major depressive disorder	Male	Depression
GSM2038472	LOD-dep_6	GSM2038472	Public on Jan 14 2016	Jan 13 2016	Jan 14 2016	RNA	1	leukocytes	Homo sapiens	gender: Female	diagnosis: Major depressive disorder	state: Depression	age: 82	The blood samples were obtained between 9:00 and 12:00, and then heparinized.	total RNA	The total RNA was extracted using the QIAmp RNA Blood Mini Kit (QIAGEN K.K., Tokyo, Japan) according to the manufacturer’s instructions. The eluted samples were processed with the standard method of ethanol precipitation, and the RNA pellet was dissolved in RNase-free water. The RNA quantity and quality were assessed using a NanoDrop ND-1000 spectrophotometer (Thermo Fisher Scientific Inc., Walth…	Cy3	Total RNA was amplified and labeled with Cyanine 3 (Cy3) using a one-color Agilent Low Input Quick Amp Labeling Kit (Agilent Technologies) according to the manufacturer’s instructions. Briefly, 100 ng of total RNA was reverse-transcribed to obtain double-stranded cDNA using a poly dT-T7 promoter primer. The primer, template RNA, and quality-control transcripts of known concentrations and quality …	9606	For each hybridization, 600 ng of Cy3-labeled cRNA was fragmented and hybridized at 65°C for 17 h to the Agilent SurePrint G3 Human GE 8×60K v2 Microarray (Design ID: 039494).	After washing, the microarrays were scanned using an Agilent DNA microarray scanner.	The intensity values of each scanned feature were quantified using Agilent feature extraction software version 10.7.3.1, which performs background subtractions. The normalization was performed using Agilent GeneSpring GX version 11.0.2 (per chip: normalization to the 75th percentile shift; per gene: none). The probes that were declared as “present” in all the assayed samples and that displayed a …	GPL17077	Shigeo,,Miyata	s_miyata@gunma-u.ac.jp	Gunma University Graduate School of Medicine	3-39-22 Showa-machi	Maebashi	Gunma 371-8511	Japan	ftp://ftp.ncbi.nlm.nih.gov/geo/samples/GSM2038nnn/GSM2038472/suppl/GSM2038472_LOD-dep_6.txt.gz	50739	82	Major depressive disorder	Female	Depression
GSM2038473	LOD-dep_7	GSM2038473	Public on Jan 14 2016	Jan 13 2016	Jan 14 2016	RNA	1	leukocytes	Homo sapiens	gender: Male	diagnosis: Major depressive disorder	state: Depression	age: 84	The blood samples were obtained between 9:00 and 12:00, and then heparinized.	total RNA	The total RNA was extracted using the QIAmp RNA Blood Mini Kit (QIAGEN K.K., Tokyo, Japan) according to the manufacturer’s instructions. The eluted samples were processed with the standard method of ethanol precipitation, and the RNA pellet was dissolved in RNase-free water. The RNA quantity and quality were assessed using a NanoDrop ND-1000 spectrophotometer (Thermo Fisher Scientific Inc., Walth…	Cy3	Total RNA was amplified and labeled with Cyanine 3 (Cy3) using a one-color Agilent Low Input Quick Amp Labeling Kit (Agilent Technologies) according to the manufacturer’s instructions. Briefly, 100 ng of total RNA was reverse-transcribed to obtain double-stranded cDNA using a poly dT-T7 promoter primer. The primer, template RNA, and quality-control transcripts of known concentrations and quality …	9606	For each hybridization, 600 ng of Cy3-labeled cRNA was fragmented and hybridized at 65°C for 17 h to the Agilent SurePrint G3 Human GE 8×60K v2 Microarray (Design ID: 039494).	After washing, the microarrays were scanned using an Agilent DNA microarray scanner.	The intensity values of each scanned feature were quantified using Agilent feature extraction software version 10.7.3.1, which performs background subtractions. The normalization was performed using Agilent GeneSpring GX version 11.0.2 (per chip: normalization to the 75th percentile shift; per gene: none). The probes that were declared as “present” in all the assayed samples and that displayed a …	GPL17077	Shigeo,,Miyata	s_miyata@gunma-u.ac.jp	Gunma University Graduate School of Medicine	3-39-22 Showa-machi	Maebashi	Gunma 371-8511	Japan	ftp://ftp.ncbi.nlm.nih.gov/geo/samples/GSM2038nnn/GSM2038473/suppl/GSM2038473_LOD-dep_7.txt.gz	50739	84	Major depressive disorder	Male	Depression
GSM2038474	LOD-dep_8	GSM2038474	Public on Jan 14 2016	Jan 13 2016	Jan 14 2016	RNA	1	leukocytes	Homo sapiens	gender: Female	diagnosis: Major depressive disorder	state: Depression	age: 65	The blood samples were obtained between 9:00 and 12:00, and then heparinized.	total RNA	The total RNA was extracted using the QIAmp RNA Blood Mini Kit (QIAGEN K.K., Tokyo, Japan) according to the manufacturer’s instructions. The eluted samples were processed with the standard method of ethanol precipitation, and the RNA pellet was dissolved in RNase-free water. The RNA quantity and quality were assessed using a NanoDrop ND-1000 spectrophotometer (Thermo Fisher Scientific Inc., Walth…	Cy3	Total RNA was amplified and labeled with Cyanine 3 (Cy3) using a one-color Agilent Low Input Quick Amp Labeling Kit (Agilent Technologies) according to the manufacturer’s instructions. Briefly, 100 ng of total RNA was reverse-transcribed to obtain double-stranded cDNA using a poly dT-T7 promoter primer. The primer, template RNA, and quality-control transcripts of known concentrations and quality …	9606	For each hybridization, 600 ng of Cy3-labeled cRNA was fragmented and hybridized at 65°C for 17 h to the Agilent SurePrint G3 Human GE 8×60K v2 Microarray (Design ID: 039494).	After washing, the microarrays were scanned using an Agilent DNA microarray scanner.	The intensity values of each scanned feature were quantified using Agilent feature extraction software version 10.7.3.1, which performs background subtractions. The normalization was performed using Agilent GeneSpring GX version 11.0.2 (per chip: normalization to the 75th percentile shift; per gene: none). The probes that were declared as “present” in all the assayed samples and that displayed a …	GPL17077	Shigeo,,Miyata	s_miyata@gunma-u.ac.jp	Gunma University Graduate School of Medicine	3-39-22 Showa-machi	Maebashi	Gunma 371-8511	Japan	ftp://ftp.ncbi.nlm.nih.gov/geo/samples/GSM2038nnn/GSM2038474/suppl/GSM2038474_LOD-dep_8.txt.gz	50739	65	Major depressive disorder	Female	Depression
GSM2038475	LOD-dep_9	GSM2038475	Public on Jan 14 2016	Jan 13 2016	Jan 14 2016	RNA	1	leukocytes	Homo sapiens	gender: Female	diagnosis: Major depressive disorder	state: Depression	age: 65	The blood samples were obtained between 9:00 and 12:00, and then heparinized.	total RNA	The total RNA was extracted using the QIAmp RNA Blood Mini Kit (QIAGEN K.K., Tokyo, Japan) according to the manufacturer’s instructions. The eluted samples were processed with the standard method of ethanol precipitation, and the RNA pellet was dissolved in RNase-free water. The RNA quantity and quality were assessed using a NanoDrop ND-1000 spectrophotometer (Thermo Fisher Scientific Inc., Walth…	Cy3	Total RNA was amplified and labeled with Cyanine 3 (Cy3) using a one-color Agilent Low Input Quick Amp Labeling Kit (Agilent Technologies) according to the manufacturer’s instructions. Briefly, 100 ng of total RNA was reverse-transcribed to obtain double-stranded cDNA using a poly dT-T7 promoter primer. The primer, template RNA, and quality-control transcripts of known concentrations and quality …	9606	For each hybridization, 600 ng of Cy3-labeled cRNA was fragmented and hybridized at 65°C for 17 h to the Agilent SurePrint G3 Human GE 8×60K v2 Microarray (Design ID: 039494).	After washing, the microarrays were scanned using an Agilent DNA microarray scanner.	The intensity values of each scanned feature were quantified using Agilent feature extraction software version 10.7.3.1, which performs background subtractions. The normalization was performed using Agilent GeneSpring GX version 11.0.2 (per chip: normalization to the 75th percentile shift; per gene: none). The probes that were declared as “present” in all the assayed samples and that displayed a …	GPL17077	Shigeo,,Miyata	s_miyata@gunma-u.ac.jp	Gunma University Graduate School of Medicine	3-39-22 Showa-machi	Maebashi	Gunma 371-8511	Japan	ftp://ftp.ncbi.nlm.nih.gov/geo/samples/GSM2038nnn/GSM2038475/suppl/GSM2038475_LOD-dep_9.txt.gz	50739	65	Major depressive disorder	Female	Depression
GSM2038476	LOD-dep_10	GSM2038476	Public on Jan 14 2016	Jan 13 2016	Jan 14 2016	RNA	1	leukocytes	Homo sapiens	gender: Male	diagnosis: Major depressive disorder	state: Depression	age: 81	The blood samples were obtained between 9:00 and 12:00, and then heparinized.	total RNA	The total RNA was extracted using the QIAmp RNA Blood Mini Kit (QIAGEN K.K., Tokyo, Japan) according to the manufacturer’s instructions. The eluted samples were processed with the standard method of ethanol precipitation, and the RNA pellet was dissolved in RNase-free water. The RNA quantity and quality were assessed using a NanoDrop ND-1000 spectrophotometer (Thermo Fisher Scientific Inc., Walth…	Cy3	Total RNA was amplified and labeled with Cyanine 3 (Cy3) using a one-color Agilent Low Input Quick Amp Labeling Kit (Agilent Technologies) according to the manufacturer’s instructions. Briefly, 100 ng of total RNA was reverse-transcribed to obtain double-stranded cDNA using a poly dT-T7 promoter primer. The primer, template RNA, and quality-control transcripts of known concentrations and quality …	9606	For each hybridization, 600 ng of Cy3-labeled cRNA was fragmented and hybridized at 65°C for 17 h to the Agilent SurePrint G3 Human GE 8×60K v2 Microarray (Design ID: 039494).	After washing, the microarrays were scanned using an Agilent DNA microarray scanner.	The intensity values of each scanned feature were quantified using Agilent feature extraction software version 10.7.3.1, which performs background subtractions. The normalization was performed using Agilent GeneSpring GX version 11.0.2 (per chip: normalization to the 75th percentile shift; per gene: none). The probes that were declared as “present” in all the assayed samples and that displayed a …	GPL17077	Shigeo,,Miyata	s_miyata@gunma-u.ac.jp	Gunma University Graduate School of Medicine	3-39-22 Showa-machi	Maebashi	Gunma 371-8511	Japan	ftp://ftp.ncbi.nlm.nih.gov/geo/samples/GSM2038nnn/GSM2038476/suppl/GSM2038476_LOD-dep_10.txt.gz	50739	81	Major depressive disorder	Male	Depression
GSM2038477	LOD-rem_1	GSM2038477	Public on Jan 14 2016	Jan 13 2016	Jan 14 2016	RNA	1	leukocytes	Homo sapiens	gender: Female	diagnosis: Major depressive disorder	state: Remission	age: 85	The blood samples were obtained between 9:00 and 12:00, and then heparinized.	total RNA	The total RNA was extracted using the QIAmp RNA Blood Mini Kit (QIAGEN K.K., Tokyo, Japan) according to the manufacturer’s instructions. The eluted samples were processed with the standard method of ethanol precipitation, and the RNA pellet was dissolved in RNase-free water. The RNA quantity and quality were assessed using a NanoDrop ND-1000 spectrophotometer (Thermo Fisher Scientific Inc., Walth…	Cy3	Total RNA was amplified and labeled with Cyanine 3 (Cy3) using a one-color Agilent Low Input Quick Amp Labeling Kit (Agilent Technologies) according to the manufacturer’s instructions. Briefly, 100 ng of total RNA was reverse-transcribed to obtain double-stranded cDNA using a poly dT-T7 promoter primer. The primer, template RNA, and quality-control transcripts of known concentrations and quality …	9606	For each hybridization, 600 ng of Cy3-labeled cRNA was fragmented and hybridized at 65°C for 17 h to the Agilent SurePrint G3 Human GE 8×60K v2 Microarray (Design ID: 039494).	After washing, the microarrays were scanned using an Agilent DNA microarray scanner.	The intensity values of each scanned feature were quantified using Agilent feature extraction software version 10.7.3.1, which performs background subtractions. The normalization was performed using Agilent GeneSpring GX version 11.0.2 (per chip: normalization to the 75th percentile shift; per gene: none). The probes that were declared as “present” in all the assayed samples and that displayed a …	GPL17077	Shigeo,,Miyata	s_miyata@gunma-u.ac.jp	Gunma University Graduate School of Medicine	3-39-22 Showa-machi	Maebashi	Gunma 371-8511	Japan	ftp://ftp.ncbi.nlm.nih.gov/geo/samples/GSM2038nnn/GSM2038477/suppl/GSM2038477_LOD-rem_1.txt.gz	50739	85	Major depressive disorder	Female	Remission
GSM2038478	LOD-rem_2	GSM2038478	Public on Jan 14 2016	Jan 13 2016	Jan 14 2016	RNA	1	leukocytes	Homo sapiens	gender: Female	diagnosis: Major depressive disorder	state: Remission	age: 78	The blood samples were obtained between 9:00 and 12:00, and then heparinized.	total RNA	The total RNA was extracted using the QIAmp RNA Blood Mini Kit (QIAGEN K.K., Tokyo, Japan) according to the manufacturer’s instructions. The eluted samples were processed with the standard method of ethanol precipitation, and the RNA pellet was dissolved in RNase-free water. The RNA quantity and quality were assessed using a NanoDrop ND-1000 spectrophotometer (Thermo Fisher Scientific Inc., Walth…	Cy3	Total RNA was amplified and labeled with Cyanine 3 (Cy3) using a one-color Agilent Low Input Quick Amp Labeling Kit (Agilent Technologies) according to the manufacturer’s instructions. Briefly, 100 ng of total RNA was reverse-transcribed to obtain double-stranded cDNA using a poly dT-T7 promoter primer. The primer, template RNA, and quality-control transcripts of known concentrations and quality …	9606	For each hybridization, 600 ng of Cy3-labeled cRNA was fragmented and hybridized at 65°C for 17 h to the Agilent SurePrint G3 Human GE 8×60K v2 Microarray (Design ID: 039494).	After washing, the microarrays were scanned using an Agilent DNA microarray scanner.	The intensity values of each scanned feature were quantified using Agilent feature extraction software version 10.7.3.1, which performs background subtractions. The normalization was performed using Agilent GeneSpring GX version 11.0.2 (per chip: normalization to the 75th percentile shift; per gene: none). The probes that were declared as “present” in all the assayed samples and that displayed a …	GPL17077	Shigeo,,Miyata	s_miyata@gunma-u.ac.jp	Gunma University Graduate School of Medicine	3-39-22 Showa-machi	Maebashi	Gunma 371-8511	Japan	ftp://ftp.ncbi.nlm.nih.gov/geo/samples/GSM2038nnn/GSM2038478/suppl/GSM2038478_LOD-rem_2.txt.gz	50739	78	Major depressive disorder	Female	Remission
GSM2038479	LOD-rem_3	GSM2038479	Public on Jan 14 2016	Jan 13 2016	Jan 14 2016	RNA	1	leukocytes	Homo sapiens	gender: Male	diagnosis: Major depressive disorder	state: Remission	age: 74	The blood samples were obtained between 9:00 and 12:00, and then heparinized.	total RNA	The total RNA was extracted using the QIAmp RNA Blood Mini Kit (QIAGEN K.K., Tokyo, Japan) according to the manufacturer’s instructions. The eluted samples were processed with the standard method of ethanol precipitation, and the RNA pellet was dissolved in RNase-free water. The RNA quantity and quality were assessed using a NanoDrop ND-1000 spectrophotometer (Thermo Fisher Scientific Inc., Walth…	Cy3	Total RNA was amplified and labeled with Cyanine 3 (Cy3) using a one-color Agilent Low Input Quick Amp Labeling Kit (Agilent Technologies) according to the manufacturer’s instructions. Briefly, 100 ng of total RNA was reverse-transcribed to obtain double-stranded cDNA using a poly dT-T7 promoter primer. The primer, template RNA, and quality-control transcripts of known concentrations and quality …	9606	For each hybridization, 600 ng of Cy3-labeled cRNA was fragmented and hybridized at 65°C for 17 h to the Agilent SurePrint G3 Human GE 8×60K v2 Microarray (Design ID: 039494).	After washing, the microarrays were scanned using an Agilent DNA microarray scanner.	The intensity values of each scanned feature were quantified using Agilent feature extraction software version 10.7.3.1, which performs background subtractions. The normalization was performed using Agilent GeneSpring GX version 11.0.2 (per chip: normalization to the 75th percentile shift; per gene: none). The probes that were declared as “present” in all the assayed samples and that displayed a …	GPL17077	Shigeo,,Miyata	s_miyata@gunma-u.ac.jp	Gunma University Graduate School of Medicine	3-39-22 Showa-machi	Maebashi	Gunma 371-8511	Japan	ftp://ftp.ncbi.nlm.nih.gov/geo/samples/GSM2038nnn/GSM2038479/suppl/GSM2038479_LOD-rem_3.txt.gz	50739	74	Major depressive disorder	Male	Remission
GSM2038480	LOD-rem_4	GSM2038480	Public on Jan 14 2016	Jan 13 2016	Jan 14 2016	RNA	1	leukocytes	Homo sapiens	gender: Male	diagnosis: Major depressive disorder	state: Remission	age: 81	The blood samples were obtained between 9:00 and 12:00, and then heparinized.	total RNA	The total RNA was extracted using the QIAmp RNA Blood Mini Kit (QIAGEN K.K., Tokyo, Japan) according to the manufacturer’s instructions. The eluted samples were processed with the standard method of ethanol precipitation, and the RNA pellet was dissolved in RNase-free water. The RNA quantity and quality were assessed using a NanoDrop ND-1000 spectrophotometer (Thermo Fisher Scientific Inc., Walth…	Cy3	Total RNA was amplified and labeled with Cyanine 3 (Cy3) using a one-color Agilent Low Input Quick Amp Labeling Kit (Agilent Technologies) according to the manufacturer’s instructions. Briefly, 100 ng of total RNA was reverse-transcribed to obtain double-stranded cDNA using a poly dT-T7 promoter primer. The primer, template RNA, and quality-control transcripts of known concentrations and quality …	9606	For each hybridization, 600 ng of Cy3-labeled cRNA was fragmented and hybridized at 65°C for 17 h to the Agilent SurePrint G3 Human GE 8×60K v2 Microarray (Design ID: 039494).	After washing, the microarrays were scanned using an Agilent DNA microarray scanner.	The intensity values of each scanned feature were quantified using Agilent feature extraction software version 10.7.3.1, which performs background subtractions. The normalization was performed using Agilent GeneSpring GX version 11.0.2 (per chip: normalization to the 75th percentile shift; per gene: none). The probes that were declared as “present” in all the assayed samples and that displayed a …	GPL17077	Shigeo,,Miyata	s_miyata@gunma-u.ac.jp	Gunma University Graduate School of Medicine	3-39-22 Showa-machi	Maebashi	Gunma 371-8511	Japan	ftp://ftp.ncbi.nlm.nih.gov/geo/samples/GSM2038nnn/GSM2038480/suppl/GSM2038480_LOD-rem_4.txt.gz	50739	81	Major depressive disorder	Male	Remission
GSM2038481	LOD-rem_5	GSM2038481	Public on Jan 14 2016	Jan 13 2016	Jan 14 2016	RNA	1	leukocytes	Homo sapiens	gender: Female	diagnosis: Major depressive disorder	state: Remission	age: 82	The blood samples were obtained between 9:00 and 12:00, and then heparinized.	total RNA	The total RNA was extracted using the QIAmp RNA Blood Mini Kit (QIAGEN K.K., Tokyo, Japan) according to the manufacturer’s instructions. The eluted samples were processed with the standard method of ethanol precipitation, and the RNA pellet was dissolved in RNase-free water. The RNA quantity and quality were assessed using a NanoDrop ND-1000 spectrophotometer (Thermo Fisher Scientific Inc., Walth…	Cy3	Total RNA was amplified and labeled with Cyanine 3 (Cy3) using a one-color Agilent Low Input Quick Amp Labeling Kit (Agilent Technologies) according to the manufacturer’s instructions. Briefly, 100 ng of total RNA was reverse-transcribed to obtain double-stranded cDNA using a poly dT-T7 promoter primer. The primer, template RNA, and quality-control transcripts of known concentrations and quality …	9606	For each hybridization, 600 ng of Cy3-labeled cRNA was fragmented and hybridized at 65°C for 17 h to the Agilent SurePrint G3 Human GE 8×60K v2 Microarray (Design ID: 039494).	After washing, the microarrays were scanned using an Agilent DNA microarray scanner.	The intensity values of each scanned feature were quantified using Agilent feature extraction software version 10.7.3.1, which performs background subtractions. The normalization was performed using Agilent GeneSpring GX version 11.0.2 (per chip: normalization to the 75th percentile shift; per gene: none). The probes that were declared as “present” in all the assayed samples and that displayed a …	GPL17077	Shigeo,,Miyata	s_miyata@gunma-u.ac.jp	Gunma University Graduate School of Medicine	3-39-22 Showa-machi	Maebashi	Gunma 371-8511	Japan	ftp://ftp.ncbi.nlm.nih.gov/geo/samples/GSM2038nnn/GSM2038481/suppl/GSM2038481_LOD-rem_5.txt.gz	50739	82	Major depressive disorder	Female	Remission
GSM2038482	LOD-rem_6	GSM2038482	Public on Jan 14 2016	Jan 13 2016	Jan 14 2016	RNA	1	leukocytes	Homo sapiens	gender: Male	diagnosis: Major depressive disorder	state: Remission	age: 81	The blood samples were obtained between 9:00 and 12:00, and then heparinized.	total RNA	The total RNA was extracted using the QIAmp RNA Blood Mini Kit (QIAGEN K.K., Tokyo, Japan) according to the manufacturer’s instructions. The eluted samples were processed with the standard method of ethanol precipitation, and the RNA pellet was dissolved in RNase-free water. The RNA quantity and quality were assessed using a NanoDrop ND-1000 spectrophotometer (Thermo Fisher Scientific Inc., Walth…	Cy3	Total RNA was amplified and labeled with Cyanine 3 (Cy3) using a one-color Agilent Low Input Quick Amp Labeling Kit (Agilent Technologies) according to the manufacturer’s instructions. Briefly, 100 ng of total RNA was reverse-transcribed to obtain double-stranded cDNA using a poly dT-T7 promoter primer. The primer, template RNA, and quality-control transcripts of known concentrations and quality …	9606	For each hybridization, 600 ng of Cy3-labeled cRNA was fragmented and hybridized at 65°C for 17 h to the Agilent SurePrint G3 Human GE 8×60K v2 Microarray (Design ID: 039494).	After washing, the microarrays were scanned using an Agilent DNA microarray scanner.	The intensity values of each scanned feature were quantified using Agilent feature extraction software version 10.7.3.1, which performs background subtractions. The normalization was performed using Agilent GeneSpring GX version 11.0.2 (per chip: normalization to the 75th percentile shift; per gene: none). The probes that were declared as “present” in all the assayed samples and that displayed a …	GPL17077	Shigeo,,Miyata	s_miyata@gunma-u.ac.jp	Gunma University Graduate School of Medicine	3-39-22 Showa-machi	Maebashi	Gunma 371-8511	Japan	ftp://ftp.ncbi.nlm.nih.gov/geo/samples/GSM2038nnn/GSM2038482/suppl/GSM2038482_LOD-rem_6.txt.gz	50739	81	Major depressive disorder	Male	Remission
GSM2038483	LOD-rem_7	GSM2038483	Public on Jan 14 2016	Jan 13 2016	Jan 14 2016	RNA	1	leukocytes	Homo sapiens	gender: Female	diagnosis: Major depressive disorder	state: Remission	age: 77	The blood samples were obtained between 9:00 and 12:00, and then heparinized.	total RNA	The total RNA was extracted using the QIAmp RNA Blood Mini Kit (QIAGEN K.K., Tokyo, Japan) according to the manufacturer’s instructions. The eluted samples were processed with the standard method of ethanol precipitation, and the RNA pellet was dissolved in RNase-free water. The RNA quantity and quality were assessed using a NanoDrop ND-1000 spectrophotometer (Thermo Fisher Scientific Inc., Walth…	Cy3	Total RNA was amplified and labeled with Cyanine 3 (Cy3) using a one-color Agilent Low Input Quick Amp Labeling Kit (Agilent Technologies) according to the manufacturer’s instructions. Briefly, 100 ng of total RNA was reverse-transcribed to obtain double-stranded cDNA using a poly dT-T7 promoter primer. The primer, template RNA, and quality-control transcripts of known concentrations and quality …	9606	For each hybridization, 600 ng of Cy3-labeled cRNA was fragmented and hybridized at 65°C for 17 h to the Agilent SurePrint G3 Human GE 8×60K v2 Microarray (Design ID: 039494).	After washing, the microarrays were scanned using an Agilent DNA microarray scanner.	The intensity values of each scanned feature were quantified using Agilent feature extraction software version 10.7.3.1, which performs background subtractions. The normalization was performed using Agilent GeneSpring GX version 11.0.2 (per chip: normalization to the 75th percentile shift; per gene: none). The probes that were declared as “present” in all the assayed samples and that displayed a …	GPL17077	Shigeo,,Miyata	s_miyata@gunma-u.ac.jp	Gunma University Graduate School of Medicine	3-39-22 Showa-machi	Maebashi	Gunma 371-8511	Japan	ftp://ftp.ncbi.nlm.nih.gov/geo/samples/GSM2038nnn/GSM2038483/suppl/GSM2038483_LOD-rem_7.txt.gz	50739	77	Major depressive disorder	Female	Remission
GSM2038484	LOD-rem_8	GSM2038484	Public on Jan 14 2016	Jan 13 2016	Jan 14 2016	RNA	1	leukocytes	Homo sapiens	gender: Male	diagnosis: Major depressive disorder	state: Remission	age: 62	The blood samples were obtained between 9:00 and 12:00, and then heparinized.	total RNA	The total RNA was extracted using the QIAmp RNA Blood Mini Kit (QIAGEN K.K., Tokyo, Japan) according to the manufacturer’s instructions. The eluted samples were processed with the standard method of ethanol precipitation, and the RNA pellet was dissolved in RNase-free water. The RNA quantity and quality were assessed using a NanoDrop ND-1000 spectrophotometer (Thermo Fisher Scientific Inc., Walth…	Cy3	Total RNA was amplified and labeled with Cyanine 3 (Cy3) using a one-color Agilent Low Input Quick Amp Labeling Kit (Agilent Technologies) according to the manufacturer’s instructions. Briefly, 100 ng of total RNA was reverse-transcribed to obtain double-stranded cDNA using a poly dT-T7 promoter primer. The primer, template RNA, and quality-control transcripts of known concentrations and quality …	9606	For each hybridization, 600 ng of Cy3-labeled cRNA was fragmented and hybridized at 65°C for 17 h to the Agilent SurePrint G3 Human GE 8×60K v2 Microarray (Design ID: 039494).	After washing, the microarrays were scanned using an Agilent DNA microarray scanner.	The intensity values of each scanned feature were quantified using Agilent feature extraction software version 10.7.3.1, which performs background subtractions. The normalization was performed using Agilent GeneSpring GX version 11.0.2 (per chip: normalization to the 75th percentile shift; per gene: none). The probes that were declared as “present” in all the assayed samples and that displayed a …	GPL17077	Shigeo,,Miyata	s_miyata@gunma-u.ac.jp	Gunma University Graduate School of Medicine	3-39-22 Showa-machi	Maebashi	Gunma 371-8511	Japan	ftp://ftp.ncbi.nlm.nih.gov/geo/samples/GSM2038nnn/GSM2038484/suppl/GSM2038484_LOD-rem_8.txt.gz	50739	62	Major depressive disorder	Male	Remission
GSM2038485	LOD-rem_9	GSM2038485	Public on Jan 14 2016	Jan 13 2016	Jan 14 2016	RNA	1	leukocytes	Homo sapiens	gender: Female	diagnosis: Major depressive disorder	state: Remission	age: 65	The blood samples were obtained between 9:00 and 12:00, and then heparinized.	total RNA	The total RNA was extracted using the QIAmp RNA Blood Mini Kit (QIAGEN K.K., Tokyo, Japan) according to the manufacturer’s instructions. The eluted samples were processed with the standard method of ethanol precipitation, and the RNA pellet was dissolved in RNase-free water. The RNA quantity and quality were assessed using a NanoDrop ND-1000 spectrophotometer (Thermo Fisher Scientific Inc., Walth…	Cy3	Total RNA was amplified and labeled with Cyanine 3 (Cy3) using a one-color Agilent Low Input Quick Amp Labeling Kit (Agilent Technologies) according to the manufacturer’s instructions. Briefly, 100 ng of total RNA was reverse-transcribed to obtain double-stranded cDNA using a poly dT-T7 promoter primer. The primer, template RNA, and quality-control transcripts of known concentrations and quality …	9606	For each hybridization, 600 ng of Cy3-labeled cRNA was fragmented and hybridized at 65°C for 17 h to the Agilent SurePrint G3 Human GE 8×60K v2 Microarray (Design ID: 039494).	After washing, the microarrays were scanned using an Agilent DNA microarray scanner.	The intensity values of each scanned feature were quantified using Agilent feature extraction software version 10.7.3.1, which performs background subtractions. The normalization was performed using Agilent GeneSpring GX version 11.0.2 (per chip: normalization to the 75th percentile shift; per gene: none). The probes that were declared as “present” in all the assayed samples and that displayed a …	GPL17077	Shigeo,,Miyata	s_miyata@gunma-u.ac.jp	Gunma University Graduate School of Medicine	3-39-22 Showa-machi	Maebashi	Gunma 371-8511	Japan	ftp://ftp.ncbi.nlm.nih.gov/geo/samples/GSM2038nnn/GSM2038485/suppl/GSM2038485_LOD-rem_9.txt.gz	50739	65	Major depressive disorder	Female	Remission
GSM2038486	LOD-rem_10	GSM2038486	Public on Jan 14 2016	Jan 13 2016	Jan 14 2016	RNA	1	leukocytes	Homo sapiens	gender: Male	diagnosis: Major depressive disorder	state: Remission	age: 51	The blood samples were obtained between 9:00 and 12:00, and then heparinized.	total RNA	The total RNA was extracted using the QIAmp RNA Blood Mini Kit (QIAGEN K.K., Tokyo, Japan) according to the manufacturer’s instructions. The eluted samples were processed with the standard method of ethanol precipitation, and the RNA pellet was dissolved in RNase-free water. The RNA quantity and quality were assessed using a NanoDrop ND-1000 spectrophotometer (Thermo Fisher Scientific Inc., Walth…	Cy3	Total RNA was amplified and labeled with Cyanine 3 (Cy3) using a one-color Agilent Low Input Quick Amp Labeling Kit (Agilent Technologies) according to the manufacturer’s instructions. Briefly, 100 ng of total RNA was reverse-transcribed to obtain double-stranded cDNA using a poly dT-T7 promoter primer. The primer, template RNA, and quality-control transcripts of known concentrations and quality …	9606	For each hybridization, 600 ng of Cy3-labeled cRNA was fragmented and hybridized at 65°C for 17 h to the Agilent SurePrint G3 Human GE 8×60K v2 Microarray (Design ID: 039494).	After washing, the microarrays were scanned using an Agilent DNA microarray scanner.	The intensity values of each scanned feature were quantified using Agilent feature extraction software version 10.7.3.1, which performs background subtractions. The normalization was performed using Agilent GeneSpring GX version 11.0.2 (per chip: normalization to the 75th percentile shift; per gene: none). The probes that were declared as “present” in all the assayed samples and that displayed a …	GPL17077	Shigeo,,Miyata	s_miyata@gunma-u.ac.jp	Gunma University Graduate School of Medicine	3-39-22 Showa-machi	Maebashi	Gunma 371-8511	Japan	ftp://ftp.ncbi.nlm.nih.gov/geo/samples/GSM2038nnn/GSM2038486/suppl/GSM2038486_LOD-rem_10.txt.gz	50739	51	Major depressive disorder	Male	Remission
