# Supplementary material for: Identification and experimental validation of biomarkers associated with mitochondrial and programmed cell death in major depressive disorder
Source: Front Psychiatry. 2025 Apr 30;16:1564380. doi: 10.3389/fpsyt.2025.1564380 (PMC12075303; doi:10.3389/fpsyt.2025.1564380)
Supplement: Supplementary file 3 [file Table2.xlsx]

## Sheet: pd_GSE98793
	title	geo_accession	status	submission_date	last_update_date	type	channel_count	source_name_ch1	organism_ch1	characteristics_ch1	characteristics_ch1.1	characteristics_ch1.2	characteristics_ch1.3	characteristics_ch1.4	characteristics_ch1.5	molecule_ch1	extract_protocol_ch1	label_ch1	label_protocol_ch1	taxid_ch1	hyb_protocol	scan_protocol	description	data_processing	platform_id	contact_name	contact_email	contact_laboratory	contact_department	contact_institute	contact_address	contact_city	contact_zip/postal_code	contact_country	supplementary_file	data_row_count	age:ch1	anxiety:ch1	batch:ch1	gender:ch1	subject group:ch1	tissue:ch1
GSM2612096	whole_blood_control_1	GSM2612096	Public on May 12 2017	May 11 2017	Jan 23 2018	RNA	1	whole_blood_control	Homo sapiens	subject group: CNTL; healthy control	anxiety: no	gender: M	age: 35.8	tissue: whole blood	batch: 1	total RNA	RNA was isolated from all samples using the standard PAXgene protocol on the Qiagen Biorobot 8000.	biotin	standard Affymetrix protocol	9606	standard Affymetrix protocol	Arrays were scanned on a GeneChip Scanner 3000 and fluorescence intensity for each feature of the array was obtained by using GeneChip庐 Operating Software (Affymetrix, Santa Clara, CA, USA). Arrays were scanned on a GeneChip Scanner 3000 and fluorescence intensity for each feature of the array was obtained by using GeneChip庐 Operating Software (Affymetrix, Santa Clara, CA, USA).	SAMPLE 1	The data were read and RMA-normalized using the Bioconductor package affy (default parameters).	GPL570	Gwenael,G.R.,Leday	gwenael.leday@mrc-bsu.cam.ac.uk	MRC Biostatistics Unit	School of Clinical Medicine	University of Cambridge	Forvie Site, Robinson Way	Cambridge	CB2 0SR	United Kingdom	ftp://ftp.ncbi.nlm.nih.gov/geo/samples/GSM2612nnn/GSM2612096/suppl/GSM2612096_GP1531_01C_77_SS124064_HG-U133_Plus_2_HCHP-91605_.CEL.gz	54675	35.8	no	1	M	CNTL; healthy control	whole blood
GSM2612097	whole_blood_control_2	GSM2612097	Public on May 12 2017	May 11 2017	Jan 23 2018	RNA	1	whole_blood_control	Homo sapiens	subject group: CNTL; healthy control	anxiety: no	gender: F	age: 36.9	tissue: whole blood	batch: 1	total RNA	RNA was isolated from all samples using the standard PAXgene protocol on the Qiagen Biorobot 8000.	biotin	standard Affymetrix protocol	9606	standard Affymetrix protocol	Arrays were scanned on a GeneChip Scanner 3000 and fluorescence intensity for each feature of the array was obtained by using GeneChip庐 Operating Software (Affymetrix, Santa Clara, CA, USA). Arrays were scanned on a GeneChip Scanner 3000 and fluorescence intensity for each feature of the array was obtained by using GeneChip庐 Operating Software (Affymetrix, Santa Clara, CA, USA).	SAMPLE 2	The data were read and RMA-normalized using the Bioconductor package affy (default parameters).	GPL570	Gwenael,G.R.,Leday	gwenael.leday@mrc-bsu.cam.ac.uk	MRC Biostatistics Unit	School of Clinical Medicine	University of Cambridge	Forvie Site, Robinson Way	Cambridge	CB2 0SR	United Kingdom	ftp://ftp.ncbi.nlm.nih.gov/geo/samples/GSM2612nnn/GSM2612097/suppl/GSM2612097_GP1531_02C_80_SS124082_HG-U133_Plus_2_HCHP-91608_.CEL.gz	54675	36.9	no	1	F	CNTL; healthy control	whole blood
GSM2612098	whole_blood_control_3	GSM2612098	Public on May 12 2017	May 11 2017	Jan 23 2018	RNA	1	whole_blood_control	Homo sapiens	subject group: CNTL; healthy control	anxiety: no	gender: F	age: 62	tissue: whole blood	batch: 1	total RNA	RNA was isolated from all samples using the standard PAXgene protocol on the Qiagen Biorobot 8000.	biotin	standard Affymetrix protocol	9606	standard Affymetrix protocol	Arrays were scanned on a GeneChip Scanner 3000 and fluorescence intensity for each feature of the array was obtained by using GeneChip庐 Operating Software (Affymetrix, Santa Clara, CA, USA). Arrays were scanned on a GeneChip Scanner 3000 and fluorescence intensity for each feature of the array was obtained by using GeneChip庐 Operating Software (Affymetrix, Santa Clara, CA, USA).	SAMPLE 3	The data were read and RMA-normalized using the Bioconductor package affy (default parameters).	GPL570	Gwenael,G.R.,Leday	gwenael.leday@mrc-bsu.cam.ac.uk	MRC Biostatistics Unit	School of Clinical Medicine	University of Cambridge	Forvie Site, Robinson Way	Cambridge	CB2 0SR	United Kingdom	ftp://ftp.ncbi.nlm.nih.gov/geo/samples/GSM2612nnn/GSM2612098/suppl/GSM2612098_GP1531_03C_92_SS124084_HG-U133_Plus_2_HCHP-91620_.CEL.gz	54675	62	no	1	F	CNTL; healthy control	whole blood
GSM2612099	whole_blood_control_4	GSM2612099	Public on May 12 2017	May 11 2017	Jan 23 2018	RNA	1	whole_blood_control	Homo sapiens	subject group: CNTL; healthy control	anxiety: no	gender: F	age: 35.7	tissue: whole blood	batch: 1	total RNA	RNA was isolated from all samples using the standard PAXgene protocol on the Qiagen Biorobot 8000.	biotin	standard Affymetrix protocol	9606	standard Affymetrix protocol	Arrays were scanned on a GeneChip Scanner 3000 and fluorescence intensity for each feature of the array was obtained by using GeneChip庐 Operating Software (Affymetrix, Santa Clara, CA, USA). Arrays were scanned on a GeneChip Scanner 3000 and fluorescence intensity for each feature of the array was obtained by using GeneChip庐 Operating Software (Affymetrix, Santa Clara, CA, USA).	SAMPLE 4	The data were read and RMA-normalized using the Bioconductor package affy (default parameters).	GPL570	Gwenael,G.R.,Leday	gwenael.leday@mrc-bsu.cam.ac.uk	MRC Biostatistics Unit	School of Clinical Medicine	University of Cambridge	Forvie Site, Robinson Way	Cambridge	CB2 0SR	United Kingdom	ftp://ftp.ncbi.nlm.nih.gov/geo/samples/GSM2612nnn/GSM2612099/suppl/GSM2612099_GP1531_04C_12_SS124086_HG-U133_Plus_2_HCHP-87372_.CEL.gz	54675	35.7	no	1	F	CNTL; healthy control	whole blood
GSM2612100	whole_blood_control_5	GSM2612100	Public on May 12 2017	May 11 2017	Jan 23 2018	RNA	1	whole_blood_control	Homo sapiens	subject group: CNTL; healthy control	anxiety: no	gender: M	age: 53.4	tissue: whole blood	batch: 1	total RNA	RNA was isolated from all samples using the standard PAXgene protocol on the Qiagen Biorobot 8000.	biotin	standard Affymetrix protocol	9606	standard Affymetrix protocol	Arrays were scanned on a GeneChip Scanner 3000 and fluorescence intensity for each feature of the array was obtained by using GeneChip庐 Operating Software (Affymetrix, Santa Clara, CA, USA). Arrays were scanned on a GeneChip Scanner 3000 and fluorescence intensity for each feature of the array was obtained by using GeneChip庐 Operating Software (Affymetrix, Santa Clara, CA, USA).	SAMPLE 5	The data were read and RMA-normalized using the Bioconductor package affy (default parameters).	GPL570	Gwenael,G.R.,Leday	gwenael.leday@mrc-bsu.cam.ac.uk	MRC Biostatistics Unit	School of Clinical Medicine	University of Cambridge	Forvie Site, Robinson Way	Cambridge	CB2 0SR	United Kingdom	ftp://ftp.ncbi.nlm.nih.gov/geo/samples/GSM2612nnn/GSM2612100/suppl/GSM2612100_GP1531_05C_42_SS124088_HG-U133_Plus_2_HCHP-88538_.CEL.gz	54675	53.4	no	1	M	CNTL; healthy control	whole blood
GSM2612101	whole_blood_control_6	GSM2612101	Public on May 12 2017	May 11 2017	Jan 23 2018	RNA	1	whole_blood_control	Homo sapiens	subject group: CNTL; healthy control	anxiety: no	gender: F	age: 52.5	tissue: whole blood	batch: 1	total RNA	RNA was isolated from all samples using the standard PAXgene protocol on the Qiagen Biorobot 8000.	biotin	standard Affymetrix protocol	9606	standard Affymetrix protocol	Arrays were scanned on a GeneChip Scanner 3000 and fluorescence intensity for each feature of the array was obtained by using GeneChip庐 Operating Software (Affymetrix, Santa Clara, CA, USA). Arrays were scanned on a GeneChip Scanner 3000 and fluorescence intensity for each feature of the array was obtained by using GeneChip庐 Operating Software (Affymetrix, Santa Clara, CA, USA).	SAMPLE 6	The data were read and RMA-normalized using the Bioconductor package affy (default parameters).	GPL570	Gwenael,G.R.,Leday	gwenael.leday@mrc-bsu.cam.ac.uk	MRC Biostatistics Unit	School of Clinical Medicine	University of Cambridge	Forvie Site, Robinson Way	Cambridge	CB2 0SR	United Kingdom	ftp://ftp.ncbi.nlm.nih.gov/geo/samples/GSM2612nnn/GSM2612101/suppl/GSM2612101_GP1531_06C_44_SS124090_HG-U133_Plus_2_HCHP-88540_.CEL.gz	54675	52.5	no	1	F	CNTL; healthy control	whole blood
GSM2612102	whole_blood_control_7	GSM2612102	Public on May 12 2017	May 11 2017	Jan 23 2018	RNA	1	whole_blood_control	Homo sapiens	subject group: CNTL; healthy control	anxiety: no	gender: F	age: 55.2	tissue: whole blood	batch: 1	total RNA	RNA was isolated from all samples using the standard PAXgene protocol on the Qiagen Biorobot 8000.	biotin	standard Affymetrix protocol	9606	standard Affymetrix protocol	Arrays were scanned on a GeneChip Scanner 3000 and fluorescence intensity for each feature of the array was obtained by using GeneChip庐 Operating Software (Affymetrix, Santa Clara, CA, USA). Arrays were scanned on a GeneChip Scanner 3000 and fluorescence intensity for each feature of the array was obtained by using GeneChip庐 Operating Software (Affymetrix, Santa Clara, CA, USA).	SAMPLE 7	The data were read and RMA-normalized using the Bioconductor package affy (default parameters).	GPL570	Gwenael,G.R.,Leday	gwenael.leday@mrc-bsu.cam.ac.uk	MRC Biostatistics Unit	School of Clinical Medicine	University of Cambridge	Forvie Site, Robinson Way	Cambridge	CB2 0SR	United Kingdom	ftp://ftp.ncbi.nlm.nih.gov/geo/samples/GSM2612nnn/GSM2612102/suppl/GSM2612102_GP1531_07C_43_SS124092_HG-U133_Plus_2_HCHP-88539_.CEL.gz	54675	55.2	no	1	F	CNTL; healthy control	whole blood
GSM2612103	whole_blood_control_8	GSM2612103	Public on May 12 2017	May 11 2017	Jan 23 2018	RNA	1	whole_blood_control	Homo sapiens	subject group: CNTL; healthy control	anxiety: no	gender: F	age: 64.5	tissue: whole blood	batch: 1	total RNA	RNA was isolated from all samples using the standard PAXgene protocol on the Qiagen Biorobot 8000.	biotin	standard Affymetrix protocol	9606	standard Affymetrix protocol	Arrays were scanned on a GeneChip Scanner 3000 and fluorescence intensity for each feature of the array was obtained by using GeneChip庐 Operating Software (Affymetrix, Santa Clara, CA, USA). Arrays were scanned on a GeneChip Scanner 3000 and fluorescence intensity for each feature of the array was obtained by using GeneChip庐 Operating Software (Affymetrix, Santa Clara, CA, USA).	SAMPLE 8	The data were read and RMA-normalized using the Bioconductor package affy (default parameters).	GPL570	Gwenael,G.R.,Leday	gwenael.leday@mrc-bsu.cam.ac.uk	MRC Biostatistics Unit	School of Clinical Medicine	University of Cambridge	Forvie Site, Robinson Way	Cambridge	CB2 0SR	United Kingdom	ftp://ftp.ncbi.nlm.nih.gov/geo/samples/GSM2612nnn/GSM2612103/suppl/GSM2612103_GP1531_08C_67_SS124094_HG-U133_Plus_2_HCHP-90339_.CEL.gz	54675	64.5	no	1	F	CNTL; healthy control	whole blood
GSM2612104	whole_blood_control_9	GSM2612104	Public on May 12 2017	May 11 2017	Jan 23 2018	RNA	1	whole_blood_control	Homo sapiens	subject group: CNTL; healthy control	anxiety: no	gender: F	age: 52.9	tissue: whole blood	batch: 1	total RNA	RNA was isolated from all samples using the standard PAXgene protocol on the Qiagen Biorobot 8000.	biotin	standard Affymetrix protocol	9606	standard Affymetrix protocol	Arrays were scanned on a GeneChip Scanner 3000 and fluorescence intensity for each feature of the array was obtained by using GeneChip庐 Operating Software (Affymetrix, Santa Clara, CA, USA). Arrays were scanned on a GeneChip Scanner 3000 and fluorescence intensity for each feature of the array was obtained by using GeneChip庐 Operating Software (Affymetrix, Santa Clara, CA, USA).	SAMPLE 9	The data were read and RMA-normalized using the Bioconductor package affy (default parameters).	GPL570	Gwenael,G.R.,Leday	gwenael.leday@mrc-bsu.cam.ac.uk	MRC Biostatistics Unit	School of Clinical Medicine	University of Cambridge	Forvie Site, Robinson Way	Cambridge	CB2 0SR	United Kingdom	ftp://ftp.ncbi.nlm.nih.gov/geo/samples/GSM2612nnn/GSM2612104/suppl/GSM2612104_GP1531_09C_03_SS124096_HG-U133_Plus_2_HCHP-87363_.CEL.gz	54675	52.9	no	1	F	CNTL; healthy control	whole blood
GSM2612105	whole_blood_control_10	GSM2612105	Public on May 12 2017	May 11 2017	Jan 23 2018	RNA	1	whole_blood_control	Homo sapiens	subject group: CNTL; healthy control	anxiety: no	gender: F	age: 69.6	tissue: whole blood	batch: 1	total RNA	RNA was isolated from all samples using the standard PAXgene protocol on the Qiagen Biorobot 8000.	biotin	standard Affymetrix protocol	9606	standard Affymetrix protocol	Arrays were scanned on a GeneChip Scanner 3000 and fluorescence intensity for each feature of the array was obtained by using GeneChip庐 Operating Software (Affymetrix, Santa Clara, CA, USA). Arrays were scanned on a GeneChip Scanner 3000 and fluorescence intensity for each feature of the array was obtained by using GeneChip庐 Operating Software (Affymetrix, Santa Clara, CA, USA).	SAMPLE 10	The data were read and RMA-normalized using the Bioconductor package affy (default parameters).	GPL570	Gwenael,G.R.,Leday	gwenael.leday@mrc-bsu.cam.ac.uk	MRC Biostatistics Unit	School of Clinical Medicine	University of Cambridge	Forvie Site, Robinson Way	Cambridge	CB2 0SR	United Kingdom	ftp://ftp.ncbi.nlm.nih.gov/geo/samples/GSM2612nnn/GSM2612105/suppl/GSM2612105_GP1531_10C_32_SS124098_HG-U133_Plus_2_HCHP-88528_.CEL.gz	54675	69.6	no	1	F	CNTL; healthy control	whole blood
GSM2612106	whole_blood_control_11	GSM2612106	Public on May 12 2017	May 11 2017	Jan 23 2018	RNA	1	whole_blood_control	Homo sapiens	subject group: CNTL; healthy control	anxiety: no	gender: M	age: 43.9	tissue: whole blood	batch: 1	total RNA	RNA was isolated from all samples using the standard PAXgene protocol on the Qiagen Biorobot 8000.	biotin	standard Affymetrix protocol	9606	standard Affymetrix protocol	Arrays were scanned on a GeneChip Scanner 3000 and fluorescence intensity for each feature of the array was obtained by using GeneChip庐 Operating Software (Affymetrix, Santa Clara, CA, USA). Arrays were scanned on a GeneChip Scanner 3000 and fluorescence intensity for each feature of the array was obtained by using GeneChip庐 Operating Software (Affymetrix, Santa Clara, CA, USA).	SAMPLE 11	The data were read and RMA-normalized using the Bioconductor package affy (default parameters).	GPL570	Gwenael,G.R.,Leday	gwenael.leday@mrc-bsu.cam.ac.uk	MRC Biostatistics Unit	School of Clinical Medicine	University of Cambridge	Forvie Site, Robinson Way	Cambridge	CB2 0SR	United Kingdom	ftp://ftp.ncbi.nlm.nih.gov/geo/samples/GSM2612nnn/GSM2612106/suppl/GSM2612106_GP1531_11C_79_SS124100_HG-U133_Plus_2_HCHP-91607_.CEL.gz	54675	43.9	no	1	M	CNTL; healthy control	whole blood
GSM2612107	whole_blood_control_12	GSM2612107	Public on May 12 2017	May 11 2017	Jan 23 2018	RNA	1	whole_blood_control	Homo sapiens	subject group: CNTL; healthy control	anxiety: no	gender: M	age: 56	tissue: whole blood	batch: 1	total RNA	RNA was isolated from all samples using the standard PAXgene protocol on the Qiagen Biorobot 8000.	biotin	standard Affymetrix protocol	9606	standard Affymetrix protocol	Arrays were scanned on a GeneChip Scanner 3000 and fluorescence intensity for each feature of the array was obtained by using GeneChip庐 Operating Software (Affymetrix, Santa Clara, CA, USA). Arrays were scanned on a GeneChip Scanner 3000 and fluorescence intensity for each feature of the array was obtained by using GeneChip庐 Operating Software (Affymetrix, Santa Clara, CA, USA).	SAMPLE 12	The data were read and RMA-normalized using the Bioconductor package affy (default parameters).	GPL570	Gwenael,G.R.,Leday	gwenael.leday@mrc-bsu.cam.ac.uk	MRC Biostatistics Unit	School of Clinical Medicine	University of Cambridge	Forvie Site, Robinson Way	Cambridge	CB2 0SR	United Kingdom	ftp://ftp.ncbi.nlm.nih.gov/geo/samples/GSM2612nnn/GSM2612107/suppl/GSM2612107_GP1531_12C_69_SS124066_HG-U133_Plus_2_HCHP-90341_.CEL.gz	54675	56	no	1	M	CNTL; healthy control	whole blood
GSM2612108	whole_blood_control_13	GSM2612108	Public on May 12 2017	May 11 2017	Jan 23 2018	RNA	1	whole_blood_control	Homo sapiens	subject group: CNTL; healthy control	anxiety: no	gender: M	age: 66.4	tissue: whole blood	batch: 1	total RNA	RNA was isolated from all samples using the standard PAXgene protocol on the Qiagen Biorobot 8000.	biotin	standard Affymetrix protocol	9606	standard Affymetrix protocol	Arrays were scanned on a GeneChip Scanner 3000 and fluorescence intensity for each feature of the array was obtained by using GeneChip庐 Operating Software (Affymetrix, Santa Clara, CA, USA). Arrays were scanned on a GeneChip Scanner 3000 and fluorescence intensity for each feature of the array was obtained by using GeneChip庐 Operating Software (Affymetrix, Santa Clara, CA, USA).	SAMPLE 13	The data were read and RMA-normalized using the Bioconductor package affy (default parameters).	GPL570	Gwenael,G.R.,Leday	gwenael.leday@mrc-bsu.cam.ac.uk	MRC Biostatistics Unit	School of Clinical Medicine	University of Cambridge	Forvie Site, Robinson Way	Cambridge	CB2 0SR	United Kingdom	ftp://ftp.ncbi.nlm.nih.gov/geo/samples/GSM2612nnn/GSM2612108/suppl/GSM2612108_GP1531_13C_19_SS124102_HG-U133_Plus_2_HCHP-87379_.CEL.gz	54675	66.4	no	1	M	CNTL; healthy control	whole blood
GSM2612109	whole_blood_control_14	GSM2612109	Public on May 12 2017	May 11 2017	Jan 23 2018	RNA	1	whole_blood_control	Homo sapiens	subject group: CNTL; healthy control	anxiety: no	gender: M	age: 56.5	tissue: whole blood	batch: 1	total RNA	RNA was isolated from all samples using the standard PAXgene protocol on the Qiagen Biorobot 8000.	biotin	standard Affymetrix protocol	9606	standard Affymetrix protocol	Arrays were scanned on a GeneChip Scanner 3000 and fluorescence intensity for each feature of the array was obtained by using GeneChip庐 Operating Software (Affymetrix, Santa Clara, CA, USA). Arrays were scanned on a GeneChip Scanner 3000 and fluorescence intensity for each feature of the array was obtained by using GeneChip庐 Operating Software (Affymetrix, Santa Clara, CA, USA).	SAMPLE 14	The data were read and RMA-normalized using the Bioconductor package affy (default parameters).	GPL570	Gwenael,G.R.,Leday	gwenael.leday@mrc-bsu.cam.ac.uk	MRC Biostatistics Unit	School of Clinical Medicine	University of Cambridge	Forvie Site, Robinson Way	Cambridge	CB2 0SR	United Kingdom	ftp://ftp.ncbi.nlm.nih.gov/geo/samples/GSM2612nnn/GSM2612109/suppl/GSM2612109_GP1531_14C_08_SS124104_HG-U133_Plus_2_HCHP-87368_.CEL.gz	54675	56.5	no	1	M	CNTL; healthy control	whole blood
GSM2612110	whole_blood_control_15	GSM2612110	Public on May 12 2017	May 11 2017	Jan 23 2018	RNA	1	whole_blood_control	Homo sapiens	subject group: CNTL; healthy control	anxiety: no	gender: M	age: 46.2	tissue: whole blood	batch: 1	total RNA	RNA was isolated from all samples using the standard PAXgene protocol on the Qiagen Biorobot 8000.	biotin	standard Affymetrix protocol	9606	standard Affymetrix protocol	Arrays were scanned on a GeneChip Scanner 3000 and fluorescence intensity for each feature of the array was obtained by using GeneChip庐 Operating Software (Affymetrix, Santa Clara, CA, USA). Arrays were scanned on a GeneChip Scanner 3000 and fluorescence intensity for each feature of the array was obtained by using GeneChip庐 Operating Software (Affymetrix, Santa Clara, CA, USA).	SAMPLE 15	The data were read and RMA-normalized using the Bioconductor package affy (default parameters).	GPL570	Gwenael,G.R.,Leday	gwenael.leday@mrc-bsu.cam.ac.uk	MRC Biostatistics Unit	School of Clinical Medicine	University of Cambridge	Forvie Site, Robinson Way	Cambridge	CB2 0SR	United Kingdom	ftp://ftp.ncbi.nlm.nih.gov/geo/samples/GSM2612nnn/GSM2612110/suppl/GSM2612110_GP1531_15C_61_SS124106_HG-U133_Plus_2_HCHP-90333_.CEL.gz	54675	46.2	no	1	M	CNTL; healthy control	whole blood
GSM2612111	whole_blood_control_16	GSM2612111	Public on May 12 2017	May 11 2017	Jan 23 2018	RNA	1	whole_blood_control	Homo sapiens	subject group: CNTL; healthy control	anxiety: no	gender: F	age: 44.1	tissue: whole blood	batch: 1	total RNA	RNA was isolated from all samples using the standard PAXgene protocol on the Qiagen Biorobot 8000.	biotin	standard Affymetrix protocol	9606	standard Affymetrix protocol	Arrays were scanned on a GeneChip Scanner 3000 and fluorescence intensity for each feature of the array was obtained by using GeneChip庐 Operating Software (Affymetrix, Santa Clara, CA, USA). Arrays were scanned on a GeneChip Scanner 3000 and fluorescence intensity for each feature of the array was obtained by using GeneChip庐 Operating Software (Affymetrix, Santa Clara, CA, USA).	SAMPLE 16	The data were read and RMA-normalized using the Bioconductor package affy (default parameters).	GPL570	Gwenael,G.R.,Leday	gwenael.leday@mrc-bsu.cam.ac.uk	MRC Biostatistics Unit	School of Clinical Medicine	University of Cambridge	Forvie Site, Robinson Way	Cambridge	CB2 0SR	United Kingdom	ftp://ftp.ncbi.nlm.nih.gov/geo/samples/GSM2612nnn/GSM2612111/suppl/GSM2612111_GP1531_16C_60_SS124108_HG-U133_Plus_2_HCHP-90332_.CEL.gz	54675	44.1	no	1	F	CNTL; healthy control	whole blood
GSM2612112	whole_blood_control_17	GSM2612112	Public on May 12 2017	May 11 2017	Jan 23 2018	RNA	1	whole_blood_control	Homo sapiens	subject group: CNTL; healthy control	anxiety: no	gender: F	age: 35.7	tissue: whole blood	batch: 1	total RNA	RNA was isolated from all samples using the standard PAXgene protocol on the Qiagen Biorobot 8000.	biotin	standard Affymetrix protocol	9606	standard Affymetrix protocol	Arrays were scanned on a GeneChip Scanner 3000 and fluorescence intensity for each feature of the array was obtained by using GeneChip庐 Operating Software (Affymetrix, Santa Clara, CA, USA). Arrays were scanned on a GeneChip Scanner 3000 and fluorescence intensity for each feature of the array was obtained by using GeneChip庐 Operating Software (Affymetrix, Santa Clara, CA, USA).	SAMPLE 17	The data were read and RMA-normalized using the Bioconductor package affy (default parameters).	GPL570	Gwenael,G.R.,Leday	gwenael.leday@mrc-bsu.cam.ac.uk	MRC Biostatistics Unit	School of Clinical Medicine	University of Cambridge	Forvie Site, Robinson Way	Cambridge	CB2 0SR	United Kingdom	ftp://ftp.ncbi.nlm.nih.gov/geo/samples/GSM2612nnn/GSM2612112/suppl/GSM2612112_GP1531_17C_76_SS124110_HG-U133_Plus_2_HCHP-91604_.CEL.gz	54675	35.7	no	1	F	CNTL; healthy control	whole blood
GSM2612113	whole_blood_control_18	GSM2612113	Public on May 12 2017	May 11 2017	Jan 23 2018	RNA	1	whole_blood_control	Homo sapiens	subject group: CNTL; healthy control	anxiety: no	gender: F	age: 47	tissue: whole blood	batch: 1	total RNA	RNA was isolated from all samples using the standard PAXgene protocol on the Qiagen Biorobot 8000.	biotin	standard Affymetrix protocol	9606	standard Affymetrix protocol	Arrays were scanned on a GeneChip Scanner 3000 and fluorescence intensity for each feature of the array was obtained by using GeneChip庐 Operating Software (Affymetrix, Santa Clara, CA, USA). Arrays were scanned on a GeneChip Scanner 3000 and fluorescence intensity for each feature of the array was obtained by using GeneChip庐 Operating Software (Affymetrix, Santa Clara, CA, USA).	SAMPLE 18	The data were read and RMA-normalized using the Bioconductor package affy (default parameters).	GPL570	Gwenael,G.R.,Leday	gwenael.leday@mrc-bsu.cam.ac.uk	MRC Biostatistics Unit	School of Clinical Medicine	University of Cambridge	Forvie Site, Robinson Way	Cambridge	CB2 0SR	United Kingdom	ftp://ftp.ncbi.nlm.nih.gov/geo/samples/GSM2612nnn/GSM2612113/suppl/GSM2612113_GP1531_18C_22_SS124112_HG-U133_Plus_2_HCHP-87382_.CEL.gz	54675	47	no	1	F	CNTL; healthy control	whole blood
GSM2612114	whole_blood_control_19	GSM2612114	Public on May 12 2017	May 11 2017	Jan 23 2018	RNA	1	whole_blood_control	Homo sapiens	subject group: CNTL; healthy control	anxiety: no	gender: F	age: 32.7	tissue: whole blood	batch: 1	total RNA	RNA was isolated from all samples using the standard PAXgene protocol on the Qiagen Biorobot 8000.	biotin	standard Affymetrix protocol	9606	standard Affymetrix protocol	Arrays were scanned on a GeneChip Scanner 3000 and fluorescence intensity for each feature of the array was obtained by using GeneChip庐 Operating Software (Affymetrix, Santa Clara, CA, USA). Arrays were scanned on a GeneChip Scanner 3000 and fluorescence intensity for each feature of the array was obtained by using GeneChip庐 Operating Software (Affymetrix, Santa Clara, CA, USA).	SAMPLE 19	The data were read and RMA-normalized using the Bioconductor package affy (default parameters).	GPL570	Gwenael,G.R.,Leday	gwenael.leday@mrc-bsu.cam.ac.uk	MRC Biostatistics Unit	School of Clinical Medicine	University of Cambridge	Forvie Site, Robinson Way	Cambridge	CB2 0SR	United Kingdom	ftp://ftp.ncbi.nlm.nih.gov/geo/samples/GSM2612nnn/GSM2612114/suppl/GSM2612114_GP1531_19C_51_SS124114_HG-U133_Plus_2_HCHP-90323_.CEL.gz	54675	32.7	no	1	F	CNTL; healthy control	whole blood
GSM2612115	whole_blood_control_20	GSM2612115	Public on May 12 2017	May 11 2017	Jan 23 2018	RNA	1	whole_blood_control	Homo sapiens	subject group: CNTL; healthy control	anxiety: no	gender: F	age: 60.3	tissue: whole blood	batch: 1	total RNA	RNA was isolated from all samples using the standard PAXgene protocol on the Qiagen Biorobot 8000.	biotin	standard Affymetrix protocol	9606	standard Affymetrix protocol	Arrays were scanned on a GeneChip Scanner 3000 and fluorescence intensity for each feature of the array was obtained by using GeneChip庐 Operating Software (Affymetrix, Santa Clara, CA, USA). Arrays were scanned on a GeneChip Scanner 3000 and fluorescence intensity for each feature of the array was obtained by using GeneChip庐 Operating Software (Affymetrix, Santa Clara, CA, USA).	SAMPLE 20	The data were read and RMA-normalized using the Bioconductor package affy (default parameters).	GPL570	Gwenael,G.R.,Leday	gwenael.leday@mrc-bsu.cam.ac.uk	MRC Biostatistics Unit	School of Clinical Medicine	University of Cambridge	Forvie Site, Robinson Way	Cambridge	CB2 0SR	United Kingdom	ftp://ftp.ncbi.nlm.nih.gov/geo/samples/GSM2612nnn/GSM2612115/suppl/GSM2612115_GP1531_20C_35_SS124116_HG-U133_Plus_2_HCHP-88531_.CEL.gz	54675	60.3	no	1	F	CNTL; healthy control	whole blood
GSM2612116	whole_blood_control_21	GSM2612116	Public on May 12 2017	May 11 2017	Jan 23 2018	RNA	1	whole_blood_control	Homo sapiens	subject group: CNTL; healthy control	anxiety: no	gender: F	age: 72	tissue: whole blood	batch: 1	total RNA	RNA was isolated from all samples using the standard PAXgene protocol on the Qiagen Biorobot 8000.	biotin	standard Affymetrix protocol	9606	standard Affymetrix protocol	Arrays were scanned on a GeneChip Scanner 3000 and fluorescence intensity for each feature of the array was obtained by using GeneChip庐 Operating Software (Affymetrix, Santa Clara, CA, USA). Arrays were scanned on a GeneChip Scanner 3000 and fluorescence intensity for each feature of the array was obtained by using GeneChip庐 Operating Software (Affymetrix, Santa Clara, CA, USA).	SAMPLE 21	The data were read and RMA-normalized using the Bioconductor package affy (default parameters).	GPL570	Gwenael,G.R.,Leday	gwenael.leday@mrc-bsu.cam.ac.uk	MRC Biostatistics Unit	School of Clinical Medicine	University of Cambridge	Forvie Site, Robinson Way	Cambridge	CB2 0SR	United Kingdom	ftp://ftp.ncbi.nlm.nih.gov/geo/samples/GSM2612nnn/GSM2612116/suppl/GSM2612116_GP1531_21C_07_SS124118_HG-U133_Plus_2_HCHP-87367_.CEL.gz	54675	72	no	1	F	CNTL; healthy control	whole blood
GSM2612117	whole_blood_control_22	GSM2612117	Public on May 12 2017	May 11 2017	Jan 23 2018	RNA	1	whole_blood_control	Homo sapiens	subject group: CNTL; healthy control	anxiety: no	gender: F	age: 64.6	tissue: whole blood	batch: 1	total RNA	RNA was isolated from all samples using the standard PAXgene protocol on the Qiagen Biorobot 8000.	biotin	standard Affymetrix protocol	9606	standard Affymetrix protocol	Arrays were scanned on a GeneChip Scanner 3000 and fluorescence intensity for each feature of the array was obtained by using GeneChip庐 Operating Software (Affymetrix, Santa Clara, CA, USA). Arrays were scanned on a GeneChip Scanner 3000 and fluorescence intensity for each feature of the array was obtained by using GeneChip庐 Operating Software (Affymetrix, Santa Clara, CA, USA).	SAMPLE 22	The data were read and RMA-normalized using the Bioconductor package affy (default parameters).	GPL570	Gwenael,G.R.,Leday	gwenael.leday@mrc-bsu.cam.ac.uk	MRC Biostatistics Unit	School of Clinical Medicine	University of Cambridge	Forvie Site, Robinson Way	Cambridge	CB2 0SR	United Kingdom	ftp://ftp.ncbi.nlm.nih.gov/geo/samples/GSM2612nnn/GSM2612117/suppl/GSM2612117_GP1531_22C_20_SS124120_HG-U133_Plus_2_HCHP-87380_.CEL.gz	54675	64.6	no	1	F	CNTL; healthy control	whole blood
GSM2612118	whole_blood_control_23	GSM2612118	Public on May 12 2017	May 11 2017	Jan 23 2018	RNA	1	whole_blood_control	Homo sapiens	subject group: CNTL; healthy control	anxiety: no	gender: F	age: 44.4	tissue: whole blood	batch: 1	total RNA	RNA was isolated from all samples using the standard PAXgene protocol on the Qiagen Biorobot 8000.	biotin	standard Affymetrix protocol	9606	standard Affymetrix protocol	Arrays were scanned on a GeneChip Scanner 3000 and fluorescence intensity for each feature of the array was obtained by using GeneChip庐 Operating Software (Affymetrix, Santa Clara, CA, USA). Arrays were scanned on a GeneChip Scanner 3000 and fluorescence intensity for each feature of the array was obtained by using GeneChip庐 Operating Software (Affymetrix, Santa Clara, CA, USA).	SAMPLE 23	The data were read and RMA-normalized using the Bioconductor package affy (default parameters).	GPL570	Gwenael,G.R.,Leday	gwenael.leday@mrc-bsu.cam.ac.uk	MRC Biostatistics Unit	School of Clinical Medicine	University of Cambridge	Forvie Site, Robinson Way	Cambridge	CB2 0SR	United Kingdom	ftp://ftp.ncbi.nlm.nih.gov/geo/samples/GSM2612nnn/GSM2612118/suppl/GSM2612118_GP1531_23C_94_SS124068_HG-U133_Plus_2_HCHP-91622_.CEL.gz	54675	44.4	no	1	F	CNTL; healthy control	whole blood
GSM2612119	whole_blood_control_24	GSM2612119	Public on May 12 2017	May 11 2017	Jan 23 2018	RNA	1	whole_blood_control	Homo sapiens	subject group: CNTL; healthy control	anxiety: no	gender: F	age: 64.1	tissue: whole blood	batch: 1	total RNA	RNA was isolated from all samples using the standard PAXgene protocol on the Qiagen Biorobot 8000.	biotin	standard Affymetrix protocol	9606	standard Affymetrix protocol	Arrays were scanned on a GeneChip Scanner 3000 and fluorescence intensity for each feature of the array was obtained by using GeneChip庐 Operating Software (Affymetrix, Santa Clara, CA, USA). Arrays were scanned on a GeneChip Scanner 3000 and fluorescence intensity for each feature of the array was obtained by using GeneChip庐 Operating Software (Affymetrix, Santa Clara, CA, USA).	SAMPLE 24	The data were read and RMA-normalized using the Bioconductor package affy (default parameters).	GPL570	Gwenael,G.R.,Leday	gwenael.leday@mrc-bsu.cam.ac.uk	MRC Biostatistics Unit	School of Clinical Medicine	University of Cambridge	Forvie Site, Robinson Way	Cambridge	CB2 0SR	United Kingdom	ftp://ftp.ncbi.nlm.nih.gov/geo/samples/GSM2612nnn/GSM2612119/suppl/GSM2612119_GP1531_24C_13_SS124122_HG-U133_Plus_2_HCHP-87373_.CEL.gz	54675	64.1	no	1	F	CNTL; healthy control	whole blood
GSM2612120	whole_blood_control_25	GSM2612120	Public on May 12 2017	May 11 2017	Jan 23 2018	RNA	1	whole_blood_control	Homo sapiens	subject group: CNTL; healthy control	anxiety: no	gender: F	age: 42.1	tissue: whole blood	batch: 1	total RNA	RNA was isolated from all samples using the standard PAXgene protocol on the Qiagen Biorobot 8000.	biotin	standard Affymetrix protocol	9606	standard Affymetrix protocol	Arrays were scanned on a GeneChip Scanner 3000 and fluorescence intensity for each feature of the array was obtained by using GeneChip庐 Operating Software (Affymetrix, Santa Clara, CA, USA). Arrays were scanned on a GeneChip Scanner 3000 and fluorescence intensity for each feature of the array was obtained by using GeneChip庐 Operating Software (Affymetrix, Santa Clara, CA, USA).	SAMPLE 25	The data were read and RMA-normalized using the Bioconductor package affy (default parameters).	GPL570	Gwenael,G.R.,Leday	gwenael.leday@mrc-bsu.cam.ac.uk	MRC Biostatistics Unit	School of Clinical Medicine	University of Cambridge	Forvie Site, Robinson Way	Cambridge	CB2 0SR	United Kingdom	ftp://ftp.ncbi.nlm.nih.gov/geo/samples/GSM2612nnn/GSM2612120/suppl/GSM2612120_GP1531_25C_89_SS124124_HG-U133_Plus_2_HCHP-91617_.CEL.gz	54675	42.1	no	1	F	CNTL; healthy control	whole blood
GSM2612121	whole_blood_control_26	GSM2612121	Public on May 12 2017	May 11 2017	Jan 23 2018	RNA	1	whole_blood_control	Homo sapiens	subject group: CNTL; healthy control	anxiety: no	gender: F	age: 48.6	tissue: whole blood	batch: 1	total RNA	RNA was isolated from all samples using the standard PAXgene protocol on the Qiagen Biorobot 8000.	biotin	standard Affymetrix protocol	9606	standard Affymetrix protocol	Arrays were scanned on a GeneChip Scanner 3000 and fluorescence intensity for each feature of the array was obtained by using GeneChip庐 Operating Software (Affymetrix, Santa Clara, CA, USA). Arrays were scanned on a GeneChip Scanner 3000 and fluorescence intensity for each feature of the array was obtained by using GeneChip庐 Operating Software (Affymetrix, Santa Clara, CA, USA).	SAMPLE 26	The data were read and RMA-normalized using the Bioconductor package affy (default parameters).	GPL570	Gwenael,G.R.,Leday	gwenael.leday@mrc-bsu.cam.ac.uk	MRC Biostatistics Unit	School of Clinical Medicine	University of Cambridge	Forvie Site, Robinson Way	Cambridge	CB2 0SR	United Kingdom	ftp://ftp.ncbi.nlm.nih.gov/geo/samples/GSM2612nnn/GSM2612121/suppl/GSM2612121_GP1531_26C_74_SS124126_HG-U133_Plus_2_HCHP-91602_.CEL.gz	54675	48.6	no	1	F	CNTL; healthy control	whole blood
GSM2612122	whole_blood_control_27	GSM2612122	Public on May 12 2017	May 11 2017	Jan 23 2018	RNA	1	whole_blood_control	Homo sapiens	subject group: CNTL; healthy control	anxiety: no	gender: F	age: 50.9	tissue: whole blood	batch: 1	total RNA	RNA was isolated from all samples using the standard PAXgene protocol on the Qiagen Biorobot 8000.	biotin	standard Affymetrix protocol	9606	standard Affymetrix protocol	Arrays were scanned on a GeneChip Scanner 3000 and fluorescence intensity for each feature of the array was obtained by using GeneChip庐 Operating Software (Affymetrix, Santa Clara, CA, USA). Arrays were scanned on a GeneChip Scanner 3000 and fluorescence intensity for each feature of the array was obtained by using GeneChip庐 Operating Software (Affymetrix, Santa Clara, CA, USA).	SAMPLE 27	The data were read and RMA-normalized using the Bioconductor package affy (default parameters).	GPL570	Gwenael,G.R.,Leday	gwenael.leday@mrc-bsu.cam.ac.uk	MRC Biostatistics Unit	School of Clinical Medicine	University of Cambridge	Forvie Site, Robinson Way	Cambridge	CB2 0SR	United Kingdom	ftp://ftp.ncbi.nlm.nih.gov/geo/samples/GSM2612nnn/GSM2612122/suppl/GSM2612122_GP1531_27C_41_SS124070_HG-U133_Plus_2_HCHP-88537_.CEL.gz	54675	50.9	no	1	F	CNTL; healthy control	whole blood
GSM2612123	whole_blood_control_28	GSM2612123	Public on May 12 2017	May 11 2017	Jan 23 2018	RNA	1	whole_blood_control	Homo sapiens	subject group: CNTL; healthy control	anxiety: no	gender: F	age: 33.3	tissue: whole blood	batch: 1	total RNA	RNA was isolated from all samples using the standard PAXgene protocol on the Qiagen Biorobot 8000.	biotin	standard Affymetrix protocol	9606	standard Affymetrix protocol	Arrays were scanned on a GeneChip Scanner 3000 and fluorescence intensity for each feature of the array was obtained by using GeneChip庐 Operating Software (Affymetrix, Santa Clara, CA, USA). Arrays were scanned on a GeneChip Scanner 3000 and fluorescence intensity for each feature of the array was obtained by using GeneChip庐 Operating Software (Affymetrix, Santa Clara, CA, USA).	SAMPLE 28	The data were read and RMA-normalized using the Bioconductor package affy (default parameters).	GPL570	Gwenael,G.R.,Leday	gwenael.leday@mrc-bsu.cam.ac.uk	MRC Biostatistics Unit	School of Clinical Medicine	University of Cambridge	Forvie Site, Robinson Way	Cambridge	CB2 0SR	United Kingdom	ftp://ftp.ncbi.nlm.nih.gov/geo/samples/GSM2612nnn/GSM2612123/suppl/GSM2612123_GP1531_28C_62_SS124072_HG-U133_Plus_2_HCHP-90334_.CEL.gz	54675	33.3	no	1	F	CNTL; healthy control	whole blood
GSM2612124	whole_blood_control_29	GSM2612124	Public on May 12 2017	May 11 2017	Jan 23 2018	RNA	1	whole_blood_control	Homo sapiens	subject group: CNTL; healthy control	anxiety: no	gender: F	age: 50.1	tissue: whole blood	batch: 1	total RNA	RNA was isolated from all samples using the standard PAXgene protocol on the Qiagen Biorobot 8000.	biotin	standard Affymetrix protocol	9606	standard Affymetrix protocol	Arrays were scanned on a GeneChip Scanner 3000 and fluorescence intensity for each feature of the array was obtained by using GeneChip庐 Operating Software (Affymetrix, Santa Clara, CA, USA). Arrays were scanned on a GeneChip Scanner 3000 and fluorescence intensity for each feature of the array was obtained by using GeneChip庐 Operating Software (Affymetrix, Santa Clara, CA, USA).	SAMPLE 29	The data were read and RMA-normalized using the Bioconductor package affy (default parameters).	GPL570	Gwenael,G.R.,Leday	gwenael.leday@mrc-bsu.cam.ac.uk	MRC Biostatistics Unit	School of Clinical Medicine	University of Cambridge	Forvie Site, Robinson Way	Cambridge	CB2 0SR	United Kingdom	ftp://ftp.ncbi.nlm.nih.gov/geo/samples/GSM2612nnn/GSM2612124/suppl/GSM2612124_GP1531_29C_36_SS124074_HG-U133_Plus_2_HCHP-88532_.CEL.gz	54675	50.1	no	1	F	CNTL; healthy control	whole blood
GSM2612125	whole_blood_control_30	GSM2612125	Public on May 12 2017	May 11 2017	Jan 23 2018	RNA	1	whole_blood_control	Homo sapiens	subject group: CNTL; healthy control	anxiety: no	gender: F	age: 49	tissue: whole blood	batch: 1	total RNA	RNA was isolated from all samples using the standard PAXgene protocol on the Qiagen Biorobot 8000.	biotin	standard Affymetrix protocol	9606	standard Affymetrix protocol	Arrays were scanned on a GeneChip Scanner 3000 and fluorescence intensity for each feature of the array was obtained by using GeneChip庐 Operating Software (Affymetrix, Santa Clara, CA, USA). Arrays were scanned on a GeneChip Scanner 3000 and fluorescence intensity for each feature of the array was obtained by using GeneChip庐 Operating Software (Affymetrix, Santa Clara, CA, USA).	SAMPLE 30	The data were read and RMA-normalized using the Bioconductor package affy (default parameters).	GPL570	Gwenael,G.R.,Leday	gwenael.leday@mrc-bsu.cam.ac.uk	MRC Biostatistics Unit	School of Clinical Medicine	University of Cambridge	Forvie Site, Robinson Way	Cambridge	CB2 0SR	United Kingdom	ftp://ftp.ncbi.nlm.nih.gov/geo/samples/GSM2612nnn/GSM2612125/suppl/GSM2612125_GP1531_30C_50_SS124076_HG-U133_Plus_2_HCHP-90322_.CEL.gz	54675	49	no	1	F	CNTL; healthy control	whole blood
GSM2612126	whole_blood_control_31	GSM2612126	Public on May 12 2017	May 11 2017	Jan 23 2018	RNA	1	whole_blood_control	Homo sapiens	subject group: CNTL; healthy control	anxiety: no	gender: F	age: 40.8	tissue: whole blood	batch: 1	total RNA	RNA was isolated from all samples using the standard PAXgene protocol on the Qiagen Biorobot 8000.	biotin	standard Affymetrix protocol	9606	standard Affymetrix protocol	Arrays were scanned on a GeneChip Scanner 3000 and fluorescence intensity for each feature of the array was obtained by using GeneChip庐 Operating Software (Affymetrix, Santa Clara, CA, USA). Arrays were scanned on a GeneChip Scanner 3000 and fluorescence intensity for each feature of the array was obtained by using GeneChip庐 Operating Software (Affymetrix, Santa Clara, CA, USA).	SAMPLE 31	The data were read and RMA-normalized using the Bioconductor package affy (default parameters).	GPL570	Gwenael,G.R.,Leday	gwenael.leday@mrc-bsu.cam.ac.uk	MRC Biostatistics Unit	School of Clinical Medicine	University of Cambridge	Forvie Site, Robinson Way	Cambridge	CB2 0SR	United Kingdom	ftp://ftp.ncbi.nlm.nih.gov/geo/samples/GSM2612nnn/GSM2612126/suppl/GSM2612126_GP1531_31C_55_SS124078_HG-U133_Plus_2_HCHP-90327_.CEL.gz	54675	40.8	no	1	F	CNTL; healthy control	whole blood
GSM2612127	whole_blood_control_32	GSM2612127	Public on May 12 2017	May 11 2017	Jan 23 2018	RNA	1	whole_blood_control	Homo sapiens	subject group: CNTL; healthy control	anxiety: no	gender: M	age: 57.4	tissue: whole blood	batch: 1	total RNA	RNA was isolated from all samples using the standard PAXgene protocol on the Qiagen Biorobot 8000.	biotin	standard Affymetrix protocol	9606	standard Affymetrix protocol	Arrays were scanned on a GeneChip Scanner 3000 and fluorescence intensity for each feature of the array was obtained by using GeneChip庐 Operating Software (Affymetrix, Santa Clara, CA, USA). Arrays were scanned on a GeneChip Scanner 3000 and fluorescence intensity for each feature of the array was obtained by using GeneChip庐 Operating Software (Affymetrix, Santa Clara, CA, USA).	SAMPLE 32	The data were read and RMA-normalized using the Bioconductor package affy (default parameters).	GPL570	Gwenael,G.R.,Leday	gwenael.leday@mrc-bsu.cam.ac.uk	MRC Biostatistics Unit	School of Clinical Medicine	University of Cambridge	Forvie Site, Robinson Way	Cambridge	CB2 0SR	United Kingdom	ftp://ftp.ncbi.nlm.nih.gov/geo/samples/GSM2612nnn/GSM2612127/suppl/GSM2612127_GP1531_32C_38_SS124080_HG-U133_Plus_2_HCHP-88534_.CEL.gz	54675	57.4	no	1	M	CNTL; healthy control	whole blood
GSM2612128	whole_blood_case_1	GSM2612128	Public on May 12 2017	May 11 2017	Jan 23 2018	RNA	1	whole_blood_case	Homo sapiens	subject group: CASE; major depressive disorder (MDD) patient	anxiety: no	gender: F	age: 51.7	tissue: whole blood	batch: 1	total RNA	RNA was isolated from all samples using the standard PAXgene protocol on the Qiagen Biorobot 8000.	biotin	standard Affymetrix protocol	9606	standard Affymetrix protocol	Arrays were scanned on a GeneChip Scanner 3000 and fluorescence intensity for each feature of the array was obtained by using GeneChip庐 Operating Software (Affymetrix, Santa Clara, CA, USA). Arrays were scanned on a GeneChip Scanner 3000 and fluorescence intensity for each feature of the array was obtained by using GeneChip庐 Operating Software (Affymetrix, Santa Clara, CA, USA).	SAMPLE 33	The data were read and RMA-normalized using the Bioconductor package affy (default parameters).	GPL570	Gwenael,G.R.,Leday	gwenael.leday@mrc-bsu.cam.ac.uk	MRC Biostatistics Unit	School of Clinical Medicine	University of Cambridge	Forvie Site, Robinson Way	Cambridge	CB2 0SR	United Kingdom	ftp://ftp.ncbi.nlm.nih.gov/geo/samples/GSM2612nnn/GSM2612128/suppl/GSM2612128_GP1531_33D_63_SS124192_HG-U133_Plus_2_HCHP-90335_.CEL.gz	54675	51.7	no	1	F	CASE; major depressive disorder (MDD) patient	whole blood
GSM2612129	whole_blood_case_2	GSM2612129	Public on May 12 2017	May 11 2017	Jan 23 2018	RNA	1	whole_blood_case	Homo sapiens	subject group: CASE; major depressive disorder (MDD) patient	anxiety: no	gender: M	age: 59.1	tissue: whole blood	batch: 1	total RNA	RNA was isolated from all samples using the standard PAXgene protocol on the Qiagen Biorobot 8000.	biotin	standard Affymetrix protocol	9606	standard Affymetrix protocol	Arrays were scanned on a GeneChip Scanner 3000 and fluorescence intensity for each feature of the array was obtained by using GeneChip庐 Operating Software (Affymetrix, Santa Clara, CA, USA). Arrays were scanned on a GeneChip Scanner 3000 and fluorescence intensity for each feature of the array was obtained by using GeneChip庐 Operating Software (Affymetrix, Santa Clara, CA, USA).	SAMPLE 34	The data were read and RMA-normalized using the Bioconductor package affy (default parameters).	GPL570	Gwenael,G.R.,Leday	gwenael.leday@mrc-bsu.cam.ac.uk	MRC Biostatistics Unit	School of Clinical Medicine	University of Cambridge	Forvie Site, Robinson Way	Cambridge	CB2 0SR	United Kingdom	ftp://ftp.ncbi.nlm.nih.gov/geo/samples/GSM2612nnn/GSM2612129/suppl/GSM2612129_GP1531_34D_57_SS124210_HG-U133_Plus_2_HCHP-90329_.CEL.gz	54675	59.1	no	1	M	CASE; major depressive disorder (MDD) patient	whole blood
GSM2612130	whole_blood_case_3	GSM2612130	Public on May 12 2017	May 11 2017	Jan 23 2018	RNA	1	whole_blood_case	Homo sapiens	subject group: CASE; major depressive disorder (MDD) patient	anxiety: no	gender: F	age: 70.2	tissue: whole blood	batch: 1	total RNA	RNA was isolated from all samples using the standard PAXgene protocol on the Qiagen Biorobot 8000.	biotin	standard Affymetrix protocol	9606	standard Affymetrix protocol	Arrays were scanned on a GeneChip Scanner 3000 and fluorescence intensity for each feature of the array was obtained by using GeneChip庐 Operating Software (Affymetrix, Santa Clara, CA, USA). Arrays were scanned on a GeneChip Scanner 3000 and fluorescence intensity for each feature of the array was obtained by using GeneChip庐 Operating Software (Affymetrix, Santa Clara, CA, USA).	SAMPLE 35	The data were read and RMA-normalized using the Bioconductor package affy (default parameters).	GPL570	Gwenael,G.R.,Leday	gwenael.leday@mrc-bsu.cam.ac.uk	MRC Biostatistics Unit	School of Clinical Medicine	University of Cambridge	Forvie Site, Robinson Way	Cambridge	CB2 0SR	United Kingdom	ftp://ftp.ncbi.nlm.nih.gov/geo/samples/GSM2612nnn/GSM2612130/suppl/GSM2612130_GP1531_35D_17_SS124212_HG-U133_Plus_2_HCHP-87377_.CEL.gz	54675	70.2	no	1	F	CASE; major depressive disorder (MDD) patient	whole blood
GSM2612131	whole_blood_case_4	GSM2612131	Public on May 12 2017	May 11 2017	Jan 23 2018	RNA	1	whole_blood_case	Homo sapiens	subject group: CASE; major depressive disorder (MDD) patient	anxiety: no	gender: F	age: 48.7	tissue: whole blood	batch: 1	total RNA	RNA was isolated from all samples using the standard PAXgene protocol on the Qiagen Biorobot 8000.	biotin	standard Affymetrix protocol	9606	standard Affymetrix protocol	Arrays were scanned on a GeneChip Scanner 3000 and fluorescence intensity for each feature of the array was obtained by using GeneChip庐 Operating Software (Affymetrix, Santa Clara, CA, USA). Arrays were scanned on a GeneChip Scanner 3000 and fluorescence intensity for each feature of the array was obtained by using GeneChip庐 Operating Software (Affymetrix, Santa Clara, CA, USA).	SAMPLE 36	The data were read and RMA-normalized using the Bioconductor package affy (default parameters).	GPL570	Gwenael,G.R.,Leday	gwenael.leday@mrc-bsu.cam.ac.uk	MRC Biostatistics Unit	School of Clinical Medicine	University of Cambridge	Forvie Site, Robinson Way	Cambridge	CB2 0SR	United Kingdom	ftp://ftp.ncbi.nlm.nih.gov/geo/samples/GSM2612nnn/GSM2612131/suppl/GSM2612131_GP1531_36D_21_SS124214_HG-U133_Plus_2_HCHP-87381_.CEL.gz	54675	48.7	no	1	F	CASE; major depressive disorder (MDD) patient	whole blood
GSM2612132	whole_blood_case_5	GSM2612132	Public on May 12 2017	May 11 2017	Jan 23 2018	RNA	1	whole_blood_case	Homo sapiens	subject group: CASE; major depressive disorder (MDD) patient	anxiety: no	gender: F	age: 43.1	tissue: whole blood	batch: 1	total RNA	RNA was isolated from all samples using the standard PAXgene protocol on the Qiagen Biorobot 8000.	biotin	standard Affymetrix protocol	9606	standard Affymetrix protocol	Arrays were scanned on a GeneChip Scanner 3000 and fluorescence intensity for each feature of the array was obtained by using GeneChip庐 Operating Software (Affymetrix, Santa Clara, CA, USA). Arrays were scanned on a GeneChip Scanner 3000 and fluorescence intensity for each feature of the array was obtained by using GeneChip庐 Operating Software (Affymetrix, Santa Clara, CA, USA).	SAMPLE 37	The data were read and RMA-normalized using the Bioconductor package affy (default parameters).	GPL570	Gwenael,G.R.,Leday	gwenael.leday@mrc-bsu.cam.ac.uk	MRC Biostatistics Unit	School of Clinical Medicine	University of Cambridge	Forvie Site, Robinson Way	Cambridge	CB2 0SR	United Kingdom	ftp://ftp.ncbi.nlm.nih.gov/geo/samples/GSM2612nnn/GSM2612132/suppl/GSM2612132_GP1531_37D_33_SS124216_HG-U133_Plus_2_HCHP-88529_.CEL.gz	54675	43.1	no	1	F	CASE; major depressive disorder (MDD) patient	whole blood
GSM2612133	whole_blood_case_6	GSM2612133	Public on May 12 2017	May 11 2017	Jan 23 2018	RNA	1	whole_blood_case	Homo sapiens	subject group: CASE; major depressive disorder (MDD) patient	anxiety: no	gender: F	age: 35.4	tissue: whole blood	batch: 1	total RNA	RNA was isolated from all samples using the standard PAXgene protocol on the Qiagen Biorobot 8000.	biotin	standard Affymetrix protocol	9606	standard Affymetrix protocol	Arrays were scanned on a GeneChip Scanner 3000 and fluorescence intensity for each feature of the array was obtained by using GeneChip庐 Operating Software (Affymetrix, Santa Clara, CA, USA). Arrays were scanned on a GeneChip Scanner 3000 and fluorescence intensity for each feature of the array was obtained by using GeneChip庐 Operating Software (Affymetrix, Santa Clara, CA, USA).	SAMPLE 38	The data were read and RMA-normalized using the Bioconductor package affy (default parameters).	GPL570	Gwenael,G.R.,Leday	gwenael.leday@mrc-bsu.cam.ac.uk	MRC Biostatistics Unit	School of Clinical Medicine	University of Cambridge	Forvie Site, Robinson Way	Cambridge	CB2 0SR	United Kingdom	ftp://ftp.ncbi.nlm.nih.gov/geo/samples/GSM2612nnn/GSM2612133/suppl/GSM2612133_GP1531_38D_95_SS124218_HG-U133_Plus_2_HCHP-91623_.CEL.gz	54675	35.4	no	1	F	CASE; major depressive disorder (MDD) patient	whole blood
GSM2612134	whole_blood_case_7	GSM2612134	Public on May 12 2017	May 11 2017	Jan 23 2018	RNA	1	whole_blood_case	Homo sapiens	subject group: CASE; major depressive disorder (MDD) patient	anxiety: no	gender: M	age: 57.8	tissue: whole blood	batch: 1	total RNA	RNA was isolated from all samples using the standard PAXgene protocol on the Qiagen Biorobot 8000.	biotin	standard Affymetrix protocol	9606	standard Affymetrix protocol	Arrays were scanned on a GeneChip Scanner 3000 and fluorescence intensity for each feature of the array was obtained by using GeneChip庐 Operating Software (Affymetrix, Santa Clara, CA, USA). Arrays were scanned on a GeneChip Scanner 3000 and fluorescence intensity for each feature of the array was obtained by using GeneChip庐 Operating Software (Affymetrix, Santa Clara, CA, USA).	SAMPLE 39	The data were read and RMA-normalized using the Bioconductor package affy (default parameters).	GPL570	Gwenael,G.R.,Leday	gwenael.leday@mrc-bsu.cam.ac.uk	MRC Biostatistics Unit	School of Clinical Medicine	University of Cambridge	Forvie Site, Robinson Way	Cambridge	CB2 0SR	United Kingdom	ftp://ftp.ncbi.nlm.nih.gov/geo/samples/GSM2612nnn/GSM2612134/suppl/GSM2612134_GP1531_39D_28_SS124220_HG-U133_Plus_2_HCHP-88524_.CEL.gz	54675	57.8	no	1	M	CASE; major depressive disorder (MDD) patient	whole blood
GSM2612135	whole_blood_case_8	GSM2612135	Public on May 12 2017	May 11 2017	Jan 23 2018	RNA	1	whole_blood_case	Homo sapiens	subject group: CASE; major depressive disorder (MDD) patient	anxiety: no	gender: F	age: 50.4	tissue: whole blood	batch: 1	total RNA	RNA was isolated from all samples using the standard PAXgene protocol on the Qiagen Biorobot 8000.	biotin	standard Affymetrix protocol	9606	standard Affymetrix protocol	Arrays were scanned on a GeneChip Scanner 3000 and fluorescence intensity for each feature of the array was obtained by using GeneChip庐 Operating Software (Affymetrix, Santa Clara, CA, USA). Arrays were scanned on a GeneChip Scanner 3000 and fluorescence intensity for each feature of the array was obtained by using GeneChip庐 Operating Software (Affymetrix, Santa Clara, CA, USA).	SAMPLE 40	The data were read and RMA-normalized using the Bioconductor package affy (default parameters).	GPL570	Gwenael,G.R.,Leday	gwenael.leday@mrc-bsu.cam.ac.uk	MRC Biostatistics Unit	School of Clinical Medicine	University of Cambridge	Forvie Site, Robinson Way	Cambridge	CB2 0SR	United Kingdom	ftp://ftp.ncbi.nlm.nih.gov/geo/samples/GSM2612nnn/GSM2612135/suppl/GSM2612135_GP1531_40D_90_SS124222_HG-U133_Plus_2_HCHP-91618_.CEL.gz	54675	50.4	no	1	F	CASE; major depressive disorder (MDD) patient	whole blood
GSM2612136	whole_blood_case_9	GSM2612136	Public on May 12 2017	May 11 2017	Jan 23 2018	RNA	1	whole_blood_case	Homo sapiens	subject group: CASE; major depressive disorder (MDD) patient	anxiety: no	gender: F	age: 65.2	tissue: whole blood	batch: 1	total RNA	RNA was isolated from all samples using the standard PAXgene protocol on the Qiagen Biorobot 8000.	biotin	standard Affymetrix protocol	9606	standard Affymetrix protocol	Arrays were scanned on a GeneChip Scanner 3000 and fluorescence intensity for each feature of the array was obtained by using GeneChip庐 Operating Software (Affymetrix, Santa Clara, CA, USA). Arrays were scanned on a GeneChip Scanner 3000 and fluorescence intensity for each feature of the array was obtained by using GeneChip庐 Operating Software (Affymetrix, Santa Clara, CA, USA).	SAMPLE 41	The data were read and RMA-normalized using the Bioconductor package affy (default parameters).	GPL570	Gwenael,G.R.,Leday	gwenael.leday@mrc-bsu.cam.ac.uk	MRC Biostatistics Unit	School of Clinical Medicine	University of Cambridge	Forvie Site, Robinson Way	Cambridge	CB2 0SR	United Kingdom	ftp://ftp.ncbi.nlm.nih.gov/geo/samples/GSM2612nnn/GSM2612136/suppl/GSM2612136_GP1531_41D_85_SS124224_HG-U133_Plus_2_HCHP-91613_.CEL.gz	54675	65.2	no	1	F	CASE; major depressive disorder (MDD) patient	whole blood
GSM2612137	whole_blood_case_10	GSM2612137	Public on May 12 2017	May 11 2017	Jan 23 2018	RNA	1	whole_blood_case	Homo sapiens	subject group: CASE; major depressive disorder (MDD) patient	anxiety: no	gender: M	age: 58.6	tissue: whole blood	batch: 1	total RNA	RNA was isolated from all samples using the standard PAXgene protocol on the Qiagen Biorobot 8000.	biotin	standard Affymetrix protocol	9606	standard Affymetrix protocol	Arrays were scanned on a GeneChip Scanner 3000 and fluorescence intensity for each feature of the array was obtained by using GeneChip庐 Operating Software (Affymetrix, Santa Clara, CA, USA). Arrays were scanned on a GeneChip Scanner 3000 and fluorescence intensity for each feature of the array was obtained by using GeneChip庐 Operating Software (Affymetrix, Santa Clara, CA, USA).	SAMPLE 42	The data were read and RMA-normalized using the Bioconductor package affy (default parameters).	GPL570	Gwenael,G.R.,Leday	gwenael.leday@mrc-bsu.cam.ac.uk	MRC Biostatistics Unit	School of Clinical Medicine	University of Cambridge	Forvie Site, Robinson Way	Cambridge	CB2 0SR	United Kingdom	ftp://ftp.ncbi.nlm.nih.gov/geo/samples/GSM2612nnn/GSM2612137/suppl/GSM2612137_GP1531_42D_96_SS124226_HG-U133_Plus_2_HCHP-91624_.CEL.gz	54675	58.6	no	1	M	CASE; major depressive disorder (MDD) patient	whole blood
GSM2612138	whole_blood_case_11	GSM2612138	Public on May 12 2017	May 11 2017	Jan 23 2018	RNA	1	whole_blood_case	Homo sapiens	subject group: CASE; major depressive disorder (MDD) patient	anxiety: no	gender: M	age: 59.2	tissue: whole blood	batch: 1	total RNA	RNA was isolated from all samples using the standard PAXgene protocol on the Qiagen Biorobot 8000.	biotin	standard Affymetrix protocol	9606	standard Affymetrix protocol	Arrays were scanned on a GeneChip Scanner 3000 and fluorescence intensity for each feature of the array was obtained by using GeneChip庐 Operating Software (Affymetrix, Santa Clara, CA, USA). Arrays were scanned on a GeneChip Scanner 3000 and fluorescence intensity for each feature of the array was obtained by using GeneChip庐 Operating Software (Affymetrix, Santa Clara, CA, USA).	SAMPLE 43	The data were read and RMA-normalized using the Bioconductor package affy (default parameters).	GPL570	Gwenael,G.R.,Leday	gwenael.leday@mrc-bsu.cam.ac.uk	MRC Biostatistics Unit	School of Clinical Medicine	University of Cambridge	Forvie Site, Robinson Way	Cambridge	CB2 0SR	United Kingdom	ftp://ftp.ncbi.nlm.nih.gov/geo/samples/GSM2612nnn/GSM2612138/suppl/GSM2612138_GP1531_43D_52_SS124228_HG-U133_Plus_2_HCHP-90324_.CEL.gz	54675	59.2	no	1	M	CASE; major depressive disorder (MDD) patient	whole blood
GSM2612139	whole_blood_case_12	GSM2612139	Public on May 12 2017	May 11 2017	Jan 23 2018	RNA	1	whole_blood_case	Homo sapiens	subject group: CASE; major depressive disorder (MDD) patient	anxiety: no	gender: F	age: 46.7	tissue: whole blood	batch: 1	total RNA	RNA was isolated from all samples using the standard PAXgene protocol on the Qiagen Biorobot 8000.	biotin	standard Affymetrix protocol	9606	standard Affymetrix protocol	Arrays were scanned on a GeneChip Scanner 3000 and fluorescence intensity for each feature of the array was obtained by using GeneChip庐 Operating Software (Affymetrix, Santa Clara, CA, USA). Arrays were scanned on a GeneChip Scanner 3000 and fluorescence intensity for each feature of the array was obtained by using GeneChip庐 Operating Software (Affymetrix, Santa Clara, CA, USA).	SAMPLE 44	The data were read and RMA-normalized using the Bioconductor package affy (default parameters).	GPL570	Gwenael,G.R.,Leday	gwenael.leday@mrc-bsu.cam.ac.uk	MRC Biostatistics Unit	School of Clinical Medicine	University of Cambridge	Forvie Site, Robinson Way	Cambridge	CB2 0SR	United Kingdom	ftp://ftp.ncbi.nlm.nih.gov/geo/samples/GSM2612nnn/GSM2612139/suppl/GSM2612139_GP1531_44D_25_SS124194_HG-U133_Plus_2_HCHP-88521_.CEL.gz	54675	46.7	no	1	F	CASE; major depressive disorder (MDD) patient	whole blood
GSM2612140	whole_blood_case_13	GSM2612140	Public on May 12 2017	May 11 2017	Jan 23 2018	RNA	1	whole_blood_case	Homo sapiens	subject group: CASE; major depressive disorder (MDD) patient	anxiety: no	gender: F	age: 62	tissue: whole blood	batch: 1	total RNA	RNA was isolated from all samples using the standard PAXgene protocol on the Qiagen Biorobot 8000.	biotin	standard Affymetrix protocol	9606	standard Affymetrix protocol	Arrays were scanned on a GeneChip Scanner 3000 and fluorescence intensity for each feature of the array was obtained by using GeneChip庐 Operating Software (Affymetrix, Santa Clara, CA, USA). Arrays were scanned on a GeneChip Scanner 3000 and fluorescence intensity for each feature of the array was obtained by using GeneChip庐 Operating Software (Affymetrix, Santa Clara, CA, USA).	SAMPLE 45	The data were read and RMA-normalized using the Bioconductor package affy (default parameters).	GPL570	Gwenael,G.R.,Leday	gwenael.leday@mrc-bsu.cam.ac.uk	MRC Biostatistics Unit	School of Clinical Medicine	University of Cambridge	Forvie Site, Robinson Way	Cambridge	CB2 0SR	United Kingdom	ftp://ftp.ncbi.nlm.nih.gov/geo/samples/GSM2612nnn/GSM2612140/suppl/GSM2612140_GP1531_45D_31_SS124230_HG-U133_Plus_2_HCHP-88527_.CEL.gz	54675	62	no	1	F	CASE; major depressive disorder (MDD) patient	whole blood
GSM2612141	whole_blood_case_14	GSM2612141	Public on May 12 2017	May 11 2017	Jan 23 2018	RNA	1	whole_blood_case	Homo sapiens	subject group: CASE; major depressive disorder (MDD) patient	anxiety: no	gender: F	age: 32.4	tissue: whole blood	batch: 1	total RNA	RNA was isolated from all samples using the standard PAXgene protocol on the Qiagen Biorobot 8000.	biotin	standard Affymetrix protocol	9606	standard Affymetrix protocol	Arrays were scanned on a GeneChip Scanner 3000 and fluorescence intensity for each feature of the array was obtained by using GeneChip庐 Operating Software (Affymetrix, Santa Clara, CA, USA). Arrays were scanned on a GeneChip Scanner 3000 and fluorescence intensity for each feature of the array was obtained by using GeneChip庐 Operating Software (Affymetrix, Santa Clara, CA, USA).	SAMPLE 46	The data were read and RMA-normalized using the Bioconductor package affy (default parameters).	GPL570	Gwenael,G.R.,Leday	gwenael.leday@mrc-bsu.cam.ac.uk	MRC Biostatistics Unit	School of Clinical Medicine	University of Cambridge	Forvie Site, Robinson Way	Cambridge	CB2 0SR	United Kingdom	ftp://ftp.ncbi.nlm.nih.gov/geo/samples/GSM2612nnn/GSM2612141/suppl/GSM2612141_GP1531_46D_72_SS124232_HG-U133_Plus_2_HCHP-90344_.CEL.gz	54675	32.4	no	1	F	CASE; major depressive disorder (MDD) patient	whole blood
GSM2612142	whole_blood_case_15	GSM2612142	Public on May 12 2017	May 11 2017	Jan 23 2018	RNA	1	whole_blood_case	Homo sapiens	subject group: CASE; major depressive disorder (MDD) patient	anxiety: no	gender: F	age: 60.2	tissue: whole blood	batch: 1	total RNA	RNA was isolated from all samples using the standard PAXgene protocol on the Qiagen Biorobot 8000.	biotin	standard Affymetrix protocol	9606	standard Affymetrix protocol	Arrays were scanned on a GeneChip Scanner 3000 and fluorescence intensity for each feature of the array was obtained by using GeneChip庐 Operating Software (Affymetrix, Santa Clara, CA, USA). Arrays were scanned on a GeneChip Scanner 3000 and fluorescence intensity for each feature of the array was obtained by using GeneChip庐 Operating Software (Affymetrix, Santa Clara, CA, USA).	SAMPLE 47	The data were read and RMA-normalized using the Bioconductor package affy (default parameters).	GPL570	Gwenael,G.R.,Leday	gwenael.leday@mrc-bsu.cam.ac.uk	MRC Biostatistics Unit	School of Clinical Medicine	University of Cambridge	Forvie Site, Robinson Way	Cambridge	CB2 0SR	United Kingdom	ftp://ftp.ncbi.nlm.nih.gov/geo/samples/GSM2612nnn/GSM2612142/suppl/GSM2612142_GP1531_47D_64_SS124234_HG-U133_Plus_2_HCHP-90336_.CEL.gz	54675	60.2	no	1	F	CASE; major depressive disorder (MDD) patient	whole blood
GSM2612143	whole_blood_case_16	GSM2612143	Public on May 12 2017	May 11 2017	Jan 23 2018	RNA	1	whole_blood_case	Homo sapiens	subject group: CASE; major depressive disorder (MDD) patient	anxiety: no	gender: F	age: 43.8	tissue: whole blood	batch: 1	total RNA	RNA was isolated from all samples using the standard PAXgene protocol on the Qiagen Biorobot 8000.	biotin	standard Affymetrix protocol	9606	standard Affymetrix protocol	Arrays were scanned on a GeneChip Scanner 3000 and fluorescence intensity for each feature of the array was obtained by using GeneChip庐 Operating Software (Affymetrix, Santa Clara, CA, USA). Arrays were scanned on a GeneChip Scanner 3000 and fluorescence intensity for each feature of the array was obtained by using GeneChip庐 Operating Software (Affymetrix, Santa Clara, CA, USA).	SAMPLE 48	The data were read and RMA-normalized using the Bioconductor package affy (default parameters).	GPL570	Gwenael,G.R.,Leday	gwenael.leday@mrc-bsu.cam.ac.uk	MRC Biostatistics Unit	School of Clinical Medicine	University of Cambridge	Forvie Site, Robinson Way	Cambridge	CB2 0SR	United Kingdom	ftp://ftp.ncbi.nlm.nih.gov/geo/samples/GSM2612nnn/GSM2612143/suppl/GSM2612143_GP1531_48D_09_SS124236_HG-U133_Plus_2_HCHP-87369_.CEL.gz	54675	43.8	no	1	F	CASE; major depressive disorder (MDD) patient	whole blood
GSM2612144	whole_blood_case_17	GSM2612144	Public on May 12 2017	May 11 2017	Jan 23 2018	RNA	1	whole_blood_case	Homo sapiens	subject group: CASE; major depressive disorder (MDD) patient	anxiety: no	gender: F	age: 55.2	tissue: whole blood	batch: 1	total RNA	RNA was isolated from all samples using the standard PAXgene protocol on the Qiagen Biorobot 8000.	biotin	standard Affymetrix protocol	9606	standard Affymetrix protocol	Arrays were scanned on a GeneChip Scanner 3000 and fluorescence intensity for each feature of the array was obtained by using GeneChip庐 Operating Software (Affymetrix, Santa Clara, CA, USA). Arrays were scanned on a GeneChip Scanner 3000 and fluorescence intensity for each feature of the array was obtained by using GeneChip庐 Operating Software (Affymetrix, Santa Clara, CA, USA).	SAMPLE 49	The data were read and RMA-normalized using the Bioconductor package affy (default parameters).	GPL570	Gwenael,G.R.,Leday	gwenael.leday@mrc-bsu.cam.ac.uk	MRC Biostatistics Unit	School of Clinical Medicine	University of Cambridge	Forvie Site, Robinson Way	Cambridge	CB2 0SR	United Kingdom	ftp://ftp.ncbi.nlm.nih.gov/geo/samples/GSM2612nnn/GSM2612144/suppl/GSM2612144_GP1531_49D_30_SS124238_HG-U133_Plus_2_HCHP-88526_.CEL.gz	54675	55.2	no	1	F	CASE; major depressive disorder (MDD) patient	whole blood
GSM2612145	whole_blood_case_18	GSM2612145	Public on May 12 2017	May 11 2017	Jan 23 2018	RNA	1	whole_blood_case	Homo sapiens	subject group: CASE; major depressive disorder (MDD) patient	anxiety: no	gender: F	age: 34.7	tissue: whole blood	batch: 1	total RNA	RNA was isolated from all samples using the standard PAXgene protocol on the Qiagen Biorobot 8000.	biotin	standard Affymetrix protocol	9606	standard Affymetrix protocol	Arrays were scanned on a GeneChip Scanner 3000 and fluorescence intensity for each feature of the array was obtained by using GeneChip庐 Operating Software (Affymetrix, Santa Clara, CA, USA). Arrays were scanned on a GeneChip Scanner 3000 and fluorescence intensity for each feature of the array was obtained by using GeneChip庐 Operating Software (Affymetrix, Santa Clara, CA, USA).	SAMPLE 50	The data were read and RMA-normalized using the Bioconductor package affy (default parameters).	GPL570	Gwenael,G.R.,Leday	gwenael.leday@mrc-bsu.cam.ac.uk	MRC Biostatistics Unit	School of Clinical Medicine	University of Cambridge	Forvie Site, Robinson Way	Cambridge	CB2 0SR	United Kingdom	ftp://ftp.ncbi.nlm.nih.gov/geo/samples/GSM2612nnn/GSM2612145/suppl/GSM2612145_GP1531_50D_54_SS124240_HG-U133_Plus_2_HCHP-90326_.CEL.gz	54675	34.7	no	1	F	CASE; major depressive disorder (MDD) patient	whole blood
GSM2612146	whole_blood_case_19	GSM2612146	Public on May 12 2017	May 11 2017	Jan 23 2018	RNA	1	whole_blood_case	Homo sapiens	subject group: CASE; major depressive disorder (MDD) patient	anxiety: no	gender: F	age: 65	tissue: whole blood	batch: 1	total RNA	RNA was isolated from all samples using the standard PAXgene protocol on the Qiagen Biorobot 8000.	biotin	standard Affymetrix protocol	9606	standard Affymetrix protocol	Arrays were scanned on a GeneChip Scanner 3000 and fluorescence intensity for each feature of the array was obtained by using GeneChip庐 Operating Software (Affymetrix, Santa Clara, CA, USA). Arrays were scanned on a GeneChip Scanner 3000 and fluorescence intensity for each feature of the array was obtained by using GeneChip庐 Operating Software (Affymetrix, Santa Clara, CA, USA).	SAMPLE 51	The data were read and RMA-normalized using the Bioconductor package affy (default parameters).	GPL570	Gwenael,G.R.,Leday	gwenael.leday@mrc-bsu.cam.ac.uk	MRC Biostatistics Unit	School of Clinical Medicine	University of Cambridge	Forvie Site, Robinson Way	Cambridge	CB2 0SR	United Kingdom	ftp://ftp.ncbi.nlm.nih.gov/geo/samples/GSM2612nnn/GSM2612146/suppl/GSM2612146_GP1531_51D_88_SS124242_HG-U133_Plus_2_HCHP-91616_.CEL.gz	54675	65	no	1	F	CASE; major depressive disorder (MDD) patient	whole blood
GSM2612147	whole_blood_case_20	GSM2612147	Public on May 12 2017	May 11 2017	Jan 23 2018	RNA	1	whole_blood_case	Homo sapiens	subject group: CASE; major depressive disorder (MDD) patient	anxiety: no	gender: F	age: 53	tissue: whole blood	batch: 1	total RNA	RNA was isolated from all samples using the standard PAXgene protocol on the Qiagen Biorobot 8000.	biotin	standard Affymetrix protocol	9606	standard Affymetrix protocol	Arrays were scanned on a GeneChip Scanner 3000 and fluorescence intensity for each feature of the array was obtained by using GeneChip庐 Operating Software (Affymetrix, Santa Clara, CA, USA). Arrays were scanned on a GeneChip Scanner 3000 and fluorescence intensity for each feature of the array was obtained by using GeneChip庐 Operating Software (Affymetrix, Santa Clara, CA, USA).	SAMPLE 52	The data were read and RMA-normalized using the Bioconductor package affy (default parameters).	GPL570	Gwenael,G.R.,Leday	gwenael.leday@mrc-bsu.cam.ac.uk	MRC Biostatistics Unit	School of Clinical Medicine	University of Cambridge	Forvie Site, Robinson Way	Cambridge	CB2 0SR	United Kingdom	ftp://ftp.ncbi.nlm.nih.gov/geo/samples/GSM2612nnn/GSM2612147/suppl/GSM2612147_GP1531_52D_24_SS124244_HG-U133_Plus_2_HCHP-87384_.CEL.gz	54675	53	no	1	F	CASE; major depressive disorder (MDD) patient	whole blood
GSM2612148	whole_blood_case_21	GSM2612148	Public on May 12 2017	May 11 2017	Jan 23 2018	RNA	1	whole_blood_case	Homo sapiens	subject group: CASE; major depressive disorder (MDD) patient	anxiety: no	gender: M	age: 42.5	tissue: whole blood	batch: 1	total RNA	RNA was isolated from all samples using the standard PAXgene protocol on the Qiagen Biorobot 8000.	biotin	standard Affymetrix protocol	9606	standard Affymetrix protocol	Arrays were scanned on a GeneChip Scanner 3000 and fluorescence intensity for each feature of the array was obtained by using GeneChip庐 Operating Software (Affymetrix, Santa Clara, CA, USA). Arrays were scanned on a GeneChip Scanner 3000 and fluorescence intensity for each feature of the array was obtained by using GeneChip庐 Operating Software (Affymetrix, Santa Clara, CA, USA).	SAMPLE 53	The data were read and RMA-normalized using the Bioconductor package affy (default parameters).	GPL570	Gwenael,G.R.,Leday	gwenael.leday@mrc-bsu.cam.ac.uk	MRC Biostatistics Unit	School of Clinical Medicine	University of Cambridge	Forvie Site, Robinson Way	Cambridge	CB2 0SR	United Kingdom	ftp://ftp.ncbi.nlm.nih.gov/geo/samples/GSM2612nnn/GSM2612148/suppl/GSM2612148_GP1531_53D_27_SS124246_HG-U133_Plus_2_HCHP-88523_.CEL.gz	54675	42.5	no	1	M	CASE; major depressive disorder (MDD) patient	whole blood
GSM2612149	whole_blood_case_22	GSM2612149	Public on May 12 2017	May 11 2017	Jan 23 2018	RNA	1	whole_blood_case	Homo sapiens	subject group: CASE; major depressive disorder (MDD) patient	anxiety: no	gender: M	age: 34.2	tissue: whole blood	batch: 1	total RNA	RNA was isolated from all samples using the standard PAXgene protocol on the Qiagen Biorobot 8000.	biotin	standard Affymetrix protocol	9606	standard Affymetrix protocol	Arrays were scanned on a GeneChip Scanner 3000 and fluorescence intensity for each feature of the array was obtained by using GeneChip庐 Operating Software (Affymetrix, Santa Clara, CA, USA). Arrays were scanned on a GeneChip Scanner 3000 and fluorescence intensity for each feature of the array was obtained by using GeneChip庐 Operating Software (Affymetrix, Santa Clara, CA, USA).	SAMPLE 54	The data were read and RMA-normalized using the Bioconductor package affy (default parameters).	GPL570	Gwenael,G.R.,Leday	gwenael.leday@mrc-bsu.cam.ac.uk	MRC Biostatistics Unit	School of Clinical Medicine	University of Cambridge	Forvie Site, Robinson Way	Cambridge	CB2 0SR	United Kingdom	ftp://ftp.ncbi.nlm.nih.gov/geo/samples/GSM2612nnn/GSM2612149/suppl/GSM2612149_GP1531_54D_16_SS124248_HG-U133_Plus_2_HCHP-87376_.CEL.gz	54675	34.2	no	1	M	CASE; major depressive disorder (MDD) patient	whole blood
GSM2612150	whole_blood_case_23	GSM2612150	Public on May 12 2017	May 11 2017	Jan 23 2018	RNA	1	whole_blood_case	Homo sapiens	subject group: CASE; major depressive disorder (MDD) patient	anxiety: no	gender: M	age: 65.6	tissue: whole blood	batch: 1	total RNA	RNA was isolated from all samples using the standard PAXgene protocol on the Qiagen Biorobot 8000.	biotin	standard Affymetrix protocol	9606	standard Affymetrix protocol	Arrays were scanned on a GeneChip Scanner 3000 and fluorescence intensity for each feature of the array was obtained by using GeneChip庐 Operating Software (Affymetrix, Santa Clara, CA, USA). Arrays were scanned on a GeneChip Scanner 3000 and fluorescence intensity for each feature of the array was obtained by using GeneChip庐 Operating Software (Affymetrix, Santa Clara, CA, USA).	SAMPLE 55	The data were read and RMA-normalized using the Bioconductor package affy (default parameters).	GPL570	Gwenael,G.R.,Leday	gwenael.leday@mrc-bsu.cam.ac.uk	MRC Biostatistics Unit	School of Clinical Medicine	University of Cambridge	Forvie Site, Robinson Way	Cambridge	CB2 0SR	United Kingdom	ftp://ftp.ncbi.nlm.nih.gov/geo/samples/GSM2612nnn/GSM2612150/suppl/GSM2612150_GP1531_55D_01_SS124196_HG-U133_Plus_2_HCHP-87361_.CEL.gz	54675	65.6	no	1	M	CASE; major depressive disorder (MDD) patient	whole blood
GSM2612151	whole_blood_case_24	GSM2612151	Public on May 12 2017	May 11 2017	Jan 23 2018	RNA	1	whole_blood_case	Homo sapiens	subject group: CASE; major depressive disorder (MDD) patient	anxiety: no	gender: F	age: 48	tissue: whole blood	batch: 1	total RNA	RNA was isolated from all samples using the standard PAXgene protocol on the Qiagen Biorobot 8000.	biotin	standard Affymetrix protocol	9606	standard Affymetrix protocol	Arrays were scanned on a GeneChip Scanner 3000 and fluorescence intensity for each feature of the array was obtained by using GeneChip庐 Operating Software (Affymetrix, Santa Clara, CA, USA). Arrays were scanned on a GeneChip Scanner 3000 and fluorescence intensity for each feature of the array was obtained by using GeneChip庐 Operating Software (Affymetrix, Santa Clara, CA, USA).	SAMPLE 56	The data were read and RMA-normalized using the Bioconductor package affy (default parameters).	GPL570	Gwenael,G.R.,Leday	gwenael.leday@mrc-bsu.cam.ac.uk	MRC Biostatistics Unit	School of Clinical Medicine	University of Cambridge	Forvie Site, Robinson Way	Cambridge	CB2 0SR	United Kingdom	ftp://ftp.ncbi.nlm.nih.gov/geo/samples/GSM2612nnn/GSM2612151/suppl/GSM2612151_GP1531_56D_82_SS124250_HG-U133_Plus_2_HCHP-91610_.CEL.gz	54675	48	no	1	F	CASE; major depressive disorder (MDD) patient	whole blood
GSM2612152	whole_blood_case_25	GSM2612152	Public on May 12 2017	May 11 2017	Jan 23 2018	RNA	1	whole_blood_case	Homo sapiens	subject group: CASE; major depressive disorder (MDD) patient	anxiety: no	gender: M	age: 41.1	tissue: whole blood	batch: 1	total RNA	RNA was isolated from all samples using the standard PAXgene protocol on the Qiagen Biorobot 8000.	biotin	standard Affymetrix protocol	9606	standard Affymetrix protocol	Arrays were scanned on a GeneChip Scanner 3000 and fluorescence intensity for each feature of the array was obtained by using GeneChip庐 Operating Software (Affymetrix, Santa Clara, CA, USA). Arrays were scanned on a GeneChip Scanner 3000 and fluorescence intensity for each feature of the array was obtained by using GeneChip庐 Operating Software (Affymetrix, Santa Clara, CA, USA).	SAMPLE 57	The data were read and RMA-normalized using the Bioconductor package affy (default parameters).	GPL570	Gwenael,G.R.,Leday	gwenael.leday@mrc-bsu.cam.ac.uk	MRC Biostatistics Unit	School of Clinical Medicine	University of Cambridge	Forvie Site, Robinson Way	Cambridge	CB2 0SR	United Kingdom	ftp://ftp.ncbi.nlm.nih.gov/geo/samples/GSM2612nnn/GSM2612152/suppl/GSM2612152_GP1531_57D_78_SS124252_HG-U133_Plus_2_HCHP-91606_.CEL.gz	54675	41.1	no	1	M	CASE; major depressive disorder (MDD) patient	whole blood
GSM2612153	whole_blood_case_26	GSM2612153	Public on May 12 2017	May 11 2017	Jan 23 2018	RNA	1	whole_blood_case	Homo sapiens	subject group: CASE; major depressive disorder (MDD) patient	anxiety: no	gender: F	age: 72.2	tissue: whole blood	batch: 1	total RNA	RNA was isolated from all samples using the standard PAXgene protocol on the Qiagen Biorobot 8000.	biotin	standard Affymetrix protocol	9606	standard Affymetrix protocol	Arrays were scanned on a GeneChip Scanner 3000 and fluorescence intensity for each feature of the array was obtained by using GeneChip庐 Operating Software (Affymetrix, Santa Clara, CA, USA). Arrays were scanned on a GeneChip Scanner 3000 and fluorescence intensity for each feature of the array was obtained by using GeneChip庐 Operating Software (Affymetrix, Santa Clara, CA, USA).	SAMPLE 58	The data were read and RMA-normalized using the Bioconductor package affy (default parameters).	GPL570	Gwenael,G.R.,Leday	gwenael.leday@mrc-bsu.cam.ac.uk	MRC Biostatistics Unit	School of Clinical Medicine	University of Cambridge	Forvie Site, Robinson Way	Cambridge	CB2 0SR	United Kingdom	ftp://ftp.ncbi.nlm.nih.gov/geo/samples/GSM2612nnn/GSM2612153/suppl/GSM2612153_GP1531_58D_56_SS124254_HG-U133_Plus_2_HCHP-90328_.CEL.gz	54675	72.2	no	1	F	CASE; major depressive disorder (MDD) patient	whole blood
GSM2612154	whole_blood_case_27	GSM2612154	Public on May 12 2017	May 11 2017	Jan 23 2018	RNA	1	whole_blood_case	Homo sapiens	subject group: CASE; major depressive disorder (MDD) patient	anxiety: no	gender: F	age: 51	tissue: whole blood	batch: 1	total RNA	RNA was isolated from all samples using the standard PAXgene protocol on the Qiagen Biorobot 8000.	biotin	standard Affymetrix protocol	9606	standard Affymetrix protocol	Arrays were scanned on a GeneChip Scanner 3000 and fluorescence intensity for each feature of the array was obtained by using GeneChip庐 Operating Software (Affymetrix, Santa Clara, CA, USA). Arrays were scanned on a GeneChip Scanner 3000 and fluorescence intensity for each feature of the array was obtained by using GeneChip庐 Operating Software (Affymetrix, Santa Clara, CA, USA).	SAMPLE 59	The data were read and RMA-normalized using the Bioconductor package affy (default parameters).	GPL570	Gwenael,G.R.,Leday	gwenael.leday@mrc-bsu.cam.ac.uk	MRC Biostatistics Unit	School of Clinical Medicine	University of Cambridge	Forvie Site, Robinson Way	Cambridge	CB2 0SR	United Kingdom	ftp://ftp.ncbi.nlm.nih.gov/geo/samples/GSM2612nnn/GSM2612154/suppl/GSM2612154_GP1531_59D_02_SS124198_HG-U133_Plus_2_HCHP-87362_.CEL.gz	54675	51	no	1	F	CASE; major depressive disorder (MDD) patient	whole blood
GSM2612155	whole_blood_case_28	GSM2612155	Public on May 12 2017	May 11 2017	Jan 23 2018	RNA	1	whole_blood_case	Homo sapiens	subject group: CASE; major depressive disorder (MDD) patient	anxiety: no	gender: F	age: 41.1	tissue: whole blood	batch: 1	total RNA	RNA was isolated from all samples using the standard PAXgene protocol on the Qiagen Biorobot 8000.	biotin	standard Affymetrix protocol	9606	standard Affymetrix protocol	Arrays were scanned on a GeneChip Scanner 3000 and fluorescence intensity for each feature of the array was obtained by using GeneChip庐 Operating Software (Affymetrix, Santa Clara, CA, USA). Arrays were scanned on a GeneChip Scanner 3000 and fluorescence intensity for each feature of the array was obtained by using GeneChip庐 Operating Software (Affymetrix, Santa Clara, CA, USA).	SAMPLE 60	The data were read and RMA-normalized using the Bioconductor package affy (default parameters).	GPL570	Gwenael,G.R.,Leday	gwenael.leday@mrc-bsu.cam.ac.uk	MRC Biostatistics Unit	School of Clinical Medicine	University of Cambridge	Forvie Site, Robinson Way	Cambridge	CB2 0SR	United Kingdom	ftp://ftp.ncbi.nlm.nih.gov/geo/samples/GSM2612nnn/GSM2612155/suppl/GSM2612155_GP1531_60D_81_SS124200_HG-U133_Plus_2_HCHP-91609_.CEL.gz	54675	41.1	no	1	F	CASE; major depressive disorder (MDD) patient	whole blood
GSM2612156	whole_blood_case_29	GSM2612156	Public on May 12 2017	May 11 2017	Jan 23 2018	RNA	1	whole_blood_case	Homo sapiens	subject group: CASE; major depressive disorder (MDD) patient	anxiety: no	gender: F	age: 44.1	tissue: whole blood	batch: 1	total RNA	RNA was isolated from all samples using the standard PAXgene protocol on the Qiagen Biorobot 8000.	biotin	standard Affymetrix protocol	9606	standard Affymetrix protocol	Arrays were scanned on a GeneChip Scanner 3000 and fluorescence intensity for each feature of the array was obtained by using GeneChip庐 Operating Software (Affymetrix, Santa Clara, CA, USA). Arrays were scanned on a GeneChip Scanner 3000 and fluorescence intensity for each feature of the array was obtained by using GeneChip庐 Operating Software (Affymetrix, Santa Clara, CA, USA).	SAMPLE 61	The data were read and RMA-normalized using the Bioconductor package affy (default parameters).	GPL570	Gwenael,G.R.,Leday	gwenael.leday@mrc-bsu.cam.ac.uk	MRC Biostatistics Unit	School of Clinical Medicine	University of Cambridge	Forvie Site, Robinson Way	Cambridge	CB2 0SR	United Kingdom	ftp://ftp.ncbi.nlm.nih.gov/geo/samples/GSM2612nnn/GSM2612156/suppl/GSM2612156_GP1531_61D_15_SS124202_HG-U133_Plus_2_HCHP-87375_.CEL.gz	54675	44.1	no	1	F	CASE; major depressive disorder (MDD) patient	whole blood
GSM2612157	whole_blood_case_30	GSM2612157	Public on May 12 2017	May 11 2017	Jan 23 2018	RNA	1	whole_blood_case	Homo sapiens	subject group: CASE; major depressive disorder (MDD) patient	anxiety: no	gender: F	age: 64	tissue: whole blood	batch: 1	total RNA	RNA was isolated from all samples using the standard PAXgene protocol on the Qiagen Biorobot 8000.	biotin	standard Affymetrix protocol	9606	standard Affymetrix protocol	Arrays were scanned on a GeneChip Scanner 3000 and fluorescence intensity for each feature of the array was obtained by using GeneChip庐 Operating Software (Affymetrix, Santa Clara, CA, USA). Arrays were scanned on a GeneChip Scanner 3000 and fluorescence intensity for each feature of the array was obtained by using GeneChip庐 Operating Software (Affymetrix, Santa Clara, CA, USA).	SAMPLE 62	The data were read and RMA-normalized using the Bioconductor package affy (default parameters).	GPL570	Gwenael,G.R.,Leday	gwenael.leday@mrc-bsu.cam.ac.uk	MRC Biostatistics Unit	School of Clinical Medicine	University of Cambridge	Forvie Site, Robinson Way	Cambridge	CB2 0SR	United Kingdom	ftp://ftp.ncbi.nlm.nih.gov/geo/samples/GSM2612nnn/GSM2612157/suppl/GSM2612157_GP1531_62D_45_SS124204_HG-U133_Plus_2_HCHP-88541_.CEL.gz	54675	64	no	1	F	CASE; major depressive disorder (MDD) patient	whole blood
GSM2612158	whole_blood_case_31	GSM2612158	Public on May 12 2017	May 11 2017	Jan 23 2018	RNA	1	whole_blood_case	Homo sapiens	subject group: CASE; major depressive disorder (MDD) patient	anxiety: no	gender: F	age: 31	tissue: whole blood	batch: 1	total RNA	RNA was isolated from all samples using the standard PAXgene protocol on the Qiagen Biorobot 8000.	biotin	standard Affymetrix protocol	9606	standard Affymetrix protocol	Arrays were scanned on a GeneChip Scanner 3000 and fluorescence intensity for each feature of the array was obtained by using GeneChip庐 Operating Software (Affymetrix, Santa Clara, CA, USA). Arrays were scanned on a GeneChip Scanner 3000 and fluorescence intensity for each feature of the array was obtained by using GeneChip庐 Operating Software (Affymetrix, Santa Clara, CA, USA).	SAMPLE 63	The data were read and RMA-normalized using the Bioconductor package affy (default parameters).	GPL570	Gwenael,G.R.,Leday	gwenael.leday@mrc-bsu.cam.ac.uk	MRC Biostatistics Unit	School of Clinical Medicine	University of Cambridge	Forvie Site, Robinson Way	Cambridge	CB2 0SR	United Kingdom	ftp://ftp.ncbi.nlm.nih.gov/geo/samples/GSM2612nnn/GSM2612158/suppl/GSM2612158_GP1531_63D_65_SS124206_HG-U133_Plus_2_HCHP-90337_.CEL.gz	54675	31	no	1	F	CASE; major depressive disorder (MDD) patient	whole blood
GSM2612159	whole_blood_case_32	GSM2612159	Public on May 12 2017	May 11 2017	Jan 23 2018	RNA	1	whole_blood_case	Homo sapiens	subject group: CASE; major depressive disorder (MDD) patient	anxiety: no	gender: F	age: 38	tissue: whole blood	batch: 1	total RNA	RNA was isolated from all samples using the standard PAXgene protocol on the Qiagen Biorobot 8000.	biotin	standard Affymetrix protocol	9606	standard Affymetrix protocol	Arrays were scanned on a GeneChip Scanner 3000 and fluorescence intensity for each feature of the array was obtained by using GeneChip庐 Operating Software (Affymetrix, Santa Clara, CA, USA). Arrays were scanned on a GeneChip Scanner 3000 and fluorescence intensity for each feature of the array was obtained by using GeneChip庐 Operating Software (Affymetrix, Santa Clara, CA, USA).	SAMPLE 64	The data were read and RMA-normalized using the Bioconductor package affy (default parameters).	GPL570	Gwenael,G.R.,Leday	gwenael.leday@mrc-bsu.cam.ac.uk	MRC Biostatistics Unit	School of Clinical Medicine	University of Cambridge	Forvie Site, Robinson Way	Cambridge	CB2 0SR	United Kingdom	ftp://ftp.ncbi.nlm.nih.gov/geo/samples/GSM2612nnn/GSM2612159/suppl/GSM2612159_GP1531_64D_47_SS124208_HG-U133_Plus_2_HCHP-88543_.CEL.gz	54675	38	no	1	F	CASE; major depressive disorder (MDD) patient	whole blood
GSM2612160	whole_blood_case_33	GSM2612160	Public on May 12 2017	May 11 2017	Jan 23 2018	RNA	1	whole_blood_case	Homo sapiens	subject group: CASE; major depressive disorder (MDD) patient	anxiety: yes	gender: M	age: 55.6	tissue: whole blood	batch: 1	total RNA	RNA was isolated from all samples using the standard PAXgene protocol on the Qiagen Biorobot 8000.	biotin	standard Affymetrix protocol	9606	standard Affymetrix protocol	Arrays were scanned on a GeneChip Scanner 3000 and fluorescence intensity for each feature of the array was obtained by using GeneChip庐 Operating Software (Affymetrix, Santa Clara, CA, USA). Arrays were scanned on a GeneChip Scanner 3000 and fluorescence intensity for each feature of the array was obtained by using GeneChip庐 Operating Software (Affymetrix, Santa Clara, CA, USA).	SAMPLE 65	The data were read and RMA-normalized using the Bioconductor package affy (default parameters).	GPL570	Gwenael,G.R.,Leday	gwenael.leday@mrc-bsu.cam.ac.uk	MRC Biostatistics Unit	School of Clinical Medicine	University of Cambridge	Forvie Site, Robinson Way	Cambridge	CB2 0SR	United Kingdom	ftp://ftp.ncbi.nlm.nih.gov/geo/samples/GSM2612nnn/GSM2612160/suppl/GSM2612160_GP1531_65A_49_SS124128_HG-U133_Plus_2_HCHP-90321_.CEL.gz	54675	55.6	yes	1	M	CASE; major depressive disorder (MDD) patient	whole blood
GSM2612161	whole_blood_case_34	GSM2612161	Public on May 12 2017	May 11 2017	Jan 23 2018	RNA	1	whole_blood_case	Homo sapiens	subject group: CASE; major depressive disorder (MDD) patient	anxiety: yes	gender: F	age: 46.9	tissue: whole blood	batch: 1	total RNA	RNA was isolated from all samples using the standard PAXgene protocol on the Qiagen Biorobot 8000.	biotin	standard Affymetrix protocol	9606	standard Affymetrix protocol	Arrays were scanned on a GeneChip Scanner 3000 and fluorescence intensity for each feature of the array was obtained by using GeneChip庐 Operating Software (Affymetrix, Santa Clara, CA, USA). Arrays were scanned on a GeneChip Scanner 3000 and fluorescence intensity for each feature of the array was obtained by using GeneChip庐 Operating Software (Affymetrix, Santa Clara, CA, USA).	SAMPLE 66	The data were read and RMA-normalized using the Bioconductor package affy (default parameters).	GPL570	Gwenael,G.R.,Leday	gwenael.leday@mrc-bsu.cam.ac.uk	MRC Biostatistics Unit	School of Clinical Medicine	University of Cambridge	Forvie Site, Robinson Way	Cambridge	CB2 0SR	United Kingdom	ftp://ftp.ncbi.nlm.nih.gov/geo/samples/GSM2612nnn/GSM2612161/suppl/GSM2612161_GP1531_66A_18_SS124146_HG-U133_Plus_2_HCHP-87378_.CEL.gz	54675	46.9	yes	1	F	CASE; major depressive disorder (MDD) patient	whole blood
GSM2612162	whole_blood_case_35	GSM2612162	Public on May 12 2017	May 11 2017	Jan 23 2018	RNA	1	whole_blood_case	Homo sapiens	subject group: CASE; major depressive disorder (MDD) patient	anxiety: yes	gender: F	age: 49	tissue: whole blood	batch: 1	total RNA	RNA was isolated from all samples using the standard PAXgene protocol on the Qiagen Biorobot 8000.	biotin	standard Affymetrix protocol	9606	standard Affymetrix protocol	Arrays were scanned on a GeneChip Scanner 3000 and fluorescence intensity for each feature of the array was obtained by using GeneChip庐 Operating Software (Affymetrix, Santa Clara, CA, USA). Arrays were scanned on a GeneChip Scanner 3000 and fluorescence intensity for each feature of the array was obtained by using GeneChip庐 Operating Software (Affymetrix, Santa Clara, CA, USA).	SAMPLE 67	The data were read and RMA-normalized using the Bioconductor package affy (default parameters).	GPL570	Gwenael,G.R.,Leday	gwenael.leday@mrc-bsu.cam.ac.uk	MRC Biostatistics Unit	School of Clinical Medicine	University of Cambridge	Forvie Site, Robinson Way	Cambridge	CB2 0SR	United Kingdom	ftp://ftp.ncbi.nlm.nih.gov/geo/samples/GSM2612nnn/GSM2612162/suppl/GSM2612162_GP1531_67A_91_SS124148_HG-U133_Plus_2_HCHP-91619_.CEL.gz	54675	49	yes	1	F	CASE; major depressive disorder (MDD) patient	whole blood
GSM2612163	whole_blood_case_36	GSM2612163	Public on May 12 2017	May 11 2017	Jan 23 2018	RNA	1	whole_blood_case	Homo sapiens	subject group: CASE; major depressive disorder (MDD) patient	anxiety: yes	gender: M	age: 54	tissue: whole blood	batch: 1	total RNA	RNA was isolated from all samples using the standard PAXgene protocol on the Qiagen Biorobot 8000.	biotin	standard Affymetrix protocol	9606	standard Affymetrix protocol	Arrays were scanned on a GeneChip Scanner 3000 and fluorescence intensity for each feature of the array was obtained by using GeneChip庐 Operating Software (Affymetrix, Santa Clara, CA, USA). Arrays were scanned on a GeneChip Scanner 3000 and fluorescence intensity for each feature of the array was obtained by using GeneChip庐 Operating Software (Affymetrix, Santa Clara, CA, USA).	SAMPLE 68	The data were read and RMA-normalized using the Bioconductor package affy (default parameters).	GPL570	Gwenael,G.R.,Leday	gwenael.leday@mrc-bsu.cam.ac.uk	MRC Biostatistics Unit	School of Clinical Medicine	University of Cambridge	Forvie Site, Robinson Way	Cambridge	CB2 0SR	United Kingdom	ftp://ftp.ncbi.nlm.nih.gov/geo/samples/GSM2612nnn/GSM2612163/suppl/GSM2612163_GP1531_68A_83_SS124150_HG-U133_Plus_2_HCHP-91611_.CEL.gz	54675	54	yes	1	M	CASE; major depressive disorder (MDD) patient	whole blood
GSM2612164	whole_blood_case_37	GSM2612164	Public on May 12 2017	May 11 2017	Jan 23 2018	RNA	1	whole_blood_case	Homo sapiens	subject group: CASE; major depressive disorder (MDD) patient	anxiety: yes	gender: M	age: 45.2	tissue: whole blood	batch: 1	total RNA	RNA was isolated from all samples using the standard PAXgene protocol on the Qiagen Biorobot 8000.	biotin	standard Affymetrix protocol	9606	standard Affymetrix protocol	Arrays were scanned on a GeneChip Scanner 3000 and fluorescence intensity for each feature of the array was obtained by using GeneChip庐 Operating Software (Affymetrix, Santa Clara, CA, USA). Arrays were scanned on a GeneChip Scanner 3000 and fluorescence intensity for each feature of the array was obtained by using GeneChip庐 Operating Software (Affymetrix, Santa Clara, CA, USA).	SAMPLE 69	The data were read and RMA-normalized using the Bioconductor package affy (default parameters).	GPL570	Gwenael,G.R.,Leday	gwenael.leday@mrc-bsu.cam.ac.uk	MRC Biostatistics Unit	School of Clinical Medicine	University of Cambridge	Forvie Site, Robinson Way	Cambridge	CB2 0SR	United Kingdom	ftp://ftp.ncbi.nlm.nih.gov/geo/samples/GSM2612nnn/GSM2612164/suppl/GSM2612164_GP1531_69A_23_SS124152_HG-U133_Plus_2_HCHP-87383_.CEL.gz	54675	45.2	yes	1	M	CASE; major depressive disorder (MDD) patient	whole blood
GSM2612165	whole_blood_case_38	GSM2612165	Public on May 12 2017	May 11 2017	Jan 23 2018	RNA	1	whole_blood_case	Homo sapiens	subject group: CASE; major depressive disorder (MDD) patient	anxiety: yes	gender: F	age: 60.3	tissue: whole blood	batch: 1	total RNA	RNA was isolated from all samples using the standard PAXgene protocol on the Qiagen Biorobot 8000.	biotin	standard Affymetrix protocol	9606	standard Affymetrix protocol	Arrays were scanned on a GeneChip Scanner 3000 and fluorescence intensity for each feature of the array was obtained by using GeneChip庐 Operating Software (Affymetrix, Santa Clara, CA, USA). Arrays were scanned on a GeneChip Scanner 3000 and fluorescence intensity for each feature of the array was obtained by using GeneChip庐 Operating Software (Affymetrix, Santa Clara, CA, USA).	SAMPLE 70	The data were read and RMA-normalized using the Bioconductor package affy (default parameters).	GPL570	Gwenael,G.R.,Leday	gwenael.leday@mrc-bsu.cam.ac.uk	MRC Biostatistics Unit	School of Clinical Medicine	University of Cambridge	Forvie Site, Robinson Way	Cambridge	CB2 0SR	United Kingdom	ftp://ftp.ncbi.nlm.nih.gov/geo/samples/GSM2612nnn/GSM2612165/suppl/GSM2612165_GP1531_70A_37_SS124154_HG-U133_Plus_2_HCHP-88533_.CEL.gz	54675	60.3	yes	1	F	CASE; major depressive disorder (MDD) patient	whole blood
GSM2612166	whole_blood_case_39	GSM2612166	Public on May 12 2017	May 11 2017	Jan 23 2018	RNA	1	whole_blood_case	Homo sapiens	subject group: CASE; major depressive disorder (MDD) patient	anxiety: yes	gender: F	age: 44.2	tissue: whole blood	batch: 1	total RNA	RNA was isolated from all samples using the standard PAXgene protocol on the Qiagen Biorobot 8000.	biotin	standard Affymetrix protocol	9606	standard Affymetrix protocol	Arrays were scanned on a GeneChip Scanner 3000 and fluorescence intensity for each feature of the array was obtained by using GeneChip庐 Operating Software (Affymetrix, Santa Clara, CA, USA). Arrays were scanned on a GeneChip Scanner 3000 and fluorescence intensity for each feature of the array was obtained by using GeneChip庐 Operating Software (Affymetrix, Santa Clara, CA, USA).	SAMPLE 71	The data were read and RMA-normalized using the Bioconductor package affy (default parameters).	GPL570	Gwenael,G.R.,Leday	gwenael.leday@mrc-bsu.cam.ac.uk	MRC Biostatistics Unit	School of Clinical Medicine	University of Cambridge	Forvie Site, Robinson Way	Cambridge	CB2 0SR	United Kingdom	ftp://ftp.ncbi.nlm.nih.gov/geo/samples/GSM2612nnn/GSM2612166/suppl/GSM2612166_GP1531_71A_26_SS124156_HG-U133_Plus_2_HCHP-88522_.CEL.gz	54675	44.2	yes	1	F	CASE; major depressive disorder (MDD) patient	whole blood
GSM2612167	whole_blood_case_40	GSM2612167	Public on May 12 2017	May 11 2017	Jan 23 2018	RNA	1	whole_blood_case	Homo sapiens	subject group: CASE; major depressive disorder (MDD) patient	anxiety: yes	gender: F	age: 62	tissue: whole blood	batch: 1	total RNA	RNA was isolated from all samples using the standard PAXgene protocol on the Qiagen Biorobot 8000.	biotin	standard Affymetrix protocol	9606	standard Affymetrix protocol	Arrays were scanned on a GeneChip Scanner 3000 and fluorescence intensity for each feature of the array was obtained by using GeneChip庐 Operating Software (Affymetrix, Santa Clara, CA, USA). Arrays were scanned on a GeneChip Scanner 3000 and fluorescence intensity for each feature of the array was obtained by using GeneChip庐 Operating Software (Affymetrix, Santa Clara, CA, USA).	SAMPLE 72	The data were read and RMA-normalized using the Bioconductor package affy (default parameters).	GPL570	Gwenael,G.R.,Leday	gwenael.leday@mrc-bsu.cam.ac.uk	MRC Biostatistics Unit	School of Clinical Medicine	University of Cambridge	Forvie Site, Robinson Way	Cambridge	CB2 0SR	United Kingdom	ftp://ftp.ncbi.nlm.nih.gov/geo/samples/GSM2612nnn/GSM2612167/suppl/GSM2612167_GP1531_72A_87_SS124158_HG-U133_Plus_2_HCHP-91615_.CEL.gz	54675	62	yes	1	F	CASE; major depressive disorder (MDD) patient	whole blood
GSM2612168	whole_blood_case_41	GSM2612168	Public on May 12 2017	May 11 2017	Jan 23 2018	RNA	1	whole_blood_case	Homo sapiens	subject group: CASE; major depressive disorder (MDD) patient	anxiety: yes	gender: M	age: 44.4	tissue: whole blood	batch: 1	total RNA	RNA was isolated from all samples using the standard PAXgene protocol on the Qiagen Biorobot 8000.	biotin	standard Affymetrix protocol	9606	standard Affymetrix protocol	Arrays were scanned on a GeneChip Scanner 3000 and fluorescence intensity for each feature of the array was obtained by using GeneChip庐 Operating Software (Affymetrix, Santa Clara, CA, USA). Arrays were scanned on a GeneChip Scanner 3000 and fluorescence intensity for each feature of the array was obtained by using GeneChip庐 Operating Software (Affymetrix, Santa Clara, CA, USA).	SAMPLE 73	The data were read and RMA-normalized using the Bioconductor package affy (default parameters).	GPL570	Gwenael,G.R.,Leday	gwenael.leday@mrc-bsu.cam.ac.uk	MRC Biostatistics Unit	School of Clinical Medicine	University of Cambridge	Forvie Site, Robinson Way	Cambridge	CB2 0SR	United Kingdom	ftp://ftp.ncbi.nlm.nih.gov/geo/samples/GSM2612nnn/GSM2612168/suppl/GSM2612168_GP1531_73A_93_SS124160_HG-U133_Plus_2_HCHP-91621_.CEL.gz	54675	44.4	yes	1	M	CASE; major depressive disorder (MDD) patient	whole blood
GSM2612169	whole_blood_case_42	GSM2612169	Public on May 12 2017	May 11 2017	Jan 23 2018	RNA	1	whole_blood_case	Homo sapiens	subject group: CASE; major depressive disorder (MDD) patient	anxiety: yes	gender: F	age: 70.4	tissue: whole blood	batch: 1	total RNA	RNA was isolated from all samples using the standard PAXgene protocol on the Qiagen Biorobot 8000.	biotin	standard Affymetrix protocol	9606	standard Affymetrix protocol	Arrays were scanned on a GeneChip Scanner 3000 and fluorescence intensity for each feature of the array was obtained by using GeneChip庐 Operating Software (Affymetrix, Santa Clara, CA, USA). Arrays were scanned on a GeneChip Scanner 3000 and fluorescence intensity for each feature of the array was obtained by using GeneChip庐 Operating Software (Affymetrix, Santa Clara, CA, USA).	SAMPLE 74	The data were read and RMA-normalized using the Bioconductor package affy (default parameters).	GPL570	Gwenael,G.R.,Leday	gwenael.leday@mrc-bsu.cam.ac.uk	MRC Biostatistics Unit	School of Clinical Medicine	University of Cambridge	Forvie Site, Robinson Way	Cambridge	CB2 0SR	United Kingdom	ftp://ftp.ncbi.nlm.nih.gov/geo/samples/GSM2612nnn/GSM2612169/suppl/GSM2612169_GP1531_74A_73_SS124162_HG-U133_Plus_2_HCHP-91601_.CEL.gz	54675	70.4	yes	1	F	CASE; major depressive disorder (MDD) patient	whole blood
GSM2612170	whole_blood_case_43	GSM2612170	Public on May 12 2017	May 11 2017	Jan 23 2018	RNA	1	whole_blood_case	Homo sapiens	subject group: CASE; major depressive disorder (MDD) patient	anxiety: yes	gender: M	age: 66.1	tissue: whole blood	batch: 1	total RNA	RNA was isolated from all samples using the standard PAXgene protocol on the Qiagen Biorobot 8000.	biotin	standard Affymetrix protocol	9606	standard Affymetrix protocol	Arrays were scanned on a GeneChip Scanner 3000 and fluorescence intensity for each feature of the array was obtained by using GeneChip庐 Operating Software (Affymetrix, Santa Clara, CA, USA). Arrays were scanned on a GeneChip Scanner 3000 and fluorescence intensity for each feature of the array was obtained by using GeneChip庐 Operating Software (Affymetrix, Santa Clara, CA, USA).	SAMPLE 75	The data were read and RMA-normalized using the Bioconductor package affy (default parameters).	GPL570	Gwenael,G.R.,Leday	gwenael.leday@mrc-bsu.cam.ac.uk	MRC Biostatistics Unit	School of Clinical Medicine	University of Cambridge	Forvie Site, Robinson Way	Cambridge	CB2 0SR	United Kingdom	ftp://ftp.ncbi.nlm.nih.gov/geo/samples/GSM2612nnn/GSM2612170/suppl/GSM2612170_GP1531_75A_48_SS124164_HG-U133_Plus_2_HCHP-88544_.CEL.gz	54675	66.1	yes	1	M	CASE; major depressive disorder (MDD) patient	whole blood
GSM2612171	whole_blood_case_44	GSM2612171	Public on May 12 2017	May 11 2017	Jan 23 2018	RNA	1	whole_blood_case	Homo sapiens	subject group: CASE; major depressive disorder (MDD) patient	anxiety: yes	gender: F	age: 33.7	tissue: whole blood	batch: 1	total RNA	RNA was isolated from all samples using the standard PAXgene protocol on the Qiagen Biorobot 8000.	biotin	standard Affymetrix protocol	9606	standard Affymetrix protocol	Arrays were scanned on a GeneChip Scanner 3000 and fluorescence intensity for each feature of the array was obtained by using GeneChip庐 Operating Software (Affymetrix, Santa Clara, CA, USA). Arrays were scanned on a GeneChip Scanner 3000 and fluorescence intensity for each feature of the array was obtained by using GeneChip庐 Operating Software (Affymetrix, Santa Clara, CA, USA).	SAMPLE 76	The data were read and RMA-normalized using the Bioconductor package affy (default parameters).	GPL570	Gwenael,G.R.,Leday	gwenael.leday@mrc-bsu.cam.ac.uk	MRC Biostatistics Unit	School of Clinical Medicine	University of Cambridge	Forvie Site, Robinson Way	Cambridge	CB2 0SR	United Kingdom	ftp://ftp.ncbi.nlm.nih.gov/geo/samples/GSM2612nnn/GSM2612171/suppl/GSM2612171_GP1531_76A_86_SS124130_HG-U133_Plus_2_HCHP-91614_.CEL.gz	54675	33.7	yes	1	F	CASE; major depressive disorder (MDD) patient	whole blood
GSM2612172	whole_blood_case_45	GSM2612172	Public on May 12 2017	May 11 2017	Jan 23 2018	RNA	1	whole_blood_case	Homo sapiens	subject group: CASE; major depressive disorder (MDD) patient	anxiety: yes	gender: F	age: 55.6	tissue: whole blood	batch: 1	total RNA	RNA was isolated from all samples using the standard PAXgene protocol on the Qiagen Biorobot 8000.	biotin	standard Affymetrix protocol	9606	standard Affymetrix protocol	Arrays were scanned on a GeneChip Scanner 3000 and fluorescence intensity for each feature of the array was obtained by using GeneChip庐 Operating Software (Affymetrix, Santa Clara, CA, USA). Arrays were scanned on a GeneChip Scanner 3000 and fluorescence intensity for each feature of the array was obtained by using GeneChip庐 Operating Software (Affymetrix, Santa Clara, CA, USA).	SAMPLE 77	The data were read and RMA-normalized using the Bioconductor package affy (default parameters).	GPL570	Gwenael,G.R.,Leday	gwenael.leday@mrc-bsu.cam.ac.uk	MRC Biostatistics Unit	School of Clinical Medicine	University of Cambridge	Forvie Site, Robinson Way	Cambridge	CB2 0SR	United Kingdom	ftp://ftp.ncbi.nlm.nih.gov/geo/samples/GSM2612nnn/GSM2612172/suppl/GSM2612172_GP1531_77A_68_SS124166_HG-U133_Plus_2_HCHP-90340_.CEL.gz	54675	55.6	yes	1	F	CASE; major depressive disorder (MDD) patient	whole blood
GSM2612173	whole_blood_case_46	GSM2612173	Public on May 12 2017	May 11 2017	Jan 23 2018	RNA	1	whole_blood_case	Homo sapiens	subject group: CASE; major depressive disorder (MDD) patient	anxiety: yes	gender: F	age: 49.9	tissue: whole blood	batch: 1	total RNA	RNA was isolated from all samples using the standard PAXgene protocol on the Qiagen Biorobot 8000.	biotin	standard Affymetrix protocol	9606	standard Affymetrix protocol	Arrays were scanned on a GeneChip Scanner 3000 and fluorescence intensity for each feature of the array was obtained by using GeneChip庐 Operating Software (Affymetrix, Santa Clara, CA, USA). Arrays were scanned on a GeneChip Scanner 3000 and fluorescence intensity for each feature of the array was obtained by using GeneChip庐 Operating Software (Affymetrix, Santa Clara, CA, USA).	SAMPLE 78	The data were read and RMA-normalized using the Bioconductor package affy (default parameters).	GPL570	Gwenael,G.R.,Leday	gwenael.leday@mrc-bsu.cam.ac.uk	MRC Biostatistics Unit	School of Clinical Medicine	University of Cambridge	Forvie Site, Robinson Way	Cambridge	CB2 0SR	United Kingdom	ftp://ftp.ncbi.nlm.nih.gov/geo/samples/GSM2612nnn/GSM2612173/suppl/GSM2612173_GP1531_78A_06_SS124168_HG-U133_Plus_2_HCHP-87366_.CEL.gz	54675	49.9	yes	1	F	CASE; major depressive disorder (MDD) patient	whole blood
GSM2612174	whole_blood_case_47	GSM2612174	Public on May 12 2017	May 11 2017	Jan 23 2018	RNA	1	whole_blood_case	Homo sapiens	subject group: CASE; major depressive disorder (MDD) patient	anxiety: yes	gender: M	age: 54.9	tissue: whole blood	batch: 1	total RNA	RNA was isolated from all samples using the standard PAXgene protocol on the Qiagen Biorobot 8000.	biotin	standard Affymetrix protocol	9606	standard Affymetrix protocol	Arrays were scanned on a GeneChip Scanner 3000 and fluorescence intensity for each feature of the array was obtained by using GeneChip庐 Operating Software (Affymetrix, Santa Clara, CA, USA). Arrays were scanned on a GeneChip Scanner 3000 and fluorescence intensity for each feature of the array was obtained by using GeneChip庐 Operating Software (Affymetrix, Santa Clara, CA, USA).	SAMPLE 79	The data were read and RMA-normalized using the Bioconductor package affy (default parameters).	GPL570	Gwenael,G.R.,Leday	gwenael.leday@mrc-bsu.cam.ac.uk	MRC Biostatistics Unit	School of Clinical Medicine	University of Cambridge	Forvie Site, Robinson Way	Cambridge	CB2 0SR	United Kingdom	ftp://ftp.ncbi.nlm.nih.gov/geo/samples/GSM2612nnn/GSM2612174/suppl/GSM2612174_GP1531_79A_10_SS124170_HG-U133_Plus_2_HCHP-87370_.CEL.gz	54675	54.9	yes	1	M	CASE; major depressive disorder (MDD) patient	whole blood
GSM2612175	whole_blood_case_48	GSM2612175	Public on May 12 2017	May 11 2017	Jan 23 2018	RNA	1	whole_blood_case	Homo sapiens	subject group: CASE; major depressive disorder (MDD) patient	anxiety: yes	gender: F	age: 64	tissue: whole blood	batch: 1	total RNA	RNA was isolated from all samples using the standard PAXgene protocol on the Qiagen Biorobot 8000.	biotin	standard Affymetrix protocol	9606	standard Affymetrix protocol	Arrays were scanned on a GeneChip Scanner 3000 and fluorescence intensity for each feature of the array was obtained by using GeneChip庐 Operating Software (Affymetrix, Santa Clara, CA, USA). Arrays were scanned on a GeneChip Scanner 3000 and fluorescence intensity for each feature of the array was obtained by using GeneChip庐 Operating Software (Affymetrix, Santa Clara, CA, USA).	SAMPLE 80	The data were read and RMA-normalized using the Bioconductor package affy (default parameters).	GPL570	Gwenael,G.R.,Leday	gwenael.leday@mrc-bsu.cam.ac.uk	MRC Biostatistics Unit	School of Clinical Medicine	University of Cambridge	Forvie Site, Robinson Way	Cambridge	CB2 0SR	United Kingdom	ftp://ftp.ncbi.nlm.nih.gov/geo/samples/GSM2612nnn/GSM2612175/suppl/GSM2612175_GP1531_80A_04_SS124172_HG-U133_Plus_2_HCHP-87364_.CEL.gz	54675	64	yes	1	F	CASE; major depressive disorder (MDD) patient	whole blood
GSM2612176	whole_blood_case_49	GSM2612176	Public on May 12 2017	May 11 2017	Jan 23 2018	RNA	1	whole_blood_case	Homo sapiens	subject group: CASE; major depressive disorder (MDD) patient	anxiety: yes	gender: M	age: 35.6	tissue: whole blood	batch: 1	total RNA	RNA was isolated from all samples using the standard PAXgene protocol on the Qiagen Biorobot 8000.	biotin	standard Affymetrix protocol	9606	standard Affymetrix protocol	Arrays were scanned on a GeneChip Scanner 3000 and fluorescence intensity for each feature of the array was obtained by using GeneChip庐 Operating Software (Affymetrix, Santa Clara, CA, USA). Arrays were scanned on a GeneChip Scanner 3000 and fluorescence intensity for each feature of the array was obtained by using GeneChip庐 Operating Software (Affymetrix, Santa Clara, CA, USA).	SAMPLE 81	The data were read and RMA-normalized using the Bioconductor package affy (default parameters).	GPL570	Gwenael,G.R.,Leday	gwenael.leday@mrc-bsu.cam.ac.uk	MRC Biostatistics Unit	School of Clinical Medicine	University of Cambridge	Forvie Site, Robinson Way	Cambridge	CB2 0SR	United Kingdom	ftp://ftp.ncbi.nlm.nih.gov/geo/samples/GSM2612nnn/GSM2612176/suppl/GSM2612176_GP1531_81A_71_SS124174_HG-U133_Plus_2_HCHP-90343_.CEL.gz	54675	35.6	yes	1	M	CASE; major depressive disorder (MDD) patient	whole blood
GSM2612177	whole_blood_case_50	GSM2612177	Public on May 12 2017	May 11 2017	Jan 23 2018	RNA	1	whole_blood_case	Homo sapiens	subject group: CASE; major depressive disorder (MDD) patient	anxiety: yes	gender: F	age: 37.1	tissue: whole blood	batch: 1	total RNA	RNA was isolated from all samples using the standard PAXgene protocol on the Qiagen Biorobot 8000.	biotin	standard Affymetrix protocol	9606	standard Affymetrix protocol	Arrays were scanned on a GeneChip Scanner 3000 and fluorescence intensity for each feature of the array was obtained by using GeneChip庐 Operating Software (Affymetrix, Santa Clara, CA, USA). Arrays were scanned on a GeneChip Scanner 3000 and fluorescence intensity for each feature of the array was obtained by using GeneChip庐 Operating Software (Affymetrix, Santa Clara, CA, USA).	SAMPLE 82	The data were read and RMA-normalized using the Bioconductor package affy (default parameters).	GPL570	Gwenael,G.R.,Leday	gwenael.leday@mrc-bsu.cam.ac.uk	MRC Biostatistics Unit	School of Clinical Medicine	University of Cambridge	Forvie Site, Robinson Way	Cambridge	CB2 0SR	United Kingdom	ftp://ftp.ncbi.nlm.nih.gov/geo/samples/GSM2612nnn/GSM2612177/suppl/GSM2612177_GP1531_82A_75_SS124176_HG-U133_Plus_2_HCHP-91603_.CEL.gz	54675	37.1	yes	1	F	CASE; major depressive disorder (MDD) patient	whole blood
GSM2612178	whole_blood_case_51	GSM2612178	Public on May 12 2017	May 11 2017	Jan 23 2018	RNA	1	whole_blood_case	Homo sapiens	subject group: CASE; major depressive disorder (MDD) patient	anxiety: yes	gender: M	age: 54.7	tissue: whole blood	batch: 1	total RNA	RNA was isolated from all samples using the standard PAXgene protocol on the Qiagen Biorobot 8000.	biotin	standard Affymetrix protocol	9606	standard Affymetrix protocol	Arrays were scanned on a GeneChip Scanner 3000 and fluorescence intensity for each feature of the array was obtained by using GeneChip庐 Operating Software (Affymetrix, Santa Clara, CA, USA). Arrays were scanned on a GeneChip Scanner 3000 and fluorescence intensity for each feature of the array was obtained by using GeneChip庐 Operating Software (Affymetrix, Santa Clara, CA, USA).	SAMPLE 83	The data were read and RMA-normalized using the Bioconductor package affy (default parameters).	GPL570	Gwenael,G.R.,Leday	gwenael.leday@mrc-bsu.cam.ac.uk	MRC Biostatistics Unit	School of Clinical Medicine	University of Cambridge	Forvie Site, Robinson Way	Cambridge	CB2 0SR	United Kingdom	ftp://ftp.ncbi.nlm.nih.gov/geo/samples/GSM2612nnn/GSM2612178/suppl/GSM2612178_GP1531_83A_29_SS124178_HG-U133_Plus_2_HCHP-88525_.CEL.gz	54675	54.7	yes	1	M	CASE; major depressive disorder (MDD) patient	whole blood
GSM2612179	whole_blood_case_52	GSM2612179	Public on May 12 2017	May 11 2017	Jan 23 2018	RNA	1	whole_blood_case	Homo sapiens	subject group: CASE; major depressive disorder (MDD) patient	anxiety: yes	gender: F	age: 40.8	tissue: whole blood	batch: 1	total RNA	RNA was isolated from all samples using the standard PAXgene protocol on the Qiagen Biorobot 8000.	biotin	standard Affymetrix protocol	9606	standard Affymetrix protocol	Arrays were scanned on a GeneChip Scanner 3000 and fluorescence intensity for each feature of the array was obtained by using GeneChip庐 Operating Software (Affymetrix, Santa Clara, CA, USA). Arrays were scanned on a GeneChip Scanner 3000 and fluorescence intensity for each feature of the array was obtained by using GeneChip庐 Operating Software (Affymetrix, Santa Clara, CA, USA).	SAMPLE 84	The data were read and RMA-normalized using the Bioconductor package affy (default parameters).	GPL570	Gwenael,G.R.,Leday	gwenael.leday@mrc-bsu.cam.ac.uk	MRC Biostatistics Unit	School of Clinical Medicine	University of Cambridge	Forvie Site, Robinson Way	Cambridge	CB2 0SR	United Kingdom	ftp://ftp.ncbi.nlm.nih.gov/geo/samples/GSM2612nnn/GSM2612179/suppl/GSM2612179_GP1531_84A_14_SS124180_HG-U133_Plus_2_HCHP-87374_.CEL.gz	54675	40.8	yes	1	F	CASE; major depressive disorder (MDD) patient	whole blood
GSM2612180	whole_blood_case_53	GSM2612180	Public on May 12 2017	May 11 2017	Jan 23 2018	RNA	1	whole_blood_case	Homo sapiens	subject group: CASE; major depressive disorder (MDD) patient	anxiety: yes	gender: F	age: 64.7	tissue: whole blood	batch: 1	total RNA	RNA was isolated from all samples using the standard PAXgene protocol on the Qiagen Biorobot 8000.	biotin	standard Affymetrix protocol	9606	standard Affymetrix protocol	Arrays were scanned on a GeneChip Scanner 3000 and fluorescence intensity for each feature of the array was obtained by using GeneChip庐 Operating Software (Affymetrix, Santa Clara, CA, USA). Arrays were scanned on a GeneChip Scanner 3000 and fluorescence intensity for each feature of the array was obtained by using GeneChip庐 Operating Software (Affymetrix, Santa Clara, CA, USA).	SAMPLE 85	The data were read and RMA-normalized using the Bioconductor package affy (default parameters).	GPL570	Gwenael,G.R.,Leday	gwenael.leday@mrc-bsu.cam.ac.uk	MRC Biostatistics Unit	School of Clinical Medicine	University of Cambridge	Forvie Site, Robinson Way	Cambridge	CB2 0SR	United Kingdom	ftp://ftp.ncbi.nlm.nih.gov/geo/samples/GSM2612nnn/GSM2612180/suppl/GSM2612180_GP1531_85A_34_SS124182_HG-U133_Plus_2_HCHP-88530_.CEL.gz	54675	64.7	yes	1	F	CASE; major depressive disorder (MDD) patient	whole blood
GSM2612181	whole_blood_case_54	GSM2612181	Public on May 12 2017	May 11 2017	Jan 23 2018	RNA	1	whole_blood_case	Homo sapiens	subject group: CASE; major depressive disorder (MDD) patient	anxiety: yes	gender: F	age: 52.9	tissue: whole blood	batch: 1	total RNA	RNA was isolated from all samples using the standard PAXgene protocol on the Qiagen Biorobot 8000.	biotin	standard Affymetrix protocol	9606	standard Affymetrix protocol	Arrays were scanned on a GeneChip Scanner 3000 and fluorescence intensity for each feature of the array was obtained by using GeneChip庐 Operating Software (Affymetrix, Santa Clara, CA, USA). Arrays were scanned on a GeneChip Scanner 3000 and fluorescence intensity for each feature of the array was obtained by using GeneChip庐 Operating Software (Affymetrix, Santa Clara, CA, USA).	SAMPLE 86	The data were read and RMA-normalized using the Bioconductor package affy (default parameters).	GPL570	Gwenael,G.R.,Leday	gwenael.leday@mrc-bsu.cam.ac.uk	MRC Biostatistics Unit	School of Clinical Medicine	University of Cambridge	Forvie Site, Robinson Way	Cambridge	CB2 0SR	United Kingdom	ftp://ftp.ncbi.nlm.nih.gov/geo/samples/GSM2612nnn/GSM2612181/suppl/GSM2612181_GP1531_86A_46_SS124184_HG-U133_Plus_2_HCHP-88542_.CEL.gz	54675	52.9	yes	1	F	CASE; major depressive disorder (MDD) patient	whole blood
GSM2612182	whole_blood_case_55	GSM2612182	Public on May 12 2017	May 11 2017	Jan 23 2018	RNA	1	whole_blood_case	Homo sapiens	subject group: CASE; major depressive disorder (MDD) patient	anxiety: yes	gender: F	age: 35.7	tissue: whole blood	batch: 1	total RNA	RNA was isolated from all samples using the standard PAXgene protocol on the Qiagen Biorobot 8000.	biotin	standard Affymetrix protocol	9606	standard Affymetrix protocol	Arrays were scanned on a GeneChip Scanner 3000 and fluorescence intensity for each feature of the array was obtained by using GeneChip庐 Operating Software (Affymetrix, Santa Clara, CA, USA). Arrays were scanned on a GeneChip Scanner 3000 and fluorescence intensity for each feature of the array was obtained by using GeneChip庐 Operating Software (Affymetrix, Santa Clara, CA, USA).	SAMPLE 87	The data were read and RMA-normalized using the Bioconductor package affy (default parameters).	GPL570	Gwenael,G.R.,Leday	gwenael.leday@mrc-bsu.cam.ac.uk	MRC Biostatistics Unit	School of Clinical Medicine	University of Cambridge	Forvie Site, Robinson Way	Cambridge	CB2 0SR	United Kingdom	ftp://ftp.ncbi.nlm.nih.gov/geo/samples/GSM2612nnn/GSM2612182/suppl/GSM2612182_GP1531_87A_40_SS124132_HG-U133_Plus_2_HCHP-88536_.CEL.gz	54675	35.7	yes	1	F	CASE; major depressive disorder (MDD) patient	whole blood
GSM2612183	whole_blood_case_56	GSM2612183	Public on May 12 2017	May 11 2017	Jan 23 2018	RNA	1	whole_blood_case	Homo sapiens	subject group: CASE; major depressive disorder (MDD) patient	anxiety: yes	gender: F	age: 44.6	tissue: whole blood	batch: 1	total RNA	RNA was isolated from all samples using the standard PAXgene protocol on the Qiagen Biorobot 8000.	biotin	standard Affymetrix protocol	9606	standard Affymetrix protocol	Arrays were scanned on a GeneChip Scanner 3000 and fluorescence intensity for each feature of the array was obtained by using GeneChip庐 Operating Software (Affymetrix, Santa Clara, CA, USA). Arrays were scanned on a GeneChip Scanner 3000 and fluorescence intensity for each feature of the array was obtained by using GeneChip庐 Operating Software (Affymetrix, Santa Clara, CA, USA).	SAMPLE 88	The data were read and RMA-normalized using the Bioconductor package affy (default parameters).	GPL570	Gwenael,G.R.,Leday	gwenael.leday@mrc-bsu.cam.ac.uk	MRC Biostatistics Unit	School of Clinical Medicine	University of Cambridge	Forvie Site, Robinson Way	Cambridge	CB2 0SR	United Kingdom	ftp://ftp.ncbi.nlm.nih.gov/geo/samples/GSM2612nnn/GSM2612183/suppl/GSM2612183_GP1531_88A_39_SS124186_HG-U133_Plus_2_HCHP-88535_.CEL.gz	54675	44.6	yes	1	F	CASE; major depressive disorder (MDD) patient	whole blood
GSM2612184	whole_blood_case_57	GSM2612184	Public on May 12 2017	May 11 2017	Jan 23 2018	RNA	1	whole_blood_case	Homo sapiens	subject group: CASE; major depressive disorder (MDD) patient	anxiety: yes	gender: F	age: 31.7	tissue: whole blood	batch: 1	total RNA	RNA was isolated from all samples using the standard PAXgene protocol on the Qiagen Biorobot 8000.	biotin	standard Affymetrix protocol	9606	standard Affymetrix protocol	Arrays were scanned on a GeneChip Scanner 3000 and fluorescence intensity for each feature of the array was obtained by using GeneChip庐 Operating Software (Affymetrix, Santa Clara, CA, USA). Arrays were scanned on a GeneChip Scanner 3000 and fluorescence intensity for each feature of the array was obtained by using GeneChip庐 Operating Software (Affymetrix, Santa Clara, CA, USA).	SAMPLE 89	The data were read and RMA-normalized using the Bioconductor package affy (default parameters).	GPL570	Gwenael,G.R.,Leday	gwenael.leday@mrc-bsu.cam.ac.uk	MRC Biostatistics Unit	School of Clinical Medicine	University of Cambridge	Forvie Site, Robinson Way	Cambridge	CB2 0SR	United Kingdom	ftp://ftp.ncbi.nlm.nih.gov/geo/samples/GSM2612nnn/GSM2612184/suppl/GSM2612184_GP1531_89A_05_SS124188_HG-U133_Plus_2_HCHP-87365_.CEL.gz	54675	31.7	yes	1	F	CASE; major depressive disorder (MDD) patient	whole blood
GSM2612185	whole_blood_case_58	GSM2612185	Public on May 12 2017	May 11 2017	Jan 23 2018	RNA	1	whole_blood_case	Homo sapiens	subject group: CASE; major depressive disorder (MDD) patient	anxiety: yes	gender: F	age: 42.7	tissue: whole blood	batch: 1	total RNA	RNA was isolated from all samples using the standard PAXgene protocol on the Qiagen Biorobot 8000.	biotin	standard Affymetrix protocol	9606	standard Affymetrix protocol	Arrays were scanned on a GeneChip Scanner 3000 and fluorescence intensity for each feature of the array was obtained by using GeneChip庐 Operating Software (Affymetrix, Santa Clara, CA, USA). Arrays were scanned on a GeneChip Scanner 3000 and fluorescence intensity for each feature of the array was obtained by using GeneChip庐 Operating Software (Affymetrix, Santa Clara, CA, USA).	SAMPLE 90	The data were read and RMA-normalized using the Bioconductor package affy (default parameters).	GPL570	Gwenael,G.R.,Leday	gwenael.leday@mrc-bsu.cam.ac.uk	MRC Biostatistics Unit	School of Clinical Medicine	University of Cambridge	Forvie Site, Robinson Way	Cambridge	CB2 0SR	United Kingdom	ftp://ftp.ncbi.nlm.nih.gov/geo/samples/GSM2612nnn/GSM2612185/suppl/GSM2612185_GP1531_90A_53_SS124190_HG-U133_Plus_2_HCHP-90325_.CEL.gz	54675	42.7	yes	1	F	CASE; major depressive disorder (MDD) patient	whole blood
GSM2612186	whole_blood_case_59	GSM2612186	Public on May 12 2017	May 11 2017	Jan 23 2018	RNA	1	whole_blood_case	Homo sapiens	subject group: CASE; major depressive disorder (MDD) patient	anxiety: yes	gender: F	age: 51	tissue: whole blood	batch: 1	total RNA	RNA was isolated from all samples using the standard PAXgene protocol on the Qiagen Biorobot 8000.	biotin	standard Affymetrix protocol	9606	standard Affymetrix protocol	Arrays were scanned on a GeneChip Scanner 3000 and fluorescence intensity for each feature of the array was obtained by using GeneChip庐 Operating Software (Affymetrix, Santa Clara, CA, USA). Arrays were scanned on a GeneChip Scanner 3000 and fluorescence intensity for each feature of the array was obtained by using GeneChip庐 Operating Software (Affymetrix, Santa Clara, CA, USA).	SAMPLE 91	The data were read and RMA-normalized using the Bioconductor package affy (default parameters).	GPL570	Gwenael,G.R.,Leday	gwenael.leday@mrc-bsu.cam.ac.uk	MRC Biostatistics Unit	School of Clinical Medicine	University of Cambridge	Forvie Site, Robinson Way	Cambridge	CB2 0SR	United Kingdom	ftp://ftp.ncbi.nlm.nih.gov/geo/samples/GSM2612nnn/GSM2612186/suppl/GSM2612186_GP1531_91A_66_SS124134_HG-U133_Plus_2_HCHP-90338_.CEL.gz	54675	51	yes	1	F	CASE; major depressive disorder (MDD) patient	whole blood
GSM2612187	whole_blood_case_60	GSM2612187	Public on May 12 2017	May 11 2017	Jan 23 2018	RNA	1	whole_blood_case	Homo sapiens	subject group: CASE; major depressive disorder (MDD) patient	anxiety: yes	gender: F	age: 72.2	tissue: whole blood	batch: 1	total RNA	RNA was isolated from all samples using the standard PAXgene protocol on the Qiagen Biorobot 8000.	biotin	standard Affymetrix protocol	9606	standard Affymetrix protocol	Arrays were scanned on a GeneChip Scanner 3000 and fluorescence intensity for each feature of the array was obtained by using GeneChip庐 Operating Software (Affymetrix, Santa Clara, CA, USA). Arrays were scanned on a GeneChip Scanner 3000 and fluorescence intensity for each feature of the array was obtained by using GeneChip庐 Operating Software (Affymetrix, Santa Clara, CA, USA).	SAMPLE 92	The data were read and RMA-normalized using the Bioconductor package affy (default parameters).	GPL570	Gwenael,G.R.,Leday	gwenael.leday@mrc-bsu.cam.ac.uk	MRC Biostatistics Unit	School of Clinical Medicine	University of Cambridge	Forvie Site, Robinson Way	Cambridge	CB2 0SR	United Kingdom	ftp://ftp.ncbi.nlm.nih.gov/geo/samples/GSM2612nnn/GSM2612187/suppl/GSM2612187_GP1531_92A_70_SS124136_HG-U133_Plus_2_HCHP-90342_.CEL.gz	54675	72.2	yes	1	F	CASE; major depressive disorder (MDD) patient	whole blood
GSM2612188	whole_blood_case_61	GSM2612188	Public on May 12 2017	May 11 2017	Jan 23 2018	RNA	1	whole_blood_case	Homo sapiens	subject group: CASE; major depressive disorder (MDD) patient	anxiety: yes	gender: F	age: 48.5	tissue: whole blood	batch: 1	total RNA	RNA was isolated from all samples using the standard PAXgene protocol on the Qiagen Biorobot 8000.	biotin	standard Affymetrix protocol	9606	standard Affymetrix protocol	Arrays were scanned on a GeneChip Scanner 3000 and fluorescence intensity for each feature of the array was obtained by using GeneChip庐 Operating Software (Affymetrix, Santa Clara, CA, USA). Arrays were scanned on a GeneChip Scanner 3000 and fluorescence intensity for each feature of the array was obtained by using GeneChip庐 Operating Software (Affymetrix, Santa Clara, CA, USA).	SAMPLE 93	The data were read and RMA-normalized using the Bioconductor package affy (default parameters).	GPL570	Gwenael,G.R.,Leday	gwenael.leday@mrc-bsu.cam.ac.uk	MRC Biostatistics Unit	School of Clinical Medicine	University of Cambridge	Forvie Site, Robinson Way	Cambridge	CB2 0SR	United Kingdom	ftp://ftp.ncbi.nlm.nih.gov/geo/samples/GSM2612nnn/GSM2612188/suppl/GSM2612188_GP1531_93A_84_SS124138_HG-U133_Plus_2_HCHP-91612_.CEL.gz	54675	48.5	yes	1	F	CASE; major depressive disorder (MDD) patient	whole blood
GSM2612189	whole_blood_case_62	GSM2612189	Public on May 12 2017	May 11 2017	Jan 23 2018	RNA	1	whole_blood_case	Homo sapiens	subject group: CASE; major depressive disorder (MDD) patient	anxiety: yes	gender: F	age: 64.5	tissue: whole blood	batch: 1	total RNA	RNA was isolated from all samples using the standard PAXgene protocol on the Qiagen Biorobot 8000.	biotin	standard Affymetrix protocol	9606	standard Affymetrix protocol	Arrays were scanned on a GeneChip Scanner 3000 and fluorescence intensity for each feature of the array was obtained by using GeneChip庐 Operating Software (Affymetrix, Santa Clara, CA, USA). Arrays were scanned on a GeneChip Scanner 3000 and fluorescence intensity for each feature of the array was obtained by using GeneChip庐 Operating Software (Affymetrix, Santa Clara, CA, USA).	SAMPLE 94	The data were read and RMA-normalized using the Bioconductor package affy (default parameters).	GPL570	Gwenael,G.R.,Leday	gwenael.leday@mrc-bsu.cam.ac.uk	MRC Biostatistics Unit	School of Clinical Medicine	University of Cambridge	Forvie Site, Robinson Way	Cambridge	CB2 0SR	United Kingdom	ftp://ftp.ncbi.nlm.nih.gov/geo/samples/GSM2612nnn/GSM2612189/suppl/GSM2612189_GP1531_94A_58_SS124140_HG-U133_Plus_2_HCHP-90330_.CEL.gz	54675	64.5	yes	1	F	CASE; major depressive disorder (MDD) patient	whole blood
GSM2612190	whole_blood_case_63	GSM2612190	Public on May 12 2017	May 11 2017	Jan 23 2018	RNA	1	whole_blood_case	Homo sapiens	subject group: CASE; major depressive disorder (MDD) patient	anxiety: yes	gender: F	age: 52.6	tissue: whole blood	batch: 1	total RNA	RNA was isolated from all samples using the standard PAXgene protocol on the Qiagen Biorobot 8000.	biotin	standard Affymetrix protocol	9606	standard Affymetrix protocol	Arrays were scanned on a GeneChip Scanner 3000 and fluorescence intensity for each feature of the array was obtained by using GeneChip庐 Operating Software (Affymetrix, Santa Clara, CA, USA). Arrays were scanned on a GeneChip Scanner 3000 and fluorescence intensity for each feature of the array was obtained by using GeneChip庐 Operating Software (Affymetrix, Santa Clara, CA, USA).	SAMPLE 95	The data were read and RMA-normalized using the Bioconductor package affy (default parameters).	GPL570	Gwenael,G.R.,Leday	gwenael.leday@mrc-bsu.cam.ac.uk	MRC Biostatistics Unit	School of Clinical Medicine	University of Cambridge	Forvie Site, Robinson Way	Cambridge	CB2 0SR	United Kingdom	ftp://ftp.ncbi.nlm.nih.gov/geo/samples/GSM2612nnn/GSM2612190/suppl/GSM2612190_GP1531_95A_11_SS124142_HG-U133_Plus_2_HCHP-87371_.CEL.gz	54675	52.6	yes	1	F	CASE; major depressive disorder (MDD) patient	whole blood
GSM2612191	whole_blood_case_64	GSM2612191	Public on May 12 2017	May 11 2017	Jan 23 2018	RNA	1	whole_blood_case	Homo sapiens	subject group: CASE; major depressive disorder (MDD) patient	anxiety: yes	gender: F	age: 35.3	tissue: whole blood	batch: 1	total RNA	RNA was isolated from all samples using the standard PAXgene protocol on the Qiagen Biorobot 8000.	biotin	standard Affymetrix protocol	9606	standard Affymetrix protocol	Arrays were scanned on a GeneChip Scanner 3000 and fluorescence intensity for each feature of the array was obtained by using GeneChip庐 Operating Software (Affymetrix, Santa Clara, CA, USA). Arrays were scanned on a GeneChip Scanner 3000 and fluorescence intensity for each feature of the array was obtained by using GeneChip庐 Operating Software (Affymetrix, Santa Clara, CA, USA).	SAMPLE 96	The data were read and RMA-normalized using the Bioconductor package affy (default parameters).	GPL570	Gwenael,G.R.,Leday	gwenael.leday@mrc-bsu.cam.ac.uk	MRC Biostatistics Unit	School of Clinical Medicine	University of Cambridge	Forvie Site, Robinson Way	Cambridge	CB2 0SR	United Kingdom	ftp://ftp.ncbi.nlm.nih.gov/geo/samples/GSM2612nnn/GSM2612191/suppl/GSM2612191_GP1531_96A_59_SS124144_HG-U133_Plus_2_HCHP-90331_.CEL.gz	54675	35.3	yes	1	F	CASE; major depressive disorder (MDD) patient	whole blood
GSM2612192	whole_blood_control_33	GSM2612192	Public on May 12 2017	May 11 2017	Jan 23 2018	RNA	1	whole_blood_control	Homo sapiens	subject group: CNTL; healthy control	anxiety: no	gender: F	age: 71.2	tissue: whole blood	batch: 2	total RNA	RNA was isolated from all samples using the standard PAXgene protocol on the Qiagen Biorobot 8000.	biotin	standard Affymetrix protocol	9606	standard Affymetrix protocol	Arrays were scanned on a GeneChip Scanner 3000 and fluorescence intensity for each feature of the array was obtained by using GeneChip庐 Operating Software (Affymetrix, Santa Clara, CA, USA). Arrays were scanned on a GeneChip Scanner 3000 and fluorescence intensity for each feature of the array was obtained by using GeneChip庐 Operating Software (Affymetrix, Santa Clara, CA, USA).	SAMPLE 97	The data were read and RMA-normalized using the Bioconductor package affy (default parameters).	GPL570	Gwenael,G.R.,Leday	gwenael.leday@mrc-bsu.cam.ac.uk	MRC Biostatistics Unit	School of Clinical Medicine	University of Cambridge	Forvie Site, Robinson Way	Cambridge	CB2 0SR	United Kingdom	ftp://ftp.ncbi.nlm.nih.gov/geo/samples/GSM2612nnn/GSM2612192/suppl/GSM2612192_GP2842_01_SS490497_HG-U133_Plus_2_HCHP-228423_.CEL.gz	54675	71.2	no	2	F	CNTL; healthy control	whole blood
GSM2612193	whole_blood_case_65	GSM2612193	Public on May 12 2017	May 11 2017	Jan 23 2018	RNA	1	whole_blood_case	Homo sapiens	subject group: CASE; major depressive disorder (MDD) patient	anxiety: no	gender: M	age: 43.5	tissue: whole blood	batch: 2	total RNA	RNA was isolated from all samples using the standard PAXgene protocol on the Qiagen Biorobot 8000.	biotin	standard Affymetrix protocol	9606	standard Affymetrix protocol	Arrays were scanned on a GeneChip Scanner 3000 and fluorescence intensity for each feature of the array was obtained by using GeneChip庐 Operating Software (Affymetrix, Santa Clara, CA, USA). Arrays were scanned on a GeneChip Scanner 3000 and fluorescence intensity for each feature of the array was obtained by using GeneChip庐 Operating Software (Affymetrix, Santa Clara, CA, USA).	SAMPLE 98	The data were read and RMA-normalized using the Bioconductor package affy (default parameters).	GPL570	Gwenael,G.R.,Leday	gwenael.leday@mrc-bsu.cam.ac.uk	MRC Biostatistics Unit	School of Clinical Medicine	University of Cambridge	Forvie Site, Robinson Way	Cambridge	CB2 0SR	United Kingdom	ftp://ftp.ncbi.nlm.nih.gov/geo/samples/GSM2612nnn/GSM2612193/suppl/GSM2612193_GP2842_02_SS490531_HG-U133_Plus_2_HCHP-228424_.CEL.gz	54675	43.5	no	2	M	CASE; major depressive disorder (MDD) patient	whole blood
GSM2612194	whole_blood_case_66	GSM2612194	Public on May 12 2017	May 11 2017	Jan 23 2018	RNA	1	whole_blood_case	Homo sapiens	subject group: CASE; major depressive disorder (MDD) patient	anxiety: yes	gender: M	age: 55.7	tissue: whole blood	batch: 2	total RNA	RNA was isolated from all samples using the standard PAXgene protocol on the Qiagen Biorobot 8000.	biotin	standard Affymetrix protocol	9606	standard Affymetrix protocol	Arrays were scanned on a GeneChip Scanner 3000 and fluorescence intensity for each feature of the array was obtained by using GeneChip庐 Operating Software (Affymetrix, Santa Clara, CA, USA). Arrays were scanned on a GeneChip Scanner 3000 and fluorescence intensity for each feature of the array was obtained by using GeneChip庐 Operating Software (Affymetrix, Santa Clara, CA, USA).	SAMPLE 99	The data were read and RMA-normalized using the Bioconductor package affy (default parameters).	GPL570	Gwenael,G.R.,Leday	gwenael.leday@mrc-bsu.cam.ac.uk	MRC Biostatistics Unit	School of Clinical Medicine	University of Cambridge	Forvie Site, Robinson Way	Cambridge	CB2 0SR	United Kingdom	ftp://ftp.ncbi.nlm.nih.gov/geo/samples/GSM2612nnn/GSM2612194/suppl/GSM2612194_GP2842_03_SS490483_HG-U133_Plus_2_HCHP-228425_.CEL.gz	54675	55.7	yes	2	M	CASE; major depressive disorder (MDD) patient	whole blood
GSM2612195	whole_blood_case_67	GSM2612195	Public on May 12 2017	May 11 2017	Jan 23 2018	RNA	1	whole_blood_case	Homo sapiens	subject group: CASE; major depressive disorder (MDD) patient	anxiety: no	gender: F	age: 69.8	tissue: whole blood	batch: 2	total RNA	RNA was isolated from all samples using the standard PAXgene protocol on the Qiagen Biorobot 8000.	biotin	standard Affymetrix protocol	9606	standard Affymetrix protocol	Arrays were scanned on a GeneChip Scanner 3000 and fluorescence intensity for each feature of the array was obtained by using GeneChip庐 Operating Software (Affymetrix, Santa Clara, CA, USA). Arrays were scanned on a GeneChip Scanner 3000 and fluorescence intensity for each feature of the array was obtained by using GeneChip庐 Operating Software (Affymetrix, Santa Clara, CA, USA).	SAMPLE 100	The data were read and RMA-normalized using the Bioconductor package affy (default parameters).	GPL570	Gwenael,G.R.,Leday	gwenael.leday@mrc-bsu.cam.ac.uk	MRC Biostatistics Unit	School of Clinical Medicine	University of Cambridge	Forvie Site, Robinson Way	Cambridge	CB2 0SR	United Kingdom	ftp://ftp.ncbi.nlm.nih.gov/geo/samples/GSM2612nnn/GSM2612195/suppl/GSM2612195_GP2842_04_SS490493_HG-U133_Plus_2_HCHP-228426_.CEL.gz	54675	69.8	no	2	F	CASE; major depressive disorder (MDD) patient	whole blood
GSM2612196	whole_blood_case_68	GSM2612196	Public on May 12 2017	May 11 2017	Jan 23 2018	RNA	1	whole_blood_case	Homo sapiens	subject group: CASE; major depressive disorder (MDD) patient	anxiety: yes	gender: F	age: 39.1	tissue: whole blood	batch: 2	total RNA	RNA was isolated from all samples using the standard PAXgene protocol on the Qiagen Biorobot 8000.	biotin	standard Affymetrix protocol	9606	standard Affymetrix protocol	Arrays were scanned on a GeneChip Scanner 3000 and fluorescence intensity for each feature of the array was obtained by using GeneChip庐 Operating Software (Affymetrix, Santa Clara, CA, USA). Arrays were scanned on a GeneChip Scanner 3000 and fluorescence intensity for each feature of the array was obtained by using GeneChip庐 Operating Software (Affymetrix, Santa Clara, CA, USA).	SAMPLE 101	The data were read and RMA-normalized using the Bioconductor package affy (default parameters).	GPL570	Gwenael,G.R.,Leday	gwenael.leday@mrc-bsu.cam.ac.uk	MRC Biostatistics Unit	School of Clinical Medicine	University of Cambridge	Forvie Site, Robinson Way	Cambridge	CB2 0SR	United Kingdom	ftp://ftp.ncbi.nlm.nih.gov/geo/samples/GSM2612nnn/GSM2612196/suppl/GSM2612196_GP2842_05_SS490506_HG-U133_Plus_2_HCHP-228427_.CEL.gz	54675	39.1	yes	2	F	CASE; major depressive disorder (MDD) patient	whole blood
GSM2612197	whole_blood_control_34	GSM2612197	Public on May 12 2017	May 11 2017	Jan 23 2018	RNA	1	whole_blood_control	Homo sapiens	subject group: CNTL; healthy control	anxiety: no	gender: F	age: 53.6	tissue: whole blood	batch: 2	total RNA	RNA was isolated from all samples using the standard PAXgene protocol on the Qiagen Biorobot 8000.	biotin	standard Affymetrix protocol	9606	standard Affymetrix protocol	Arrays were scanned on a GeneChip Scanner 3000 and fluorescence intensity for each feature of the array was obtained by using GeneChip庐 Operating Software (Affymetrix, Santa Clara, CA, USA). Arrays were scanned on a GeneChip Scanner 3000 and fluorescence intensity for each feature of the array was obtained by using GeneChip庐 Operating Software (Affymetrix, Santa Clara, CA, USA).	SAMPLE 102	The data were read and RMA-normalized using the Bioconductor package affy (default parameters).	GPL570	Gwenael,G.R.,Leday	gwenael.leday@mrc-bsu.cam.ac.uk	MRC Biostatistics Unit	School of Clinical Medicine	University of Cambridge	Forvie Site, Robinson Way	Cambridge	CB2 0SR	United Kingdom	ftp://ftp.ncbi.nlm.nih.gov/geo/samples/GSM2612nnn/GSM2612197/suppl/GSM2612197_GP2842_06_SS490501_HG-U133_Plus_2_HCHP-228428_.CEL.gz	54675	53.6	no	2	F	CNTL; healthy control	whole blood
GSM2612198	whole_blood_case_69	GSM2612198	Public on May 12 2017	May 11 2017	Jan 23 2018	RNA	1	whole_blood_case	Homo sapiens	subject group: CASE; major depressive disorder (MDD) patient	anxiety: yes	gender: F	age: 49.3	tissue: whole blood	batch: 2	total RNA	RNA was isolated from all samples using the standard PAXgene protocol on the Qiagen Biorobot 8000.	biotin	standard Affymetrix protocol	9606	standard Affymetrix protocol	Arrays were scanned on a GeneChip Scanner 3000 and fluorescence intensity for each feature of the array was obtained by using GeneChip庐 Operating Software (Affymetrix, Santa Clara, CA, USA). Arrays were scanned on a GeneChip Scanner 3000 and fluorescence intensity for each feature of the array was obtained by using GeneChip庐 Operating Software (Affymetrix, Santa Clara, CA, USA).	SAMPLE 103	The data were read and RMA-normalized using the Bioconductor package affy (default parameters).	GPL570	Gwenael,G.R.,Leday	gwenael.leday@mrc-bsu.cam.ac.uk	MRC Biostatistics Unit	School of Clinical Medicine	University of Cambridge	Forvie Site, Robinson Way	Cambridge	CB2 0SR	United Kingdom	ftp://ftp.ncbi.nlm.nih.gov/geo/samples/GSM2612nnn/GSM2612198/suppl/GSM2612198_GP2842_07_SS490519_HG-U133_Plus_2_HCHP-228429_.CEL.gz	54675	49.3	yes	2	F	CASE; major depressive disorder (MDD) patient	whole blood
GSM2612199	whole_blood_control_35	GSM2612199	Public on May 12 2017	May 11 2017	Jan 23 2018	RNA	1	whole_blood_control	Homo sapiens	subject group: CNTL; healthy control	anxiety: no	gender: F	age: 67.4	tissue: whole blood	batch: 2	total RNA	RNA was isolated from all samples using the standard PAXgene protocol on the Qiagen Biorobot 8000.	biotin	standard Affymetrix protocol	9606	standard Affymetrix protocol	Arrays were scanned on a GeneChip Scanner 3000 and fluorescence intensity for each feature of the array was obtained by using GeneChip庐 Operating Software (Affymetrix, Santa Clara, CA, USA). Arrays were scanned on a GeneChip Scanner 3000 and fluorescence intensity for each feature of the array was obtained by using GeneChip庐 Operating Software (Affymetrix, Santa Clara, CA, USA).	SAMPLE 104	The data were read and RMA-normalized using the Bioconductor package affy (default parameters).	GPL570	Gwenael,G.R.,Leday	gwenael.leday@mrc-bsu.cam.ac.uk	MRC Biostatistics Unit	School of Clinical Medicine	University of Cambridge	Forvie Site, Robinson Way	Cambridge	CB2 0SR	United Kingdom	ftp://ftp.ncbi.nlm.nih.gov/geo/samples/GSM2612nnn/GSM2612199/suppl/GSM2612199_GP2842_08_SS490521_HG-U133_Plus_2_HCHP-228430_.CEL.gz	54675	67.4	no	2	F	CNTL; healthy control	whole blood
GSM2612200	whole_blood_case_70	GSM2612200	Public on May 12 2017	May 11 2017	Jan 23 2018	RNA	1	whole_blood_case	Homo sapiens	subject group: CASE; major depressive disorder (MDD) patient	anxiety: no	gender: F	age: 67.2	tissue: whole blood	batch: 2	total RNA	RNA was isolated from all samples using the standard PAXgene protocol on the Qiagen Biorobot 8000.	biotin	standard Affymetrix protocol	9606	standard Affymetrix protocol	Arrays were scanned on a GeneChip Scanner 3000 and fluorescence intensity for each feature of the array was obtained by using GeneChip庐 Operating Software (Affymetrix, Santa Clara, CA, USA). Arrays were scanned on a GeneChip Scanner 3000 and fluorescence intensity for each feature of the array was obtained by using GeneChip庐 Operating Software (Affymetrix, Santa Clara, CA, USA).	SAMPLE 105	The data were read and RMA-normalized using the Bioconductor package affy (default parameters).	GPL570	Gwenael,G.R.,Leday	gwenael.leday@mrc-bsu.cam.ac.uk	MRC Biostatistics Unit	School of Clinical Medicine	University of Cambridge	Forvie Site, Robinson Way	Cambridge	CB2 0SR	United Kingdom	ftp://ftp.ncbi.nlm.nih.gov/geo/samples/GSM2612nnn/GSM2612200/suppl/GSM2612200_GP2842_09_SS490510_HG-U133_Plus_2_HCHP-228431_.CEL.gz	54675	67.2	no	2	F	CASE; major depressive disorder (MDD) patient	whole blood
GSM2612201	whole_blood_case_71	GSM2612201	Public on May 12 2017	May 11 2017	Jan 23 2018	RNA	1	whole_blood_case	Homo sapiens	subject group: CASE; major depressive disorder (MDD) patient	anxiety: no	gender: F	age: 50.6	tissue: whole blood	batch: 2	total RNA	RNA was isolated from all samples using the standard PAXgene protocol on the Qiagen Biorobot 8000.	biotin	standard Affymetrix protocol	9606	standard Affymetrix protocol	Arrays were scanned on a GeneChip Scanner 3000 and fluorescence intensity for each feature of the array was obtained by using GeneChip庐 Operating Software (Affymetrix, Santa Clara, CA, USA). Arrays were scanned on a GeneChip Scanner 3000 and fluorescence intensity for each feature of the array was obtained by using GeneChip庐 Operating Software (Affymetrix, Santa Clara, CA, USA).	SAMPLE 106	The data were read and RMA-normalized using the Bioconductor package affy (default parameters).	GPL570	Gwenael,G.R.,Leday	gwenael.leday@mrc-bsu.cam.ac.uk	MRC Biostatistics Unit	School of Clinical Medicine	University of Cambridge	Forvie Site, Robinson Way	Cambridge	CB2 0SR	United Kingdom	ftp://ftp.ncbi.nlm.nih.gov/geo/samples/GSM2612nnn/GSM2612201/suppl/GSM2612201_GP2842_10_SS490490_HG-U133_Plus_2_HCHP-228432_.CEL.gz	54675	50.6	no	2	F	CASE; major depressive disorder (MDD) patient	whole blood
GSM2612202	whole_blood_case_72	GSM2612202	Public on May 12 2017	May 11 2017	Jan 23 2018	RNA	1	whole_blood_case	Homo sapiens	subject group: CASE; major depressive disorder (MDD) patient	anxiety: yes	gender: M	age: 35.1	tissue: whole blood	batch: 2	total RNA	RNA was isolated from all samples using the standard PAXgene protocol on the Qiagen Biorobot 8000.	biotin	standard Affymetrix protocol	9606	standard Affymetrix protocol	Arrays were scanned on a GeneChip Scanner 3000 and fluorescence intensity for each feature of the array was obtained by using GeneChip庐 Operating Software (Affymetrix, Santa Clara, CA, USA). Arrays were scanned on a GeneChip Scanner 3000 and fluorescence intensity for each feature of the array was obtained by using GeneChip庐 Operating Software (Affymetrix, Santa Clara, CA, USA).	SAMPLE 107	The data were read and RMA-normalized using the Bioconductor package affy (default parameters).	GPL570	Gwenael,G.R.,Leday	gwenael.leday@mrc-bsu.cam.ac.uk	MRC Biostatistics Unit	School of Clinical Medicine	University of Cambridge	Forvie Site, Robinson Way	Cambridge	CB2 0SR	United Kingdom	ftp://ftp.ncbi.nlm.nih.gov/geo/samples/GSM2612nnn/GSM2612202/suppl/GSM2612202_GP2842_11_SS490475_HG-U133_Plus_2_HCHP-228433_.CEL.gz	54675	35.1	yes	2	M	CASE; major depressive disorder (MDD) patient	whole blood
GSM2612203	whole_blood_control_36	GSM2612203	Public on May 12 2017	May 11 2017	Jan 23 2018	RNA	1	whole_blood_control	Homo sapiens	subject group: CNTL; healthy control	anxiety: no	gender: M	age: 55.7	tissue: whole blood	batch: 2	total RNA	RNA was isolated from all samples using the standard PAXgene protocol on the Qiagen Biorobot 8000.	biotin	standard Affymetrix protocol	9606	standard Affymetrix protocol	Arrays were scanned on a GeneChip Scanner 3000 and fluorescence intensity for each feature of the array was obtained by using GeneChip庐 Operating Software (Affymetrix, Santa Clara, CA, USA). Arrays were scanned on a GeneChip Scanner 3000 and fluorescence intensity for each feature of the array was obtained by using GeneChip庐 Operating Software (Affymetrix, Santa Clara, CA, USA).	SAMPLE 108	The data were read and RMA-normalized using the Bioconductor package affy (default parameters).	GPL570	Gwenael,G.R.,Leday	gwenael.leday@mrc-bsu.cam.ac.uk	MRC Biostatistics Unit	School of Clinical Medicine	University of Cambridge	Forvie Site, Robinson Way	Cambridge	CB2 0SR	United Kingdom	ftp://ftp.ncbi.nlm.nih.gov/geo/samples/GSM2612nnn/GSM2612203/suppl/GSM2612203_GP2842_12_SS490487_HG-U133_Plus_2_HCHP-228434_.CEL.gz	54675	55.7	no	2	M	CNTL; healthy control	whole blood
GSM2612204	whole_blood_case_73	GSM2612204	Public on May 12 2017	May 11 2017	Jan 23 2018	RNA	1	whole_blood_case	Homo sapiens	subject group: CASE; major depressive disorder (MDD) patient	anxiety: yes	gender: F	age: 62.9	tissue: whole blood	batch: 2	total RNA	RNA was isolated from all samples using the standard PAXgene protocol on the Qiagen Biorobot 8000.	biotin	standard Affymetrix protocol	9606	standard Affymetrix protocol	Arrays were scanned on a GeneChip Scanner 3000 and fluorescence intensity for each feature of the array was obtained by using GeneChip庐 Operating Software (Affymetrix, Santa Clara, CA, USA). Arrays were scanned on a GeneChip Scanner 3000 and fluorescence intensity for each feature of the array was obtained by using GeneChip庐 Operating Software (Affymetrix, Santa Clara, CA, USA).	SAMPLE 109	The data were read and RMA-normalized using the Bioconductor package affy (default parameters).	GPL570	Gwenael,G.R.,Leday	gwenael.leday@mrc-bsu.cam.ac.uk	MRC Biostatistics Unit	School of Clinical Medicine	University of Cambridge	Forvie Site, Robinson Way	Cambridge	CB2 0SR	United Kingdom	ftp://ftp.ncbi.nlm.nih.gov/geo/samples/GSM2612nnn/GSM2612204/suppl/GSM2612204_GP2842_13_SS490564_HG-U133_Plus_2_HCHP-228435_.CEL.gz	54675	62.9	yes	2	F	CASE; major depressive disorder (MDD) patient	whole blood
GSM2612205	whole_blood_case_74	GSM2612205	Public on May 12 2017	May 11 2017	Jan 23 2018	RNA	1	whole_blood_case	Homo sapiens	subject group: CASE; major depressive disorder (MDD) patient	anxiety: no	gender: M	age: 53.7	tissue: whole blood	batch: 2	total RNA	RNA was isolated from all samples using the standard PAXgene protocol on the Qiagen Biorobot 8000.	biotin	standard Affymetrix protocol	9606	standard Affymetrix protocol	Arrays were scanned on a GeneChip Scanner 3000 and fluorescence intensity for each feature of the array was obtained by using GeneChip庐 Operating Software (Affymetrix, Santa Clara, CA, USA). Arrays were scanned on a GeneChip Scanner 3000 and fluorescence intensity for each feature of the array was obtained by using GeneChip庐 Operating Software (Affymetrix, Santa Clara, CA, USA).	SAMPLE 110	The data were read and RMA-normalized using the Bioconductor package affy (default parameters).	GPL570	Gwenael,G.R.,Leday	gwenael.leday@mrc-bsu.cam.ac.uk	MRC Biostatistics Unit	School of Clinical Medicine	University of Cambridge	Forvie Site, Robinson Way	Cambridge	CB2 0SR	United Kingdom	ftp://ftp.ncbi.nlm.nih.gov/geo/samples/GSM2612nnn/GSM2612205/suppl/GSM2612205_GP2842_14_SS490474_HG-U133_Plus_2_HCHP-228436_.CEL.gz	54675	53.7	no	2	M	CASE; major depressive disorder (MDD) patient	whole blood
GSM2612206	whole_blood_control_37	GSM2612206	Public on May 12 2017	May 11 2017	Jan 23 2018	RNA	1	whole_blood_control	Homo sapiens	subject group: CNTL; healthy control	anxiety: no	gender: F	age: 62.4	tissue: whole blood	batch: 2	total RNA	RNA was isolated from all samples using the standard PAXgene protocol on the Qiagen Biorobot 8000.	biotin	standard Affymetrix protocol	9606	standard Affymetrix protocol	Arrays were scanned on a GeneChip Scanner 3000 and fluorescence intensity for each feature of the array was obtained by using GeneChip庐 Operating Software (Affymetrix, Santa Clara, CA, USA). Arrays were scanned on a GeneChip Scanner 3000 and fluorescence intensity for each feature of the array was obtained by using GeneChip庐 Operating Software (Affymetrix, Santa Clara, CA, USA).	SAMPLE 111	The data were read and RMA-normalized using the Bioconductor package affy (default parameters).	GPL570	Gwenael,G.R.,Leday	gwenael.leday@mrc-bsu.cam.ac.uk	MRC Biostatistics Unit	School of Clinical Medicine	University of Cambridge	Forvie Site, Robinson Way	Cambridge	CB2 0SR	United Kingdom	ftp://ftp.ncbi.nlm.nih.gov/geo/samples/GSM2612nnn/GSM2612206/suppl/GSM2612206_GP2842_15_SS490488_HG-U133_Plus_2_HCHP-228437_.CEL.gz	54675	62.4	no	2	F	CNTL; healthy control	whole blood
GSM2612207	whole_blood_case_75	GSM2612207	Public on May 12 2017	May 11 2017	Jan 23 2018	RNA	1	whole_blood_case	Homo sapiens	subject group: CASE; major depressive disorder (MDD) patient	anxiety: yes	gender: F	age: 69.8	tissue: whole blood	batch: 2	total RNA	RNA was isolated from all samples using the standard PAXgene protocol on the Qiagen Biorobot 8000.	biotin	standard Affymetrix protocol	9606	standard Affymetrix protocol	Arrays were scanned on a GeneChip Scanner 3000 and fluorescence intensity for each feature of the array was obtained by using GeneChip庐 Operating Software (Affymetrix, Santa Clara, CA, USA). Arrays were scanned on a GeneChip Scanner 3000 and fluorescence intensity for each feature of the array was obtained by using GeneChip庐 Operating Software (Affymetrix, Santa Clara, CA, USA).	SAMPLE 112	The data were read and RMA-normalized using the Bioconductor package affy (default parameters).	GPL570	Gwenael,G.R.,Leday	gwenael.leday@mrc-bsu.cam.ac.uk	MRC Biostatistics Unit	School of Clinical Medicine	University of Cambridge	Forvie Site, Robinson Way	Cambridge	CB2 0SR	United Kingdom	ftp://ftp.ncbi.nlm.nih.gov/geo/samples/GSM2612nnn/GSM2612207/suppl/GSM2612207_GP2842_16_SS490507_HG-U133_Plus_2_HCHP-228438_.CEL.gz	54675	69.8	yes	2	F	CASE; major depressive disorder (MDD) patient	whole blood
GSM2612208	whole_blood_case_76	GSM2612208	Public on May 12 2017	May 11 2017	Jan 23 2018	RNA	1	whole_blood_case	Homo sapiens	subject group: CASE; major depressive disorder (MDD) patient	anxiety: yes	gender: M	age: 34.4	tissue: whole blood	batch: 2	total RNA	RNA was isolated from all samples using the standard PAXgene protocol on the Qiagen Biorobot 8000.	biotin	standard Affymetrix protocol	9606	standard Affymetrix protocol	Arrays were scanned on a GeneChip Scanner 3000 and fluorescence intensity for each feature of the array was obtained by using GeneChip庐 Operating Software (Affymetrix, Santa Clara, CA, USA). Arrays were scanned on a GeneChip Scanner 3000 and fluorescence intensity for each feature of the array was obtained by using GeneChip庐 Operating Software (Affymetrix, Santa Clara, CA, USA).	SAMPLE 113	The data were read and RMA-normalized using the Bioconductor package affy (default parameters).	GPL570	Gwenael,G.R.,Leday	gwenael.leday@mrc-bsu.cam.ac.uk	MRC Biostatistics Unit	School of Clinical Medicine	University of Cambridge	Forvie Site, Robinson Way	Cambridge	CB2 0SR	United Kingdom	ftp://ftp.ncbi.nlm.nih.gov/geo/samples/GSM2612nnn/GSM2612208/suppl/GSM2612208_GP2842_17_SS490542_HG-U133_Plus_2_HCHP-228439_.CEL.gz	54675	34.4	yes	2	M	CASE; major depressive disorder (MDD) patient	whole blood
GSM2612209	whole_blood_case_77	GSM2612209	Public on May 12 2017	May 11 2017	Jan 23 2018	RNA	1	whole_blood_case	Homo sapiens	subject group: CASE; major depressive disorder (MDD) patient	anxiety: no	gender: M	age: 34.5	tissue: whole blood	batch: 2	total RNA	RNA was isolated from all samples using the standard PAXgene protocol on the Qiagen Biorobot 8000.	biotin	standard Affymetrix protocol	9606	standard Affymetrix protocol	Arrays were scanned on a GeneChip Scanner 3000 and fluorescence intensity for each feature of the array was obtained by using GeneChip庐 Operating Software (Affymetrix, Santa Clara, CA, USA). Arrays were scanned on a GeneChip Scanner 3000 and fluorescence intensity for each feature of the array was obtained by using GeneChip庐 Operating Software (Affymetrix, Santa Clara, CA, USA).	SAMPLE 114	The data were read and RMA-normalized using the Bioconductor package affy (default parameters).	GPL570	Gwenael,G.R.,Leday	gwenael.leday@mrc-bsu.cam.ac.uk	MRC Biostatistics Unit	School of Clinical Medicine	University of Cambridge	Forvie Site, Robinson Way	Cambridge	CB2 0SR	United Kingdom	ftp://ftp.ncbi.nlm.nih.gov/geo/samples/GSM2612nnn/GSM2612209/suppl/GSM2612209_GP2842_18_SS490508_HG-U133_Plus_2_HCHP-228440_.CEL.gz	54675	34.5	no	2	M	CASE; major depressive disorder (MDD) patient	whole blood
GSM2612210	whole_blood_case_78	GSM2612210	Public on May 12 2017	May 11 2017	Jan 23 2018	RNA	1	whole_blood_case	Homo sapiens	subject group: CASE; major depressive disorder (MDD) patient	anxiety: no	gender: F	age: 53.7	tissue: whole blood	batch: 2	total RNA	RNA was isolated from all samples using the standard PAXgene protocol on the Qiagen Biorobot 8000.	biotin	standard Affymetrix protocol	9606	standard Affymetrix protocol	Arrays were scanned on a GeneChip Scanner 3000 and fluorescence intensity for each feature of the array was obtained by using GeneChip庐 Operating Software (Affymetrix, Santa Clara, CA, USA). Arrays were scanned on a GeneChip Scanner 3000 and fluorescence intensity for each feature of the array was obtained by using GeneChip庐 Operating Software (Affymetrix, Santa Clara, CA, USA).	SAMPLE 115	The data were read and RMA-normalized using the Bioconductor package affy (default parameters).	GPL570	Gwenael,G.R.,Leday	gwenael.leday@mrc-bsu.cam.ac.uk	MRC Biostatistics Unit	School of Clinical Medicine	University of Cambridge	Forvie Site, Robinson Way	Cambridge	CB2 0SR	United Kingdom	ftp://ftp.ncbi.nlm.nih.gov/geo/samples/GSM2612nnn/GSM2612210/suppl/GSM2612210_GP2842_19_SS490503_HG-U133_Plus_2_HCHP-228441_.CEL.gz	54675	53.7	no	2	F	CASE; major depressive disorder (MDD) patient	whole blood
GSM2612211	whole_blood_case_79	GSM2612211	Public on May 12 2017	May 11 2017	Jan 23 2018	RNA	1	whole_blood_case	Homo sapiens	subject group: CASE; major depressive disorder (MDD) patient	anxiety: no	gender: M	age: 56	tissue: whole blood	batch: 2	total RNA	RNA was isolated from all samples using the standard PAXgene protocol on the Qiagen Biorobot 8000.	biotin	standard Affymetrix protocol	9606	standard Affymetrix protocol	Arrays were scanned on a GeneChip Scanner 3000 and fluorescence intensity for each feature of the array was obtained by using GeneChip庐 Operating Software (Affymetrix, Santa Clara, CA, USA). Arrays were scanned on a GeneChip Scanner 3000 and fluorescence intensity for each feature of the array was obtained by using GeneChip庐 Operating Software (Affymetrix, Santa Clara, CA, USA).	SAMPLE 116	The data were read and RMA-normalized using the Bioconductor package affy (default parameters).	GPL570	Gwenael,G.R.,Leday	gwenael.leday@mrc-bsu.cam.ac.uk	MRC Biostatistics Unit	School of Clinical Medicine	University of Cambridge	Forvie Site, Robinson Way	Cambridge	CB2 0SR	United Kingdom	ftp://ftp.ncbi.nlm.nih.gov/geo/samples/GSM2612nnn/GSM2612211/suppl/GSM2612211_GP2842_20_SS490491_HG-U133_Plus_2_HCHP-228442_.CEL.gz	54675	56	no	2	M	CASE; major depressive disorder (MDD) patient	whole blood
GSM2612212	whole_blood_case_80	GSM2612212	Public on May 12 2017	May 11 2017	Jan 23 2018	RNA	1	whole_blood_case	Homo sapiens	subject group: CASE; major depressive disorder (MDD) patient	anxiety: no	gender: F	age: 49.3	tissue: whole blood	batch: 2	total RNA	RNA was isolated from all samples using the standard PAXgene protocol on the Qiagen Biorobot 8000.	biotin	standard Affymetrix protocol	9606	standard Affymetrix protocol	Arrays were scanned on a GeneChip Scanner 3000 and fluorescence intensity for each feature of the array was obtained by using GeneChip庐 Operating Software (Affymetrix, Santa Clara, CA, USA). Arrays were scanned on a GeneChip Scanner 3000 and fluorescence intensity for each feature of the array was obtained by using GeneChip庐 Operating Software (Affymetrix, Santa Clara, CA, USA).	SAMPLE 117	The data were read and RMA-normalized using the Bioconductor package affy (default parameters).	GPL570	Gwenael,G.R.,Leday	gwenael.leday@mrc-bsu.cam.ac.uk	MRC Biostatistics Unit	School of Clinical Medicine	University of Cambridge	Forvie Site, Robinson Way	Cambridge	CB2 0SR	United Kingdom	ftp://ftp.ncbi.nlm.nih.gov/geo/samples/GSM2612nnn/GSM2612212/suppl/GSM2612212_GP2842_21_SS490504_HG-U133_Plus_2_HCHP-229225_.CEL.gz	54675	49.3	no	2	F	CASE; major depressive disorder (MDD) patient	whole blood
GSM2612213	whole_blood_case_81	GSM2612213	Public on May 12 2017	May 11 2017	Jan 23 2018	RNA	1	whole_blood_case	Homo sapiens	subject group: CASE; major depressive disorder (MDD) patient	anxiety: no	gender: M	age: 35.9	tissue: whole blood	batch: 2	total RNA	RNA was isolated from all samples using the standard PAXgene protocol on the Qiagen Biorobot 8000.	biotin	standard Affymetrix protocol	9606	standard Affymetrix protocol	Arrays were scanned on a GeneChip Scanner 3000 and fluorescence intensity for each feature of the array was obtained by using GeneChip庐 Operating Software (Affymetrix, Santa Clara, CA, USA). Arrays were scanned on a GeneChip Scanner 3000 and fluorescence intensity for each feature of the array was obtained by using GeneChip庐 Operating Software (Affymetrix, Santa Clara, CA, USA).	SAMPLE 118	The data were read and RMA-normalized using the Bioconductor package affy (default parameters).	GPL570	Gwenael,G.R.,Leday	gwenael.leday@mrc-bsu.cam.ac.uk	MRC Biostatistics Unit	School of Clinical Medicine	University of Cambridge	Forvie Site, Robinson Way	Cambridge	CB2 0SR	United Kingdom	ftp://ftp.ncbi.nlm.nih.gov/geo/samples/GSM2612nnn/GSM2612213/suppl/GSM2612213_GP2842_22_SS490520_HG-U133_Plus_2_HCHP-228444_.CEL.gz	54675	35.9	no	2	M	CASE; major depressive disorder (MDD) patient	whole blood
GSM2612214	whole_blood_case_82	GSM2612214	Public on May 12 2017	May 11 2017	Jan 23 2018	RNA	1	whole_blood_case	Homo sapiens	subject group: CASE; major depressive disorder (MDD) patient	anxiety: no	gender: F	age: 63.3	tissue: whole blood	batch: 2	total RNA	RNA was isolated from all samples using the standard PAXgene protocol on the Qiagen Biorobot 8000.	biotin	standard Affymetrix protocol	9606	standard Affymetrix protocol	Arrays were scanned on a GeneChip Scanner 3000 and fluorescence intensity for each feature of the array was obtained by using GeneChip庐 Operating Software (Affymetrix, Santa Clara, CA, USA). Arrays were scanned on a GeneChip Scanner 3000 and fluorescence intensity for each feature of the array was obtained by using GeneChip庐 Operating Software (Affymetrix, Santa Clara, CA, USA).	SAMPLE 119	The data were read and RMA-normalized using the Bioconductor package affy (default parameters).	GPL570	Gwenael,G.R.,Leday	gwenael.leday@mrc-bsu.cam.ac.uk	MRC Biostatistics Unit	School of Clinical Medicine	University of Cambridge	Forvie Site, Robinson Way	Cambridge	CB2 0SR	United Kingdom	ftp://ftp.ncbi.nlm.nih.gov/geo/samples/GSM2612nnn/GSM2612214/suppl/GSM2612214_GP2842_23_SS490492_HG-U133_Plus_2_HCHP-228445_.CEL.gz	54675	63.3	no	2	F	CASE; major depressive disorder (MDD) patient	whole blood
GSM2612215	whole_blood_case_83	GSM2612215	Public on May 12 2017	May 11 2017	Jan 23 2018	RNA	1	whole_blood_case	Homo sapiens	subject group: CASE; major depressive disorder (MDD) patient	anxiety: no	gender: F	age: 65.6	tissue: whole blood	batch: 2	total RNA	RNA was isolated from all samples using the standard PAXgene protocol on the Qiagen Biorobot 8000.	biotin	standard Affymetrix protocol	9606	standard Affymetrix protocol	Arrays were scanned on a GeneChip Scanner 3000 and fluorescence intensity for each feature of the array was obtained by using GeneChip庐 Operating Software (Affymetrix, Santa Clara, CA, USA). Arrays were scanned on a GeneChip Scanner 3000 and fluorescence intensity for each feature of the array was obtained by using GeneChip庐 Operating Software (Affymetrix, Santa Clara, CA, USA).	SAMPLE 120	The data were read and RMA-normalized using the Bioconductor package affy (default parameters).	GPL570	Gwenael,G.R.,Leday	gwenael.leday@mrc-bsu.cam.ac.uk	MRC Biostatistics Unit	School of Clinical Medicine	University of Cambridge	Forvie Site, Robinson Way	Cambridge	CB2 0SR	United Kingdom	ftp://ftp.ncbi.nlm.nih.gov/geo/samples/GSM2612nnn/GSM2612215/suppl/GSM2612215_GP2842_24_SS490476_HG-U133_Plus_2_HCHP-228446_.CEL.gz	54675	65.6	no	2	F	CASE; major depressive disorder (MDD) patient	whole blood
GSM2612216	whole_blood_control_38	GSM2612216	Public on May 12 2017	May 11 2017	Jan 23 2018	RNA	1	whole_blood_control	Homo sapiens	subject group: CNTL; healthy control	anxiety: no	gender: M	age: 34.6	tissue: whole blood	batch: 2	total RNA	RNA was isolated from all samples using the standard PAXgene protocol on the Qiagen Biorobot 8000.	biotin	standard Affymetrix protocol	9606	standard Affymetrix protocol	Arrays were scanned on a GeneChip Scanner 3000 and fluorescence intensity for each feature of the array was obtained by using GeneChip庐 Operating Software (Affymetrix, Santa Clara, CA, USA). Arrays were scanned on a GeneChip Scanner 3000 and fluorescence intensity for each feature of the array was obtained by using GeneChip庐 Operating Software (Affymetrix, Santa Clara, CA, USA).	SAMPLE 121	The data were read and RMA-normalized using the Bioconductor package affy (default parameters).	GPL570	Gwenael,G.R.,Leday	gwenael.leday@mrc-bsu.cam.ac.uk	MRC Biostatistics Unit	School of Clinical Medicine	University of Cambridge	Forvie Site, Robinson Way	Cambridge	CB2 0SR	United Kingdom	ftp://ftp.ncbi.nlm.nih.gov/geo/samples/GSM2612nnn/GSM2612216/suppl/GSM2612216_GP2842_25_SS490557_HG-U133_Plus_2_HCHP-228447_.CEL.gz	54675	34.6	no	2	M	CNTL; healthy control	whole blood
GSM2612217	whole_blood_control_39	GSM2612217	Public on May 12 2017	May 11 2017	Jan 23 2018	RNA	1	whole_blood_control	Homo sapiens	subject group: CNTL; healthy control	anxiety: no	gender: M	age: 43.7	tissue: whole blood	batch: 2	total RNA	RNA was isolated from all samples using the standard PAXgene protocol on the Qiagen Biorobot 8000.	biotin	standard Affymetrix protocol	9606	standard Affymetrix protocol	Arrays were scanned on a GeneChip Scanner 3000 and fluorescence intensity for each feature of the array was obtained by using GeneChip庐 Operating Software (Affymetrix, Santa Clara, CA, USA). Arrays were scanned on a GeneChip Scanner 3000 and fluorescence intensity for each feature of the array was obtained by using GeneChip庐 Operating Software (Affymetrix, Santa Clara, CA, USA).	SAMPLE 122	The data were read and RMA-normalized using the Bioconductor package affy (default parameters).	GPL570	Gwenael,G.R.,Leday	gwenael.leday@mrc-bsu.cam.ac.uk	MRC Biostatistics Unit	School of Clinical Medicine	University of Cambridge	Forvie Site, Robinson Way	Cambridge	CB2 0SR	United Kingdom	ftp://ftp.ncbi.nlm.nih.gov/geo/samples/GSM2612nnn/GSM2612217/suppl/GSM2612217_GP2842_26_SS490530_HG-U133_Plus_2_HCHP-228448_.CEL.gz	54675	43.7	no	2	M	CNTL; healthy control	whole blood
GSM2612218	whole_blood_control_40	GSM2612218	Public on May 12 2017	May 11 2017	Jan 23 2018	RNA	1	whole_blood_control	Homo sapiens	subject group: CNTL; healthy control	anxiety: no	gender: M	age: 65.5	tissue: whole blood	batch: 2	total RNA	RNA was isolated from all samples using the standard PAXgene protocol on the Qiagen Biorobot 8000.	biotin	standard Affymetrix protocol	9606	standard Affymetrix protocol	Arrays were scanned on a GeneChip Scanner 3000 and fluorescence intensity for each feature of the array was obtained by using GeneChip庐 Operating Software (Affymetrix, Santa Clara, CA, USA). Arrays were scanned on a GeneChip Scanner 3000 and fluorescence intensity for each feature of the array was obtained by using GeneChip庐 Operating Software (Affymetrix, Santa Clara, CA, USA).	SAMPLE 123	The data were read and RMA-normalized using the Bioconductor package affy (default parameters).	GPL570	Gwenael,G.R.,Leday	gwenael.leday@mrc-bsu.cam.ac.uk	MRC Biostatistics Unit	School of Clinical Medicine	University of Cambridge	Forvie Site, Robinson Way	Cambridge	CB2 0SR	United Kingdom	ftp://ftp.ncbi.nlm.nih.gov/geo/samples/GSM2612nnn/GSM2612218/suppl/GSM2612218_GP2842_27_SS490561_HG-U133_Plus_2_HCHP-228449_.CEL.gz	54675	65.5	no	2	M	CNTL; healthy control	whole blood
GSM2612219	whole_blood_case_84	GSM2612219	Public on May 12 2017	May 11 2017	Jan 23 2018	RNA	1	whole_blood_case	Homo sapiens	subject group: CASE; major depressive disorder (MDD) patient	anxiety: no	gender: M	age: 55.8	tissue: whole blood	batch: 2	total RNA	RNA was isolated from all samples using the standard PAXgene protocol on the Qiagen Biorobot 8000.	biotin	standard Affymetrix protocol	9606	standard Affymetrix protocol	Arrays were scanned on a GeneChip Scanner 3000 and fluorescence intensity for each feature of the array was obtained by using GeneChip庐 Operating Software (Affymetrix, Santa Clara, CA, USA). Arrays were scanned on a GeneChip Scanner 3000 and fluorescence intensity for each feature of the array was obtained by using GeneChip庐 Operating Software (Affymetrix, Santa Clara, CA, USA).	SAMPLE 124	The data were read and RMA-normalized using the Bioconductor package affy (default parameters).	GPL570	Gwenael,G.R.,Leday	gwenael.leday@mrc-bsu.cam.ac.uk	MRC Biostatistics Unit	School of Clinical Medicine	University of Cambridge	Forvie Site, Robinson Way	Cambridge	CB2 0SR	United Kingdom	ftp://ftp.ncbi.nlm.nih.gov/geo/samples/GSM2612nnn/GSM2612219/suppl/GSM2612219_GP2842_28_SS490554_HG-U133_Plus_2_HCHP-228450_.CEL.gz	54675	55.8	no	2	M	CASE; major depressive disorder (MDD) patient	whole blood
GSM2612220	whole_blood_case_85	GSM2612220	Public on May 12 2017	May 11 2017	Jan 23 2018	RNA	1	whole_blood_case	Homo sapiens	subject group: CASE; major depressive disorder (MDD) patient	anxiety: no	gender: F	age: 39.3	tissue: whole blood	batch: 2	total RNA	RNA was isolated from all samples using the standard PAXgene protocol on the Qiagen Biorobot 8000.	biotin	standard Affymetrix protocol	9606	standard Affymetrix protocol	Arrays were scanned on a GeneChip Scanner 3000 and fluorescence intensity for each feature of the array was obtained by using GeneChip庐 Operating Software (Affymetrix, Santa Clara, CA, USA). Arrays were scanned on a GeneChip Scanner 3000 and fluorescence intensity for each feature of the array was obtained by using GeneChip庐 Operating Software (Affymetrix, Santa Clara, CA, USA).	SAMPLE 125	The data were read and RMA-normalized using the Bioconductor package affy (default parameters).	GPL570	Gwenael,G.R.,Leday	gwenael.leday@mrc-bsu.cam.ac.uk	MRC Biostatistics Unit	School of Clinical Medicine	University of Cambridge	Forvie Site, Robinson Way	Cambridge	CB2 0SR	United Kingdom	ftp://ftp.ncbi.nlm.nih.gov/geo/samples/GSM2612nnn/GSM2612220/suppl/GSM2612220_GP2842_29_SS490500_HG-U133_Plus_2_HCHP-228451_.CEL.gz	54675	39.3	no	2	F	CASE; major depressive disorder (MDD) patient	whole blood
GSM2612221	whole_blood_case_86	GSM2612221	Public on May 12 2017	May 11 2017	Jan 23 2018	RNA	1	whole_blood_case	Homo sapiens	subject group: CASE; major depressive disorder (MDD) patient	anxiety: yes	gender: F	age: 50.8	tissue: whole blood	batch: 2	total RNA	RNA was isolated from all samples using the standard PAXgene protocol on the Qiagen Biorobot 8000.	biotin	standard Affymetrix protocol	9606	standard Affymetrix protocol	Arrays were scanned on a GeneChip Scanner 3000 and fluorescence intensity for each feature of the array was obtained by using GeneChip庐 Operating Software (Affymetrix, Santa Clara, CA, USA). Arrays were scanned on a GeneChip Scanner 3000 and fluorescence intensity for each feature of the array was obtained by using GeneChip庐 Operating Software (Affymetrix, Santa Clara, CA, USA).	SAMPLE 126	The data were read and RMA-normalized using the Bioconductor package affy (default parameters).	GPL570	Gwenael,G.R.,Leday	gwenael.leday@mrc-bsu.cam.ac.uk	MRC Biostatistics Unit	School of Clinical Medicine	University of Cambridge	Forvie Site, Robinson Way	Cambridge	CB2 0SR	United Kingdom	ftp://ftp.ncbi.nlm.nih.gov/geo/samples/GSM2612nnn/GSM2612221/suppl/GSM2612221_GP2842_30_SS490532_HG-U133_Plus_2_HCHP-228452_.CEL.gz	54675	50.8	yes	2	F	CASE; major depressive disorder (MDD) patient	whole blood
GSM2612222	whole_blood_case_87	GSM2612222	Public on May 12 2017	May 11 2017	Jan 23 2018	RNA	1	whole_blood_case	Homo sapiens	subject group: CASE; major depressive disorder (MDD) patient	anxiety: yes	gender: M	age: 43.7	tissue: whole blood	batch: 2	total RNA	RNA was isolated from all samples using the standard PAXgene protocol on the Qiagen Biorobot 8000.	biotin	standard Affymetrix protocol	9606	standard Affymetrix protocol	Arrays were scanned on a GeneChip Scanner 3000 and fluorescence intensity for each feature of the array was obtained by using GeneChip庐 Operating Software (Affymetrix, Santa Clara, CA, USA). Arrays were scanned on a GeneChip Scanner 3000 and fluorescence intensity for each feature of the array was obtained by using GeneChip庐 Operating Software (Affymetrix, Santa Clara, CA, USA).	SAMPLE 127	The data were read and RMA-normalized using the Bioconductor package affy (default parameters).	GPL570	Gwenael,G.R.,Leday	gwenael.leday@mrc-bsu.cam.ac.uk	MRC Biostatistics Unit	School of Clinical Medicine	University of Cambridge	Forvie Site, Robinson Way	Cambridge	CB2 0SR	United Kingdom	ftp://ftp.ncbi.nlm.nih.gov/geo/samples/GSM2612nnn/GSM2612222/suppl/GSM2612222_GP2842_31_SS490518_HG-U133_Plus_2_HCHP-228453_.CEL.gz	54675	43.7	yes	2	M	CASE; major depressive disorder (MDD) patient	whole blood
GSM2612223	whole_blood_case_88	GSM2612223	Public on May 12 2017	May 11 2017	Jan 23 2018	RNA	1	whole_blood_case	Homo sapiens	subject group: CASE; major depressive disorder (MDD) patient	anxiety: yes	gender: M	age: 64.7	tissue: whole blood	batch: 2	total RNA	RNA was isolated from all samples using the standard PAXgene protocol on the Qiagen Biorobot 8000.	biotin	standard Affymetrix protocol	9606	standard Affymetrix protocol	Arrays were scanned on a GeneChip Scanner 3000 and fluorescence intensity for each feature of the array was obtained by using GeneChip庐 Operating Software (Affymetrix, Santa Clara, CA, USA). Arrays were scanned on a GeneChip Scanner 3000 and fluorescence intensity for each feature of the array was obtained by using GeneChip庐 Operating Software (Affymetrix, Santa Clara, CA, USA).	SAMPLE 128	The data were read and RMA-normalized using the Bioconductor package affy (default parameters).	GPL570	Gwenael,G.R.,Leday	gwenael.leday@mrc-bsu.cam.ac.uk	MRC Biostatistics Unit	School of Clinical Medicine	University of Cambridge	Forvie Site, Robinson Way	Cambridge	CB2 0SR	United Kingdom	ftp://ftp.ncbi.nlm.nih.gov/geo/samples/GSM2612nnn/GSM2612223/suppl/GSM2612223_GP2842_32_SS490541_HG-U133_Plus_2_HCHP-228454_.CEL.gz	54675	64.7	yes	2	M	CASE; major depressive disorder (MDD) patient	whole blood
GSM2612224	whole_blood_case_89	GSM2612224	Public on May 12 2017	May 11 2017	Jan 23 2018	RNA	1	whole_blood_case	Homo sapiens	subject group: CASE; major depressive disorder (MDD) patient	anxiety: yes	gender: M	age: 55.4	tissue: whole blood	batch: 2	total RNA	RNA was isolated from all samples using the standard PAXgene protocol on the Qiagen Biorobot 8000.	biotin	standard Affymetrix protocol	9606	standard Affymetrix protocol	Arrays were scanned on a GeneChip Scanner 3000 and fluorescence intensity for each feature of the array was obtained by using GeneChip庐 Operating Software (Affymetrix, Santa Clara, CA, USA). Arrays were scanned on a GeneChip Scanner 3000 and fluorescence intensity for each feature of the array was obtained by using GeneChip庐 Operating Software (Affymetrix, Santa Clara, CA, USA).	SAMPLE 129	The data were read and RMA-normalized using the Bioconductor package affy (default parameters).	GPL570	Gwenael,G.R.,Leday	gwenael.leday@mrc-bsu.cam.ac.uk	MRC Biostatistics Unit	School of Clinical Medicine	University of Cambridge	Forvie Site, Robinson Way	Cambridge	CB2 0SR	United Kingdom	ftp://ftp.ncbi.nlm.nih.gov/geo/samples/GSM2612nnn/GSM2612224/suppl/GSM2612224_GP2842_33_SS490505_HG-U133_Plus_2_HCHP-228455_.CEL.gz	54675	55.4	yes	2	M	CASE; major depressive disorder (MDD) patient	whole blood
GSM2612225	whole_blood_case_90	GSM2612225	Public on May 12 2017	May 11 2017	Jan 23 2018	RNA	1	whole_blood_case	Homo sapiens	subject group: CASE; major depressive disorder (MDD) patient	anxiety: no	gender: F	age: 70.9	tissue: whole blood	batch: 2	total RNA	RNA was isolated from all samples using the standard PAXgene protocol on the Qiagen Biorobot 8000.	biotin	standard Affymetrix protocol	9606	standard Affymetrix protocol	Arrays were scanned on a GeneChip Scanner 3000 and fluorescence intensity for each feature of the array was obtained by using GeneChip庐 Operating Software (Affymetrix, Santa Clara, CA, USA). Arrays were scanned on a GeneChip Scanner 3000 and fluorescence intensity for each feature of the array was obtained by using GeneChip庐 Operating Software (Affymetrix, Santa Clara, CA, USA).	SAMPLE 130	The data were read and RMA-normalized using the Bioconductor package affy (default parameters).	GPL570	Gwenael,G.R.,Leday	gwenael.leday@mrc-bsu.cam.ac.uk	MRC Biostatistics Unit	School of Clinical Medicine	University of Cambridge	Forvie Site, Robinson Way	Cambridge	CB2 0SR	United Kingdom	ftp://ftp.ncbi.nlm.nih.gov/geo/samples/GSM2612nnn/GSM2612225/suppl/GSM2612225_GP2842_34_SS490524_HG-U133_Plus_2_HCHP-228456_.CEL.gz	54675	70.9	no	2	F	CASE; major depressive disorder (MDD) patient	whole blood
GSM2612226	whole_blood_case_91	GSM2612226	Public on May 12 2017	May 11 2017	Jan 23 2018	RNA	1	whole_blood_case	Homo sapiens	subject group: CASE; major depressive disorder (MDD) patient	anxiety: yes	gender: F	age: 71.2	tissue: whole blood	batch: 2	total RNA	RNA was isolated from all samples using the standard PAXgene protocol on the Qiagen Biorobot 8000.	biotin	standard Affymetrix protocol	9606	standard Affymetrix protocol	Arrays were scanned on a GeneChip Scanner 3000 and fluorescence intensity for each feature of the array was obtained by using GeneChip庐 Operating Software (Affymetrix, Santa Clara, CA, USA). Arrays were scanned on a GeneChip Scanner 3000 and fluorescence intensity for each feature of the array was obtained by using GeneChip庐 Operating Software (Affymetrix, Santa Clara, CA, USA).	SAMPLE 131	The data were read and RMA-normalized using the Bioconductor package affy (default parameters).	GPL570	Gwenael,G.R.,Leday	gwenael.leday@mrc-bsu.cam.ac.uk	MRC Biostatistics Unit	School of Clinical Medicine	University of Cambridge	Forvie Site, Robinson Way	Cambridge	CB2 0SR	United Kingdom	ftp://ftp.ncbi.nlm.nih.gov/geo/samples/GSM2612nnn/GSM2612226/suppl/GSM2612226_GP2842_35_SS490498_HG-U133_Plus_2_HCHP-228457_.CEL.gz	54675	71.2	yes	2	F	CASE; major depressive disorder (MDD) patient	whole blood
GSM2612227	whole_blood_control_41	GSM2612227	Public on May 12 2017	May 11 2017	Jan 23 2018	RNA	1	whole_blood_control	Homo sapiens	subject group: CNTL; healthy control	anxiety: no	gender: F	age: 49.3	tissue: whole blood	batch: 2	total RNA	RNA was isolated from all samples using the standard PAXgene protocol on the Qiagen Biorobot 8000.	biotin	standard Affymetrix protocol	9606	standard Affymetrix protocol	Arrays were scanned on a GeneChip Scanner 3000 and fluorescence intensity for each feature of the array was obtained by using GeneChip庐 Operating Software (Affymetrix, Santa Clara, CA, USA). Arrays were scanned on a GeneChip Scanner 3000 and fluorescence intensity for each feature of the array was obtained by using GeneChip庐 Operating Software (Affymetrix, Santa Clara, CA, USA).	SAMPLE 132	The data were read and RMA-normalized using the Bioconductor package affy (default parameters).	GPL570	Gwenael,G.R.,Leday	gwenael.leday@mrc-bsu.cam.ac.uk	MRC Biostatistics Unit	School of Clinical Medicine	University of Cambridge	Forvie Site, Robinson Way	Cambridge	CB2 0SR	United Kingdom	ftp://ftp.ncbi.nlm.nih.gov/geo/samples/GSM2612nnn/GSM2612227/suppl/GSM2612227_GP2842_36_SS490553_HG-U133_Plus_2_HCHP-228458_.CEL.gz	54675	49.3	no	2	F	CNTL; healthy control	whole blood
GSM2612228	whole_blood_case_92	GSM2612228	Public on May 12 2017	May 11 2017	Jan 23 2018	RNA	1	whole_blood_case	Homo sapiens	subject group: CASE; major depressive disorder (MDD) patient	anxiety: no	gender: M	age: 65	tissue: whole blood	batch: 2	total RNA	RNA was isolated from all samples using the standard PAXgene protocol on the Qiagen Biorobot 8000.	biotin	standard Affymetrix protocol	9606	standard Affymetrix protocol	Arrays were scanned on a GeneChip Scanner 3000 and fluorescence intensity for each feature of the array was obtained by using GeneChip庐 Operating Software (Affymetrix, Santa Clara, CA, USA). Arrays were scanned on a GeneChip Scanner 3000 and fluorescence intensity for each feature of the array was obtained by using GeneChip庐 Operating Software (Affymetrix, Santa Clara, CA, USA).	SAMPLE 133	The data were read and RMA-normalized using the Bioconductor package affy (default parameters).	GPL570	Gwenael,G.R.,Leday	gwenael.leday@mrc-bsu.cam.ac.uk	MRC Biostatistics Unit	School of Clinical Medicine	University of Cambridge	Forvie Site, Robinson Way	Cambridge	CB2 0SR	United Kingdom	ftp://ftp.ncbi.nlm.nih.gov/geo/samples/GSM2612nnn/GSM2612228/suppl/GSM2612228_GP2842_37_SS490563_HG-U133_Plus_2_HCHP-228459_.CEL.gz	54675	65	no	2	M	CASE; major depressive disorder (MDD) patient	whole blood
GSM2612229	whole_blood_case_93	GSM2612229	Public on May 12 2017	May 11 2017	Jan 23 2018	RNA	1	whole_blood_case	Homo sapiens	subject group: CASE; major depressive disorder (MDD) patient	anxiety: yes	gender: F	age: 65.9	tissue: whole blood	batch: 2	total RNA	RNA was isolated from all samples using the standard PAXgene protocol on the Qiagen Biorobot 8000.	biotin	standard Affymetrix protocol	9606	standard Affymetrix protocol	Arrays were scanned on a GeneChip Scanner 3000 and fluorescence intensity for each feature of the array was obtained by using GeneChip庐 Operating Software (Affymetrix, Santa Clara, CA, USA). Arrays were scanned on a GeneChip Scanner 3000 and fluorescence intensity for each feature of the array was obtained by using GeneChip庐 Operating Software (Affymetrix, Santa Clara, CA, USA).	SAMPLE 134	The data were read and RMA-normalized using the Bioconductor package affy (default parameters).	GPL570	Gwenael,G.R.,Leday	gwenael.leday@mrc-bsu.cam.ac.uk	MRC Biostatistics Unit	School of Clinical Medicine	University of Cambridge	Forvie Site, Robinson Way	Cambridge	CB2 0SR	United Kingdom	ftp://ftp.ncbi.nlm.nih.gov/geo/samples/GSM2612nnn/GSM2612229/suppl/GSM2612229_GP2842_38_SS490514_HG-U133_Plus_2_HCHP-228460_.CEL.gz	54675	65.9	yes	2	F	CASE; major depressive disorder (MDD) patient	whole blood
GSM2612230	whole_blood_control_42	GSM2612230	Public on May 12 2017	May 11 2017	Jan 23 2018	RNA	1	whole_blood_control	Homo sapiens	subject group: CNTL; healthy control	anxiety: no	gender: F	age: 50.8	tissue: whole blood	batch: 2	total RNA	RNA was isolated from all samples using the standard PAXgene protocol on the Qiagen Biorobot 8000.	biotin	standard Affymetrix protocol	9606	standard Affymetrix protocol	Arrays were scanned on a GeneChip Scanner 3000 and fluorescence intensity for each feature of the array was obtained by using GeneChip庐 Operating Software (Affymetrix, Santa Clara, CA, USA). Arrays were scanned on a GeneChip Scanner 3000 and fluorescence intensity for each feature of the array was obtained by using GeneChip庐 Operating Software (Affymetrix, Santa Clara, CA, USA).	SAMPLE 135	The data were read and RMA-normalized using the Bioconductor package affy (default parameters).	GPL570	Gwenael,G.R.,Leday	gwenael.leday@mrc-bsu.cam.ac.uk	MRC Biostatistics Unit	School of Clinical Medicine	University of Cambridge	Forvie Site, Robinson Way	Cambridge	CB2 0SR	United Kingdom	ftp://ftp.ncbi.nlm.nih.gov/geo/samples/GSM2612nnn/GSM2612230/suppl/GSM2612230_GP2842_39_SS490499_HG-U133_Plus_2_HCHP-228461_.CEL.gz	54675	50.8	no	2	F	CNTL; healthy control	whole blood
GSM2612231	whole_blood_case_94	GSM2612231	Public on May 12 2017	May 11 2017	Jan 23 2018	RNA	1	whole_blood_case	Homo sapiens	subject group: CASE; major depressive disorder (MDD) patient	anxiety: yes	gender: F	age: 53.5	tissue: whole blood	batch: 2	total RNA	RNA was isolated from all samples using the standard PAXgene protocol on the Qiagen Biorobot 8000.	biotin	standard Affymetrix protocol	9606	standard Affymetrix protocol	Arrays were scanned on a GeneChip Scanner 3000 and fluorescence intensity for each feature of the array was obtained by using GeneChip庐 Operating Software (Affymetrix, Santa Clara, CA, USA). Arrays were scanned on a GeneChip Scanner 3000 and fluorescence intensity for each feature of the array was obtained by using GeneChip庐 Operating Software (Affymetrix, Santa Clara, CA, USA).	SAMPLE 136	The data were read and RMA-normalized using the Bioconductor package affy (default parameters).	GPL570	Gwenael,G.R.,Leday	gwenael.leday@mrc-bsu.cam.ac.uk	MRC Biostatistics Unit	School of Clinical Medicine	University of Cambridge	Forvie Site, Robinson Way	Cambridge	CB2 0SR	United Kingdom	ftp://ftp.ncbi.nlm.nih.gov/geo/samples/GSM2612nnn/GSM2612231/suppl/GSM2612231_GP2842_40_SS490558_HG-U133_Plus_2_HCHP-228462_.CEL.gz	54675	53.5	yes	2	F	CASE; major depressive disorder (MDD) patient	whole blood
GSM2612232	whole_blood_case_95	GSM2612232	Public on May 12 2017	May 11 2017	Jan 23 2018	RNA	1	whole_blood_case	Homo sapiens	subject group: CASE; major depressive disorder (MDD) patient	anxiety: yes	gender: F	age: 67.5	tissue: whole blood	batch: 2	total RNA	RNA was isolated from all samples using the standard PAXgene protocol on the Qiagen Biorobot 8000.	biotin	standard Affymetrix protocol	9606	standard Affymetrix protocol	Arrays were scanned on a GeneChip Scanner 3000 and fluorescence intensity for each feature of the array was obtained by using GeneChip庐 Operating Software (Affymetrix, Santa Clara, CA, USA). Arrays were scanned on a GeneChip Scanner 3000 and fluorescence intensity for each feature of the array was obtained by using GeneChip庐 Operating Software (Affymetrix, Santa Clara, CA, USA).	SAMPLE 137	The data were read and RMA-normalized using the Bioconductor package affy (default parameters).	GPL570	Gwenael,G.R.,Leday	gwenael.leday@mrc-bsu.cam.ac.uk	MRC Biostatistics Unit	School of Clinical Medicine	University of Cambridge	Forvie Site, Robinson Way	Cambridge	CB2 0SR	United Kingdom	ftp://ftp.ncbi.nlm.nih.gov/geo/samples/GSM2612nnn/GSM2612232/suppl/GSM2612232_GP2842_41_SS490477_HG-U133_Plus_2_HCHP-228463_.CEL.gz	54675	67.5	yes	2	F	CASE; major depressive disorder (MDD) patient	whole blood
GSM2612233	whole_blood_control_43	GSM2612233	Public on May 12 2017	May 11 2017	Jan 23 2018	RNA	1	whole_blood_control	Homo sapiens	subject group: CNTL; healthy control	anxiety: no	gender: F	age: 39.1	tissue: whole blood	batch: 2	total RNA	RNA was isolated from all samples using the standard PAXgene protocol on the Qiagen Biorobot 8000.	biotin	standard Affymetrix protocol	9606	standard Affymetrix protocol	Arrays were scanned on a GeneChip Scanner 3000 and fluorescence intensity for each feature of the array was obtained by using GeneChip庐 Operating Software (Affymetrix, Santa Clara, CA, USA). Arrays were scanned on a GeneChip Scanner 3000 and fluorescence intensity for each feature of the array was obtained by using GeneChip庐 Operating Software (Affymetrix, Santa Clara, CA, USA).	SAMPLE 138	The data were read and RMA-normalized using the Bioconductor package affy (default parameters).	GPL570	Gwenael,G.R.,Leday	gwenael.leday@mrc-bsu.cam.ac.uk	MRC Biostatistics Unit	School of Clinical Medicine	University of Cambridge	Forvie Site, Robinson Way	Cambridge	CB2 0SR	United Kingdom	ftp://ftp.ncbi.nlm.nih.gov/geo/samples/GSM2612nnn/GSM2612233/suppl/GSM2612233_GP2842_42_SS490512_HG-U133_Plus_2_HCHP-228464_.CEL.gz	54675	39.1	no	2	F	CNTL; healthy control	whole blood
GSM2612234	whole_blood_control_44	GSM2612234	Public on May 12 2017	May 11 2017	Jan 23 2018	RNA	1	whole_blood_control	Homo sapiens	subject group: CNTL; healthy control	anxiety: no	gender: F	age: 69.2	tissue: whole blood	batch: 2	total RNA	RNA was isolated from all samples using the standard PAXgene protocol on the Qiagen Biorobot 8000.	biotin	standard Affymetrix protocol	9606	standard Affymetrix protocol	Arrays were scanned on a GeneChip Scanner 3000 and fluorescence intensity for each feature of the array was obtained by using GeneChip庐 Operating Software (Affymetrix, Santa Clara, CA, USA). Arrays were scanned on a GeneChip Scanner 3000 and fluorescence intensity for each feature of the array was obtained by using GeneChip庐 Operating Software (Affymetrix, Santa Clara, CA, USA).	SAMPLE 139	The data were read and RMA-normalized using the Bioconductor package affy (default parameters).	GPL570	Gwenael,G.R.,Leday	gwenael.leday@mrc-bsu.cam.ac.uk	MRC Biostatistics Unit	School of Clinical Medicine	University of Cambridge	Forvie Site, Robinson Way	Cambridge	CB2 0SR	United Kingdom	ftp://ftp.ncbi.nlm.nih.gov/geo/samples/GSM2612nnn/GSM2612234/suppl/GSM2612234_GP2842_43_SS490509_HG-U133_Plus_2_HCHP-228465_.CEL.gz	54675	69.2	no	2	F	CNTL; healthy control	whole blood
GSM2612235	whole_blood_case_96	GSM2612235	Public on May 12 2017	May 11 2017	Jan 23 2018	RNA	1	whole_blood_case	Homo sapiens	subject group: CASE; major depressive disorder (MDD) patient	anxiety: yes	gender: M	age: 53	tissue: whole blood	batch: 2	total RNA	RNA was isolated from all samples using the standard PAXgene protocol on the Qiagen Biorobot 8000.	biotin	standard Affymetrix protocol	9606	standard Affymetrix protocol	Arrays were scanned on a GeneChip Scanner 3000 and fluorescence intensity for each feature of the array was obtained by using GeneChip庐 Operating Software (Affymetrix, Santa Clara, CA, USA). Arrays were scanned on a GeneChip Scanner 3000 and fluorescence intensity for each feature of the array was obtained by using GeneChip庐 Operating Software (Affymetrix, Santa Clara, CA, USA).	SAMPLE 140	The data were read and RMA-normalized using the Bioconductor package affy (default parameters).	GPL570	Gwenael,G.R.,Leday	gwenael.leday@mrc-bsu.cam.ac.uk	MRC Biostatistics Unit	School of Clinical Medicine	University of Cambridge	Forvie Site, Robinson Way	Cambridge	CB2 0SR	United Kingdom	ftp://ftp.ncbi.nlm.nih.gov/geo/samples/GSM2612nnn/GSM2612235/suppl/GSM2612235_GP2842_44_SS490473_HG-U133_Plus_2_HCHP-228466_.CEL.gz	54675	53	yes	2	M	CASE; major depressive disorder (MDD) patient	whole blood
GSM2612236	whole_blood_control_45	GSM2612236	Public on May 12 2017	May 11 2017	Jan 23 2018	RNA	1	whole_blood_control	Homo sapiens	subject group: CNTL; healthy control	anxiety: no	gender: M	age: 35.1	tissue: whole blood	batch: 2	total RNA	RNA was isolated from all samples using the standard PAXgene protocol on the Qiagen Biorobot 8000.	biotin	standard Affymetrix protocol	9606	standard Affymetrix protocol	Arrays were scanned on a GeneChip Scanner 3000 and fluorescence intensity for each feature of the array was obtained by using GeneChip庐 Operating Software (Affymetrix, Santa Clara, CA, USA). Arrays were scanned on a GeneChip Scanner 3000 and fluorescence intensity for each feature of the array was obtained by using GeneChip庐 Operating Software (Affymetrix, Santa Clara, CA, USA).	SAMPLE 141	The data were read and RMA-normalized using the Bioconductor package affy (default parameters).	GPL570	Gwenael,G.R.,Leday	gwenael.leday@mrc-bsu.cam.ac.uk	MRC Biostatistics Unit	School of Clinical Medicine	University of Cambridge	Forvie Site, Robinson Way	Cambridge	CB2 0SR	United Kingdom	ftp://ftp.ncbi.nlm.nih.gov/geo/samples/GSM2612nnn/GSM2612236/suppl/GSM2612236_GP2842_45_SS490534_HG-U133_Plus_2_HCHP-228467_.CEL.gz	54675	35.1	no	2	M	CNTL; healthy control	whole blood
GSM2612237	whole_blood_control_46	GSM2612237	Public on May 12 2017	May 11 2017	Jan 23 2018	RNA	1	whole_blood_control	Homo sapiens	subject group: CNTL; healthy control	anxiety: no	gender: F	age: 65.4	tissue: whole blood	batch: 2	total RNA	RNA was isolated from all samples using the standard PAXgene protocol on the Qiagen Biorobot 8000.	biotin	standard Affymetrix protocol	9606	standard Affymetrix protocol	Arrays were scanned on a GeneChip Scanner 3000 and fluorescence intensity for each feature of the array was obtained by using GeneChip庐 Operating Software (Affymetrix, Santa Clara, CA, USA). Arrays were scanned on a GeneChip Scanner 3000 and fluorescence intensity for each feature of the array was obtained by using GeneChip庐 Operating Software (Affymetrix, Santa Clara, CA, USA).	SAMPLE 142	The data were read and RMA-normalized using the Bioconductor package affy (default parameters).	GPL570	Gwenael,G.R.,Leday	gwenael.leday@mrc-bsu.cam.ac.uk	MRC Biostatistics Unit	School of Clinical Medicine	University of Cambridge	Forvie Site, Robinson Way	Cambridge	CB2 0SR	United Kingdom	ftp://ftp.ncbi.nlm.nih.gov/geo/samples/GSM2612nnn/GSM2612237/suppl/GSM2612237_GP2842_46_SS490543_HG-U133_Plus_2_HCHP-229226_.CEL.gz	54675	65.4	no	2	F	CNTL; healthy control	whole blood
GSM2612238	whole_blood_control_47	GSM2612238	Public on May 12 2017	May 11 2017	Jan 23 2018	RNA	1	whole_blood_control	Homo sapiens	subject group: CNTL; healthy control	anxiety: no	gender: M	age: 55.4	tissue: whole blood	batch: 2	total RNA	RNA was isolated from all samples using the standard PAXgene protocol on the Qiagen Biorobot 8000.	biotin	standard Affymetrix protocol	9606	standard Affymetrix protocol	Arrays were scanned on a GeneChip Scanner 3000 and fluorescence intensity for each feature of the array was obtained by using GeneChip庐 Operating Software (Affymetrix, Santa Clara, CA, USA). Arrays were scanned on a GeneChip Scanner 3000 and fluorescence intensity for each feature of the array was obtained by using GeneChip庐 Operating Software (Affymetrix, Santa Clara, CA, USA).	SAMPLE 143	The data were read and RMA-normalized using the Bioconductor package affy (default parameters).	GPL570	Gwenael,G.R.,Leday	gwenael.leday@mrc-bsu.cam.ac.uk	MRC Biostatistics Unit	School of Clinical Medicine	University of Cambridge	Forvie Site, Robinson Way	Cambridge	CB2 0SR	United Kingdom	ftp://ftp.ncbi.nlm.nih.gov/geo/samples/GSM2612nnn/GSM2612238/suppl/GSM2612238_GP2842_47_SS490549_HG-U133_Plus_2_HCHP-228469_.CEL.gz	54675	55.4	no	2	M	CNTL; healthy control	whole blood
GSM2612239	whole_blood_control_48	GSM2612239	Public on May 12 2017	May 11 2017	Jan 23 2018	RNA	1	whole_blood_control	Homo sapiens	subject group: CNTL; healthy control	anxiety: no	gender: M	age: 53.2	tissue: whole blood	batch: 2	total RNA	RNA was isolated from all samples using the standard PAXgene protocol on the Qiagen Biorobot 8000.	biotin	standard Affymetrix protocol	9606	standard Affymetrix protocol	Arrays were scanned on a GeneChip Scanner 3000 and fluorescence intensity for each feature of the array was obtained by using GeneChip庐 Operating Software (Affymetrix, Santa Clara, CA, USA). Arrays were scanned on a GeneChip Scanner 3000 and fluorescence intensity for each feature of the array was obtained by using GeneChip庐 Operating Software (Affymetrix, Santa Clara, CA, USA).	SAMPLE 144	The data were read and RMA-normalized using the Bioconductor package affy (default parameters).	GPL570	Gwenael,G.R.,Leday	gwenael.leday@mrc-bsu.cam.ac.uk	MRC Biostatistics Unit	School of Clinical Medicine	University of Cambridge	Forvie Site, Robinson Way	Cambridge	CB2 0SR	United Kingdom	ftp://ftp.ncbi.nlm.nih.gov/geo/samples/GSM2612nnn/GSM2612239/suppl/GSM2612239_GP2842_48_SS490472_HG-U133_Plus_2_HCHP-228470_.CEL.gz	54675	53.2	no	2	M	CNTL; healthy control	whole blood
GSM2612240	whole_blood_case_97	GSM2612240	Public on May 12 2017	May 11 2017	Jan 23 2018	RNA	1	whole_blood_case	Homo sapiens	subject group: CASE; major depressive disorder (MDD) patient	anxiety: yes	gender: F	age: 46.5	tissue: whole blood	batch: 2	total RNA	RNA was isolated from all samples using the standard PAXgene protocol on the Qiagen Biorobot 8000.	biotin	standard Affymetrix protocol	9606	standard Affymetrix protocol	Arrays were scanned on a GeneChip Scanner 3000 and fluorescence intensity for each feature of the array was obtained by using GeneChip庐 Operating Software (Affymetrix, Santa Clara, CA, USA). Arrays were scanned on a GeneChip Scanner 3000 and fluorescence intensity for each feature of the array was obtained by using GeneChip庐 Operating Software (Affymetrix, Santa Clara, CA, USA).	SAMPLE 145	The data were read and RMA-normalized using the Bioconductor package affy (default parameters).	GPL570	Gwenael,G.R.,Leday	gwenael.leday@mrc-bsu.cam.ac.uk	MRC Biostatistics Unit	School of Clinical Medicine	University of Cambridge	Forvie Site, Robinson Way	Cambridge	CB2 0SR	United Kingdom	ftp://ftp.ncbi.nlm.nih.gov/geo/samples/GSM2612nnn/GSM2612240/suppl/GSM2612240_GP2842_49_SS490550_HG-U133_Plus_2_HCHP-228045_.CEL.gz	54675	46.5	yes	2	F	CASE; major depressive disorder (MDD) patient	whole blood
GSM2612241	whole_blood_control_49	GSM2612241	Public on May 12 2017	May 11 2017	Jan 23 2018	RNA	1	whole_blood_control	Homo sapiens	subject group: CNTL; healthy control	anxiety: no	gender: F	age: 48.6	tissue: whole blood	batch: 2	total RNA	RNA was isolated from all samples using the standard PAXgene protocol on the Qiagen Biorobot 8000.	biotin	standard Affymetrix protocol	9606	standard Affymetrix protocol	Arrays were scanned on a GeneChip Scanner 3000 and fluorescence intensity for each feature of the array was obtained by using GeneChip庐 Operating Software (Affymetrix, Santa Clara, CA, USA). Arrays were scanned on a GeneChip Scanner 3000 and fluorescence intensity for each feature of the array was obtained by using GeneChip庐 Operating Software (Affymetrix, Santa Clara, CA, USA).	SAMPLE 146	The data were read and RMA-normalized using the Bioconductor package affy (default parameters).	GPL570	Gwenael,G.R.,Leday	gwenael.leday@mrc-bsu.cam.ac.uk	MRC Biostatistics Unit	School of Clinical Medicine	University of Cambridge	Forvie Site, Robinson Way	Cambridge	CB2 0SR	United Kingdom	ftp://ftp.ncbi.nlm.nih.gov/geo/samples/GSM2612nnn/GSM2612241/suppl/GSM2612241_GP2842_50_SS490495_HG-U133_Plus_2_HCHP-228046_.CEL.gz	54675	48.6	no	2	F	CNTL; healthy control	whole blood
GSM2612242	whole_blood_case_98	GSM2612242	Public on May 12 2017	May 11 2017	Jan 23 2018	RNA	1	whole_blood_case	Homo sapiens	subject group: CASE; major depressive disorder (MDD) patient	anxiety: yes	gender: F	age: 62.3	tissue: whole blood	batch: 2	total RNA	RNA was isolated from all samples using the standard PAXgene protocol on the Qiagen Biorobot 8000.	biotin	standard Affymetrix protocol	9606	standard Affymetrix protocol	Arrays were scanned on a GeneChip Scanner 3000 and fluorescence intensity for each feature of the array was obtained by using GeneChip庐 Operating Software (Affymetrix, Santa Clara, CA, USA). Arrays were scanned on a GeneChip Scanner 3000 and fluorescence intensity for each feature of the array was obtained by using GeneChip庐 Operating Software (Affymetrix, Santa Clara, CA, USA).	SAMPLE 147	The data were read and RMA-normalized using the Bioconductor package affy (default parameters).	GPL570	Gwenael,G.R.,Leday	gwenael.leday@mrc-bsu.cam.ac.uk	MRC Biostatistics Unit	School of Clinical Medicine	University of Cambridge	Forvie Site, Robinson Way	Cambridge	CB2 0SR	United Kingdom	ftp://ftp.ncbi.nlm.nih.gov/geo/samples/GSM2612nnn/GSM2612242/suppl/GSM2612242_GP2842_51_SS490528_HG-U133_Plus_2_HCHP-228047_.CEL.gz	54675	62.3	yes	2	F	CASE; major depressive disorder (MDD) patient	whole blood
GSM2612243	whole_blood_case_99	GSM2612243	Public on May 12 2017	May 11 2017	Jan 23 2018	RNA	1	whole_blood_case	Homo sapiens	subject group: CASE; major depressive disorder (MDD) patient	anxiety: yes	gender: F	age: 62.2	tissue: whole blood	batch: 2	total RNA	RNA was isolated from all samples using the standard PAXgene protocol on the Qiagen Biorobot 8000.	biotin	standard Affymetrix protocol	9606	standard Affymetrix protocol	Arrays were scanned on a GeneChip Scanner 3000 and fluorescence intensity for each feature of the array was obtained by using GeneChip庐 Operating Software (Affymetrix, Santa Clara, CA, USA). Arrays were scanned on a GeneChip Scanner 3000 and fluorescence intensity for each feature of the array was obtained by using GeneChip庐 Operating Software (Affymetrix, Santa Clara, CA, USA).	SAMPLE 148	The data were read and RMA-normalized using the Bioconductor package affy (default parameters).	GPL570	Gwenael,G.R.,Leday	gwenael.leday@mrc-bsu.cam.ac.uk	MRC Biostatistics Unit	School of Clinical Medicine	University of Cambridge	Forvie Site, Robinson Way	Cambridge	CB2 0SR	United Kingdom	ftp://ftp.ncbi.nlm.nih.gov/geo/samples/GSM2612nnn/GSM2612243/suppl/GSM2612243_GP2842_52_SS490559_HG-U133_Plus_2_HCHP-228048_.CEL.gz	54675	62.2	yes	2	F	CASE; major depressive disorder (MDD) patient	whole blood
GSM2612244	whole_blood_case_100	GSM2612244	Public on May 12 2017	May 11 2017	Jan 23 2018	RNA	1	whole_blood_case	Homo sapiens	subject group: CASE; major depressive disorder (MDD) patient	anxiety: no	gender: F	age: 59.9	tissue: whole blood	batch: 2	total RNA	RNA was isolated from all samples using the standard PAXgene protocol on the Qiagen Biorobot 8000.	biotin	standard Affymetrix protocol	9606	standard Affymetrix protocol	Arrays were scanned on a GeneChip Scanner 3000 and fluorescence intensity for each feature of the array was obtained by using GeneChip庐 Operating Software (Affymetrix, Santa Clara, CA, USA). Arrays were scanned on a GeneChip Scanner 3000 and fluorescence intensity for each feature of the array was obtained by using GeneChip庐 Operating Software (Affymetrix, Santa Clara, CA, USA).	SAMPLE 149	The data were read and RMA-normalized using the Bioconductor package affy (default parameters).	GPL570	Gwenael,G.R.,Leday	gwenael.leday@mrc-bsu.cam.ac.uk	MRC Biostatistics Unit	School of Clinical Medicine	University of Cambridge	Forvie Site, Robinson Way	Cambridge	CB2 0SR	United Kingdom	ftp://ftp.ncbi.nlm.nih.gov/geo/samples/GSM2612nnn/GSM2612244/suppl/GSM2612244_GP2842_53_SS490479_HG-U133_Plus_2_HCHP-228049_.CEL.gz	54675	59.9	no	2	F	CASE; major depressive disorder (MDD) patient	whole blood
GSM2612245	whole_blood_control_50	GSM2612245	Public on May 12 2017	May 11 2017	Jan 23 2018	RNA	1	whole_blood_control	Homo sapiens	subject group: CNTL; healthy control	anxiety: no	gender: F	age: 55.9	tissue: whole blood	batch: 2	total RNA	RNA was isolated from all samples using the standard PAXgene protocol on the Qiagen Biorobot 8000.	biotin	standard Affymetrix protocol	9606	standard Affymetrix protocol	Arrays were scanned on a GeneChip Scanner 3000 and fluorescence intensity for each feature of the array was obtained by using GeneChip庐 Operating Software (Affymetrix, Santa Clara, CA, USA). Arrays were scanned on a GeneChip Scanner 3000 and fluorescence intensity for each feature of the array was obtained by using GeneChip庐 Operating Software (Affymetrix, Santa Clara, CA, USA).	SAMPLE 150	The data were read and RMA-normalized using the Bioconductor package affy (default parameters).	GPL570	Gwenael,G.R.,Leday	gwenael.leday@mrc-bsu.cam.ac.uk	MRC Biostatistics Unit	School of Clinical Medicine	University of Cambridge	Forvie Site, Robinson Way	Cambridge	CB2 0SR	United Kingdom	ftp://ftp.ncbi.nlm.nih.gov/geo/samples/GSM2612nnn/GSM2612245/suppl/GSM2612245_GP2842_54_SS490480_HG-U133_Plus_2_HCHP-228050_.CEL.gz	54675	55.9	no	2	F	CNTL; healthy control	whole blood
GSM2612246	whole_blood_case_101	GSM2612246	Public on May 12 2017	May 11 2017	Jan 23 2018	RNA	1	whole_blood_case	Homo sapiens	subject group: CASE; major depressive disorder (MDD) patient	anxiety: no	gender: F	age: 40.5	tissue: whole blood	batch: 2	total RNA	RNA was isolated from all samples using the standard PAXgene protocol on the Qiagen Biorobot 8000.	biotin	standard Affymetrix protocol	9606	standard Affymetrix protocol	Arrays were scanned on a GeneChip Scanner 3000 and fluorescence intensity for each feature of the array was obtained by using GeneChip庐 Operating Software (Affymetrix, Santa Clara, CA, USA). Arrays were scanned on a GeneChip Scanner 3000 and fluorescence intensity for each feature of the array was obtained by using GeneChip庐 Operating Software (Affymetrix, Santa Clara, CA, USA).	SAMPLE 151	The data were read and RMA-normalized using the Bioconductor package affy (default parameters).	GPL570	Gwenael,G.R.,Leday	gwenael.leday@mrc-bsu.cam.ac.uk	MRC Biostatistics Unit	School of Clinical Medicine	University of Cambridge	Forvie Site, Robinson Way	Cambridge	CB2 0SR	United Kingdom	ftp://ftp.ncbi.nlm.nih.gov/geo/samples/GSM2612nnn/GSM2612246/suppl/GSM2612246_GP2842_55_SS490515_HG-U133_Plus_2_HCHP-228051_.CEL.gz	54675	40.5	no	2	F	CASE; major depressive disorder (MDD) patient	whole blood
GSM2612247	whole_blood_case_102	GSM2612247	Public on May 12 2017	May 11 2017	Jan 23 2018	RNA	1	whole_blood_case	Homo sapiens	subject group: CASE; major depressive disorder (MDD) patient	anxiety: no	gender: F	age: 61.1	tissue: whole blood	batch: 2	total RNA	RNA was isolated from all samples using the standard PAXgene protocol on the Qiagen Biorobot 8000.	biotin	standard Affymetrix protocol	9606	standard Affymetrix protocol	Arrays were scanned on a GeneChip Scanner 3000 and fluorescence intensity for each feature of the array was obtained by using GeneChip庐 Operating Software (Affymetrix, Santa Clara, CA, USA). Arrays were scanned on a GeneChip Scanner 3000 and fluorescence intensity for each feature of the array was obtained by using GeneChip庐 Operating Software (Affymetrix, Santa Clara, CA, USA).	SAMPLE 152	The data were read and RMA-normalized using the Bioconductor package affy (default parameters).	GPL570	Gwenael,G.R.,Leday	gwenael.leday@mrc-bsu.cam.ac.uk	MRC Biostatistics Unit	School of Clinical Medicine	University of Cambridge	Forvie Site, Robinson Way	Cambridge	CB2 0SR	United Kingdom	ftp://ftp.ncbi.nlm.nih.gov/geo/samples/GSM2612nnn/GSM2612247/suppl/GSM2612247_GP2842_56_SS490545_HG-U133_Plus_2_HCHP-228052_.CEL.gz	54675	61.1	no	2	F	CASE; major depressive disorder (MDD) patient	whole blood
GSM2612248	whole_blood_control_51	GSM2612248	Public on May 12 2017	May 11 2017	Jan 23 2018	RNA	1	whole_blood_control	Homo sapiens	subject group: CNTL; healthy control	anxiety: no	gender: F	age: 59.7	tissue: whole blood	batch: 2	total RNA	RNA was isolated from all samples using the standard PAXgene protocol on the Qiagen Biorobot 8000.	biotin	standard Affymetrix protocol	9606	standard Affymetrix protocol	Arrays were scanned on a GeneChip Scanner 3000 and fluorescence intensity for each feature of the array was obtained by using GeneChip庐 Operating Software (Affymetrix, Santa Clara, CA, USA). Arrays were scanned on a GeneChip Scanner 3000 and fluorescence intensity for each feature of the array was obtained by using GeneChip庐 Operating Software (Affymetrix, Santa Clara, CA, USA).	SAMPLE 153	The data were read and RMA-normalized using the Bioconductor package affy (default parameters).	GPL570	Gwenael,G.R.,Leday	gwenael.leday@mrc-bsu.cam.ac.uk	MRC Biostatistics Unit	School of Clinical Medicine	University of Cambridge	Forvie Site, Robinson Way	Cambridge	CB2 0SR	United Kingdom	ftp://ftp.ncbi.nlm.nih.gov/geo/samples/GSM2612nnn/GSM2612248/suppl/GSM2612248_GP2842_57_SS490529_HG-U133_Plus_2_HCHP-228053_.CEL.gz	54675	59.7	no	2	F	CNTL; healthy control	whole blood
GSM2612249	whole_blood_case_103	GSM2612249	Public on May 12 2017	May 11 2017	Jan 23 2018	RNA	1	whole_blood_case	Homo sapiens	subject group: CASE; major depressive disorder (MDD) patient	anxiety: yes	gender: F	age: 40.1	tissue: whole blood	batch: 2	total RNA	RNA was isolated from all samples using the standard PAXgene protocol on the Qiagen Biorobot 8000.	biotin	standard Affymetrix protocol	9606	standard Affymetrix protocol	Arrays were scanned on a GeneChip Scanner 3000 and fluorescence intensity for each feature of the array was obtained by using GeneChip庐 Operating Software (Affymetrix, Santa Clara, CA, USA). Arrays were scanned on a GeneChip Scanner 3000 and fluorescence intensity for each feature of the array was obtained by using GeneChip庐 Operating Software (Affymetrix, Santa Clara, CA, USA).	SAMPLE 154	The data were read and RMA-normalized using the Bioconductor package affy (default parameters).	GPL570	Gwenael,G.R.,Leday	gwenael.leday@mrc-bsu.cam.ac.uk	MRC Biostatistics Unit	School of Clinical Medicine	University of Cambridge	Forvie Site, Robinson Way	Cambridge	CB2 0SR	United Kingdom	ftp://ftp.ncbi.nlm.nih.gov/geo/samples/GSM2612nnn/GSM2612249/suppl/GSM2612249_GP2842_58_SS490566_HG-U133_Plus_2_HCHP-228054_.CEL.gz	54675	40.1	yes	2	F	CASE; major depressive disorder (MDD) patient	whole blood
GSM2612250	whole_blood_control_52	GSM2612250	Public on May 12 2017	May 11 2017	Jan 23 2018	RNA	1	whole_blood_control	Homo sapiens	subject group: CNTL; healthy control	anxiety: no	gender: M	age: 45.1	tissue: whole blood	batch: 2	total RNA	RNA was isolated from all samples using the standard PAXgene protocol on the Qiagen Biorobot 8000.	biotin	standard Affymetrix protocol	9606	standard Affymetrix protocol	Arrays were scanned on a GeneChip Scanner 3000 and fluorescence intensity for each feature of the array was obtained by using GeneChip庐 Operating Software (Affymetrix, Santa Clara, CA, USA). Arrays were scanned on a GeneChip Scanner 3000 and fluorescence intensity for each feature of the array was obtained by using GeneChip庐 Operating Software (Affymetrix, Santa Clara, CA, USA).	SAMPLE 155	The data were read and RMA-normalized using the Bioconductor package affy (default parameters).	GPL570	Gwenael,G.R.,Leday	gwenael.leday@mrc-bsu.cam.ac.uk	MRC Biostatistics Unit	School of Clinical Medicine	University of Cambridge	Forvie Site, Robinson Way	Cambridge	CB2 0SR	United Kingdom	ftp://ftp.ncbi.nlm.nih.gov/geo/samples/GSM2612nnn/GSM2612250/suppl/GSM2612250_GP2842_59_SS490562_HG-U133_Plus_2_HCHP-228055_.CEL.gz	54675	45.1	no	2	M	CNTL; healthy control	whole blood
GSM2612251	whole_blood_control_53	GSM2612251	Public on May 12 2017	May 11 2017	Jan 23 2018	RNA	1	whole_blood_control	Homo sapiens	subject group: CNTL; healthy control	anxiety: no	gender: F	age: 49.5	tissue: whole blood	batch: 2	total RNA	RNA was isolated from all samples using the standard PAXgene protocol on the Qiagen Biorobot 8000.	biotin	standard Affymetrix protocol	9606	standard Affymetrix protocol	Arrays were scanned on a GeneChip Scanner 3000 and fluorescence intensity for each feature of the array was obtained by using GeneChip庐 Operating Software (Affymetrix, Santa Clara, CA, USA). Arrays were scanned on a GeneChip Scanner 3000 and fluorescence intensity for each feature of the array was obtained by using GeneChip庐 Operating Software (Affymetrix, Santa Clara, CA, USA).	SAMPLE 156	The data were read and RMA-normalized using the Bioconductor package affy (default parameters).	GPL570	Gwenael,G.R.,Leday	gwenael.leday@mrc-bsu.cam.ac.uk	MRC Biostatistics Unit	School of Clinical Medicine	University of Cambridge	Forvie Site, Robinson Way	Cambridge	CB2 0SR	United Kingdom	ftp://ftp.ncbi.nlm.nih.gov/geo/samples/GSM2612nnn/GSM2612251/suppl/GSM2612251_GP2842_60_SS490546_HG-U133_Plus_2_HCHP-228056_.CEL.gz	54675	49.5	no	2	F	CNTL; healthy control	whole blood
GSM2612252	whole_blood_control_54	GSM2612252	Public on May 12 2017	May 11 2017	Jan 23 2018	RNA	1	whole_blood_control	Homo sapiens	subject group: CNTL; healthy control	anxiety: no	gender: F	age: 46.2	tissue: whole blood	batch: 2	total RNA	RNA was isolated from all samples using the standard PAXgene protocol on the Qiagen Biorobot 8000.	biotin	standard Affymetrix protocol	9606	standard Affymetrix protocol	Arrays were scanned on a GeneChip Scanner 3000 and fluorescence intensity for each feature of the array was obtained by using GeneChip庐 Operating Software (Affymetrix, Santa Clara, CA, USA). Arrays were scanned on a GeneChip Scanner 3000 and fluorescence intensity for each feature of the array was obtained by using GeneChip庐 Operating Software (Affymetrix, Santa Clara, CA, USA).	SAMPLE 157	The data were read and RMA-normalized using the Bioconductor package affy (default parameters).	GPL570	Gwenael,G.R.,Leday	gwenael.leday@mrc-bsu.cam.ac.uk	MRC Biostatistics Unit	School of Clinical Medicine	University of Cambridge	Forvie Site, Robinson Way	Cambridge	CB2 0SR	United Kingdom	ftp://ftp.ncbi.nlm.nih.gov/geo/samples/GSM2612nnn/GSM2612252/suppl/GSM2612252_GP2842_61_SS490536_HG-U133_Plus_2_HCHP-228057_.CEL.gz	54675	46.2	no	2	F	CNTL; healthy control	whole blood
GSM2612253	whole_blood_case_104	GSM2612253	Public on May 12 2017	May 11 2017	Jan 23 2018	RNA	1	whole_blood_case	Homo sapiens	subject group: CASE; major depressive disorder (MDD) patient	anxiety: yes	gender: F	age: 49.6	tissue: whole blood	batch: 2	total RNA	RNA was isolated from all samples using the standard PAXgene protocol on the Qiagen Biorobot 8000.	biotin	standard Affymetrix protocol	9606	standard Affymetrix protocol	Arrays were scanned on a GeneChip Scanner 3000 and fluorescence intensity for each feature of the array was obtained by using GeneChip庐 Operating Software (Affymetrix, Santa Clara, CA, USA). Arrays were scanned on a GeneChip Scanner 3000 and fluorescence intensity for each feature of the array was obtained by using GeneChip庐 Operating Software (Affymetrix, Santa Clara, CA, USA).	SAMPLE 158	The data were read and RMA-normalized using the Bioconductor package affy (default parameters).	GPL570	Gwenael,G.R.,Leday	gwenael.leday@mrc-bsu.cam.ac.uk	MRC Biostatistics Unit	School of Clinical Medicine	University of Cambridge	Forvie Site, Robinson Way	Cambridge	CB2 0SR	United Kingdom	ftp://ftp.ncbi.nlm.nih.gov/geo/samples/GSM2612nnn/GSM2612253/suppl/GSM2612253_GP2842_62_SS490540_HG-U133_Plus_2_HCHP-228058_.CEL.gz	54675	49.6	yes	2	F	CASE; major depressive disorder (MDD) patient	whole blood
GSM2612254	whole_blood_case_105	GSM2612254	Public on May 12 2017	May 11 2017	Jan 23 2018	RNA	1	whole_blood_case	Homo sapiens	subject group: CASE; major depressive disorder (MDD) patient	anxiety: no	gender: F	age: 62.3	tissue: whole blood	batch: 2	total RNA	RNA was isolated from all samples using the standard PAXgene protocol on the Qiagen Biorobot 8000.	biotin	standard Affymetrix protocol	9606	standard Affymetrix protocol	Arrays were scanned on a GeneChip Scanner 3000 and fluorescence intensity for each feature of the array was obtained by using GeneChip庐 Operating Software (Affymetrix, Santa Clara, CA, USA). Arrays were scanned on a GeneChip Scanner 3000 and fluorescence intensity for each feature of the array was obtained by using GeneChip庐 Operating Software (Affymetrix, Santa Clara, CA, USA).	SAMPLE 159	The data were read and RMA-normalized using the Bioconductor package affy (default parameters).	GPL570	Gwenael,G.R.,Leday	gwenael.leday@mrc-bsu.cam.ac.uk	MRC Biostatistics Unit	School of Clinical Medicine	University of Cambridge	Forvie Site, Robinson Way	Cambridge	CB2 0SR	United Kingdom	ftp://ftp.ncbi.nlm.nih.gov/geo/samples/GSM2612nnn/GSM2612254/suppl/GSM2612254_GP2842_63_SS490494_HG-U133_Plus_2_HCHP-228059_.CEL.gz	54675	62.3	no	2	F	CASE; major depressive disorder (MDD) patient	whole blood
GSM2612255	whole_blood_case_106	GSM2612255	Public on May 12 2017	May 11 2017	Jan 23 2018	RNA	1	whole_blood_case	Homo sapiens	subject group: CASE; major depressive disorder (MDD) patient	anxiety: no	gender: F	age: 52.7	tissue: whole blood	batch: 2	total RNA	RNA was isolated from all samples using the standard PAXgene protocol on the Qiagen Biorobot 8000.	biotin	standard Affymetrix protocol	9606	standard Affymetrix protocol	Arrays were scanned on a GeneChip Scanner 3000 and fluorescence intensity for each feature of the array was obtained by using GeneChip庐 Operating Software (Affymetrix, Santa Clara, CA, USA). Arrays were scanned on a GeneChip Scanner 3000 and fluorescence intensity for each feature of the array was obtained by using GeneChip庐 Operating Software (Affymetrix, Santa Clara, CA, USA).	SAMPLE 160	The data were read and RMA-normalized using the Bioconductor package affy (default parameters).	GPL570	Gwenael,G.R.,Leday	gwenael.leday@mrc-bsu.cam.ac.uk	MRC Biostatistics Unit	School of Clinical Medicine	University of Cambridge	Forvie Site, Robinson Way	Cambridge	CB2 0SR	United Kingdom	ftp://ftp.ncbi.nlm.nih.gov/geo/samples/GSM2612nnn/GSM2612255/suppl/GSM2612255_GP2842_64_SS490478_HG-U133_Plus_2_HCHP-228060_.CEL.gz	54675	52.7	no	2	F	CASE; major depressive disorder (MDD) patient	whole blood
GSM2612256	whole_blood_case_107	GSM2612256	Public on May 12 2017	May 11 2017	Jan 23 2018	RNA	1	whole_blood_case	Homo sapiens	subject group: CASE; major depressive disorder (MDD) patient	anxiety: no	gender: F	age: 48.6	tissue: whole blood	batch: 2	total RNA	RNA was isolated from all samples using the standard PAXgene protocol on the Qiagen Biorobot 8000.	biotin	standard Affymetrix protocol	9606	standard Affymetrix protocol	Arrays were scanned on a GeneChip Scanner 3000 and fluorescence intensity for each feature of the array was obtained by using GeneChip庐 Operating Software (Affymetrix, Santa Clara, CA, USA). Arrays were scanned on a GeneChip Scanner 3000 and fluorescence intensity for each feature of the array was obtained by using GeneChip庐 Operating Software (Affymetrix, Santa Clara, CA, USA).	SAMPLE 161	The data were read and RMA-normalized using the Bioconductor package affy (default parameters).	GPL570	Gwenael,G.R.,Leday	gwenael.leday@mrc-bsu.cam.ac.uk	MRC Biostatistics Unit	School of Clinical Medicine	University of Cambridge	Forvie Site, Robinson Way	Cambridge	CB2 0SR	United Kingdom	ftp://ftp.ncbi.nlm.nih.gov/geo/samples/GSM2612nnn/GSM2612256/suppl/GSM2612256_GP2842_65_SS490489_HG-U133_Plus_2_HCHP-228061_.CEL.gz	54675	48.6	no	2	F	CASE; major depressive disorder (MDD) patient	whole blood
GSM2612257	whole_blood_case_108	GSM2612257	Public on May 12 2017	May 11 2017	Jan 23 2018	RNA	1	whole_blood_case	Homo sapiens	subject group: CASE; major depressive disorder (MDD) patient	anxiety: no	gender: F	age: 67.1	tissue: whole blood	batch: 2	total RNA	RNA was isolated from all samples using the standard PAXgene protocol on the Qiagen Biorobot 8000.	biotin	standard Affymetrix protocol	9606	standard Affymetrix protocol	Arrays were scanned on a GeneChip Scanner 3000 and fluorescence intensity for each feature of the array was obtained by using GeneChip庐 Operating Software (Affymetrix, Santa Clara, CA, USA). Arrays were scanned on a GeneChip Scanner 3000 and fluorescence intensity for each feature of the array was obtained by using GeneChip庐 Operating Software (Affymetrix, Santa Clara, CA, USA).	SAMPLE 162	The data were read and RMA-normalized using the Bioconductor package affy (default parameters).	GPL570	Gwenael,G.R.,Leday	gwenael.leday@mrc-bsu.cam.ac.uk	MRC Biostatistics Unit	School of Clinical Medicine	University of Cambridge	Forvie Site, Robinson Way	Cambridge	CB2 0SR	United Kingdom	ftp://ftp.ncbi.nlm.nih.gov/geo/samples/GSM2612nnn/GSM2612257/suppl/GSM2612257_GP2842_66_SS490484_HG-U133_Plus_2_HCHP-228062_.CEL.gz	54675	67.1	no	2	F	CASE; major depressive disorder (MDD) patient	whole blood
GSM2612258	whole_blood_case_109	GSM2612258	Public on May 12 2017	May 11 2017	Jan 23 2018	RNA	1	whole_blood_case	Homo sapiens	subject group: CASE; major depressive disorder (MDD) patient	anxiety: no	gender: F	age: 32.5	tissue: whole blood	batch: 2	total RNA	RNA was isolated from all samples using the standard PAXgene protocol on the Qiagen Biorobot 8000.	biotin	standard Affymetrix protocol	9606	standard Affymetrix protocol	Arrays were scanned on a GeneChip Scanner 3000 and fluorescence intensity for each feature of the array was obtained by using GeneChip庐 Operating Software (Affymetrix, Santa Clara, CA, USA). Arrays were scanned on a GeneChip Scanner 3000 and fluorescence intensity for each feature of the array was obtained by using GeneChip庐 Operating Software (Affymetrix, Santa Clara, CA, USA).	SAMPLE 163	The data were read and RMA-normalized using the Bioconductor package affy (default parameters).	GPL570	Gwenael,G.R.,Leday	gwenael.leday@mrc-bsu.cam.ac.uk	MRC Biostatistics Unit	School of Clinical Medicine	University of Cambridge	Forvie Site, Robinson Way	Cambridge	CB2 0SR	United Kingdom	ftp://ftp.ncbi.nlm.nih.gov/geo/samples/GSM2612nnn/GSM2612258/suppl/GSM2612258_GP2842_67_SS490567_HG-U133_Plus_2_HCHP-229227_.CEL.gz	54675	32.5	no	2	F	CASE; major depressive disorder (MDD) patient	whole blood
GSM2612259	whole_blood_control_55	GSM2612259	Public on May 12 2017	May 11 2017	Jan 23 2018	RNA	1	whole_blood_control	Homo sapiens	subject group: CNTL; healthy control	anxiety: no	gender: F	age: 40.1	tissue: whole blood	batch: 2	total RNA	RNA was isolated from all samples using the standard PAXgene protocol on the Qiagen Biorobot 8000.	biotin	standard Affymetrix protocol	9606	standard Affymetrix protocol	Arrays were scanned on a GeneChip Scanner 3000 and fluorescence intensity for each feature of the array was obtained by using GeneChip庐 Operating Software (Affymetrix, Santa Clara, CA, USA). Arrays were scanned on a GeneChip Scanner 3000 and fluorescence intensity for each feature of the array was obtained by using GeneChip庐 Operating Software (Affymetrix, Santa Clara, CA, USA).	SAMPLE 164	The data were read and RMA-normalized using the Bioconductor package affy (default parameters).	GPL570	Gwenael,G.R.,Leday	gwenael.leday@mrc-bsu.cam.ac.uk	MRC Biostatistics Unit	School of Clinical Medicine	University of Cambridge	Forvie Site, Robinson Way	Cambridge	CB2 0SR	United Kingdom	ftp://ftp.ncbi.nlm.nih.gov/geo/samples/GSM2612nnn/GSM2612259/suppl/GSM2612259_GP2842_68_SS490522_HG-U133_Plus_2_HCHP-228064_.CEL.gz	54675	40.1	no	2	F	CNTL; healthy control	whole blood
GSM2612260	whole_blood_case_110	GSM2612260	Public on May 12 2017	May 11 2017	Jan 23 2018	RNA	1	whole_blood_case	Homo sapiens	subject group: CASE; major depressive disorder (MDD) patient	anxiety: yes	gender: F	age: 31.7	tissue: whole blood	batch: 2	total RNA	RNA was isolated from all samples using the standard PAXgene protocol on the Qiagen Biorobot 8000.	biotin	standard Affymetrix protocol	9606	standard Affymetrix protocol	Arrays were scanned on a GeneChip Scanner 3000 and fluorescence intensity for each feature of the array was obtained by using GeneChip庐 Operating Software (Affymetrix, Santa Clara, CA, USA). Arrays were scanned on a GeneChip Scanner 3000 and fluorescence intensity for each feature of the array was obtained by using GeneChip庐 Operating Software (Affymetrix, Santa Clara, CA, USA).	SAMPLE 165	The data were read and RMA-normalized using the Bioconductor package affy (default parameters).	GPL570	Gwenael,G.R.,Leday	gwenael.leday@mrc-bsu.cam.ac.uk	MRC Biostatistics Unit	School of Clinical Medicine	University of Cambridge	Forvie Site, Robinson Way	Cambridge	CB2 0SR	United Kingdom	ftp://ftp.ncbi.nlm.nih.gov/geo/samples/GSM2612nnn/GSM2612260/suppl/GSM2612260_GP2842_69_SS490513_HG-U133_Plus_2_HCHP-228065_.CEL.gz	54675	31.7	yes	2	F	CASE; major depressive disorder (MDD) patient	whole blood
GSM2612261	whole_blood_case_111	GSM2612261	Public on May 12 2017	May 11 2017	Jan 23 2018	RNA	1	whole_blood_case	Homo sapiens	subject group: CASE; major depressive disorder (MDD) patient	anxiety: yes	gender: F	age: 72.8	tissue: whole blood	batch: 2	total RNA	RNA was isolated from all samples using the standard PAXgene protocol on the Qiagen Biorobot 8000.	biotin	standard Affymetrix protocol	9606	standard Affymetrix protocol	Arrays were scanned on a GeneChip Scanner 3000 and fluorescence intensity for each feature of the array was obtained by using GeneChip庐 Operating Software (Affymetrix, Santa Clara, CA, USA). Arrays were scanned on a GeneChip Scanner 3000 and fluorescence intensity for each feature of the array was obtained by using GeneChip庐 Operating Software (Affymetrix, Santa Clara, CA, USA).	SAMPLE 166	The data were read and RMA-normalized using the Bioconductor package affy (default parameters).	GPL570	Gwenael,G.R.,Leday	gwenael.leday@mrc-bsu.cam.ac.uk	MRC Biostatistics Unit	School of Clinical Medicine	University of Cambridge	Forvie Site, Robinson Way	Cambridge	CB2 0SR	United Kingdom	ftp://ftp.ncbi.nlm.nih.gov/geo/samples/GSM2612nnn/GSM2612261/suppl/GSM2612261_GP2842_70_SS490552_HG-U133_Plus_2_HCHP-228066_.CEL.gz	54675	72.8	yes	2	F	CASE; major depressive disorder (MDD) patient	whole blood
GSM2612262	whole_blood_case_112	GSM2612262	Public on May 12 2017	May 11 2017	Jan 23 2018	RNA	1	whole_blood_case	Homo sapiens	subject group: CASE; major depressive disorder (MDD) patient	anxiety: no	gender: F	age: 46.8	tissue: whole blood	batch: 2	total RNA	RNA was isolated from all samples using the standard PAXgene protocol on the Qiagen Biorobot 8000.	biotin	standard Affymetrix protocol	9606	standard Affymetrix protocol	Arrays were scanned on a GeneChip Scanner 3000 and fluorescence intensity for each feature of the array was obtained by using GeneChip庐 Operating Software (Affymetrix, Santa Clara, CA, USA). Arrays were scanned on a GeneChip Scanner 3000 and fluorescence intensity for each feature of the array was obtained by using GeneChip庐 Operating Software (Affymetrix, Santa Clara, CA, USA).	SAMPLE 167	The data were read and RMA-normalized using the Bioconductor package affy (default parameters).	GPL570	Gwenael,G.R.,Leday	gwenael.leday@mrc-bsu.cam.ac.uk	MRC Biostatistics Unit	School of Clinical Medicine	University of Cambridge	Forvie Site, Robinson Way	Cambridge	CB2 0SR	United Kingdom	ftp://ftp.ncbi.nlm.nih.gov/geo/samples/GSM2612nnn/GSM2612262/suppl/GSM2612262_GP2842_71_SS490535_HG-U133_Plus_2_HCHP-228067_.CEL.gz	54675	46.8	no	2	F	CASE; major depressive disorder (MDD) patient	whole blood
GSM2612263	whole_blood_case_113	GSM2612263	Public on May 12 2017	May 11 2017	Jan 23 2018	RNA	1	whole_blood_case	Homo sapiens	subject group: CASE; major depressive disorder (MDD) patient	anxiety: yes	gender: F	age: 55.8	tissue: whole blood	batch: 2	total RNA	RNA was isolated from all samples using the standard PAXgene protocol on the Qiagen Biorobot 8000.	biotin	standard Affymetrix protocol	9606	standard Affymetrix protocol	Arrays were scanned on a GeneChip Scanner 3000 and fluorescence intensity for each feature of the array was obtained by using GeneChip庐 Operating Software (Affymetrix, Santa Clara, CA, USA). Arrays were scanned on a GeneChip Scanner 3000 and fluorescence intensity for each feature of the array was obtained by using GeneChip庐 Operating Software (Affymetrix, Santa Clara, CA, USA).	SAMPLE 168	The data were read and RMA-normalized using the Bioconductor package affy (default parameters).	GPL570	Gwenael,G.R.,Leday	gwenael.leday@mrc-bsu.cam.ac.uk	MRC Biostatistics Unit	School of Clinical Medicine	University of Cambridge	Forvie Site, Robinson Way	Cambridge	CB2 0SR	United Kingdom	ftp://ftp.ncbi.nlm.nih.gov/geo/samples/GSM2612nnn/GSM2612263/suppl/GSM2612263_GP2842_72_SS490527_HG-U133_Plus_2_HCHP-228068_.CEL.gz	54675	55.8	yes	2	F	CASE; major depressive disorder (MDD) patient	whole blood
GSM2612264	whole_blood_case_114	GSM2612264	Public on May 12 2017	May 11 2017	Jan 23 2018	RNA	1	whole_blood_case	Homo sapiens	subject group: CASE; major depressive disorder (MDD) patient	anxiety: yes	gender: F	age: 66.9	tissue: whole blood	batch: 2	total RNA	RNA was isolated from all samples using the standard PAXgene protocol on the Qiagen Biorobot 8000.	biotin	standard Affymetrix protocol	9606	standard Affymetrix protocol	Arrays were scanned on a GeneChip Scanner 3000 and fluorescence intensity for each feature of the array was obtained by using GeneChip庐 Operating Software (Affymetrix, Santa Clara, CA, USA). Arrays were scanned on a GeneChip Scanner 3000 and fluorescence intensity for each feature of the array was obtained by using GeneChip庐 Operating Software (Affymetrix, Santa Clara, CA, USA).	SAMPLE 169	The data were read and RMA-normalized using the Bioconductor package affy (default parameters).	GPL570	Gwenael,G.R.,Leday	gwenael.leday@mrc-bsu.cam.ac.uk	MRC Biostatistics Unit	School of Clinical Medicine	University of Cambridge	Forvie Site, Robinson Way	Cambridge	CB2 0SR	United Kingdom	ftp://ftp.ncbi.nlm.nih.gov/geo/samples/GSM2612nnn/GSM2612264/suppl/GSM2612264_GP2842_73_SS490525_HG-U133_Plus_2_HCHP-228069_.CEL.gz	54675	66.9	yes	2	F	CASE; major depressive disorder (MDD) patient	whole blood
GSM2612265	whole_blood_case_115	GSM2612265	Public on May 12 2017	May 11 2017	Jan 23 2018	RNA	1	whole_blood_case	Homo sapiens	subject group: CASE; major depressive disorder (MDD) patient	anxiety: yes	gender: F	age: 46.5	tissue: whole blood	batch: 2	total RNA	RNA was isolated from all samples using the standard PAXgene protocol on the Qiagen Biorobot 8000.	biotin	standard Affymetrix protocol	9606	standard Affymetrix protocol	Arrays were scanned on a GeneChip Scanner 3000 and fluorescence intensity for each feature of the array was obtained by using GeneChip庐 Operating Software (Affymetrix, Santa Clara, CA, USA). Arrays were scanned on a GeneChip Scanner 3000 and fluorescence intensity for each feature of the array was obtained by using GeneChip庐 Operating Software (Affymetrix, Santa Clara, CA, USA).	SAMPLE 170	The data were read and RMA-normalized using the Bioconductor package affy (default parameters).	GPL570	Gwenael,G.R.,Leday	gwenael.leday@mrc-bsu.cam.ac.uk	MRC Biostatistics Unit	School of Clinical Medicine	University of Cambridge	Forvie Site, Robinson Way	Cambridge	CB2 0SR	United Kingdom	ftp://ftp.ncbi.nlm.nih.gov/geo/samples/GSM2612nnn/GSM2612265/suppl/GSM2612265_GP2842_74_SS490538_HG-U133_Plus_2_HCHP-228070_.CEL.gz	54675	46.5	yes	2	F	CASE; major depressive disorder (MDD) patient	whole blood
GSM2612266	whole_blood_case_116	GSM2612266	Public on May 12 2017	May 11 2017	Jan 23 2018	RNA	1	whole_blood_case	Homo sapiens	subject group: CASE; major depressive disorder (MDD) patient	anxiety: yes	gender: F	age: 59.8	tissue: whole blood	batch: 2	total RNA	RNA was isolated from all samples using the standard PAXgene protocol on the Qiagen Biorobot 8000.	biotin	standard Affymetrix protocol	9606	standard Affymetrix protocol	Arrays were scanned on a GeneChip Scanner 3000 and fluorescence intensity for each feature of the array was obtained by using GeneChip庐 Operating Software (Affymetrix, Santa Clara, CA, USA). Arrays were scanned on a GeneChip Scanner 3000 and fluorescence intensity for each feature of the array was obtained by using GeneChip庐 Operating Software (Affymetrix, Santa Clara, CA, USA).	SAMPLE 171	The data were read and RMA-normalized using the Bioconductor package affy (default parameters).	GPL570	Gwenael,G.R.,Leday	gwenael.leday@mrc-bsu.cam.ac.uk	MRC Biostatistics Unit	School of Clinical Medicine	University of Cambridge	Forvie Site, Robinson Way	Cambridge	CB2 0SR	United Kingdom	ftp://ftp.ncbi.nlm.nih.gov/geo/samples/GSM2612nnn/GSM2612266/suppl/GSM2612266_GP2842_75_SS490533_HG-U133_Plus_2_HCHP-228071_.CEL.gz	54675	59.8	yes	2	F	CASE; major depressive disorder (MDD) patient	whole blood
GSM2612267	whole_blood_case_117	GSM2612267	Public on May 12 2017	May 11 2017	Jan 23 2018	RNA	1	whole_blood_case	Homo sapiens	subject group: CASE; major depressive disorder (MDD) patient	anxiety: no	gender: F	age: 72.6	tissue: whole blood	batch: 2	total RNA	RNA was isolated from all samples using the standard PAXgene protocol on the Qiagen Biorobot 8000.	biotin	standard Affymetrix protocol	9606	standard Affymetrix protocol	Arrays were scanned on a GeneChip Scanner 3000 and fluorescence intensity for each feature of the array was obtained by using GeneChip庐 Operating Software (Affymetrix, Santa Clara, CA, USA). Arrays were scanned on a GeneChip Scanner 3000 and fluorescence intensity for each feature of the array was obtained by using GeneChip庐 Operating Software (Affymetrix, Santa Clara, CA, USA).	SAMPLE 172	The data were read and RMA-normalized using the Bioconductor package affy (default parameters).	GPL570	Gwenael,G.R.,Leday	gwenael.leday@mrc-bsu.cam.ac.uk	MRC Biostatistics Unit	School of Clinical Medicine	University of Cambridge	Forvie Site, Robinson Way	Cambridge	CB2 0SR	United Kingdom	ftp://ftp.ncbi.nlm.nih.gov/geo/samples/GSM2612nnn/GSM2612267/suppl/GSM2612267_GP2842_76_SS490544_HG-U133_Plus_2_HCHP-228072_.CEL.gz	54675	72.6	no	2	F	CASE; major depressive disorder (MDD) patient	whole blood
GSM2612268	whole_blood_control_56	GSM2612268	Public on May 12 2017	May 11 2017	Jan 23 2018	RNA	1	whole_blood_control	Homo sapiens	subject group: CNTL; healthy control	anxiety: no	gender: F	age: 46.6	tissue: whole blood	batch: 2	total RNA	RNA was isolated from all samples using the standard PAXgene protocol on the Qiagen Biorobot 8000.	biotin	standard Affymetrix protocol	9606	standard Affymetrix protocol	Arrays were scanned on a GeneChip Scanner 3000 and fluorescence intensity for each feature of the array was obtained by using GeneChip庐 Operating Software (Affymetrix, Santa Clara, CA, USA). Arrays were scanned on a GeneChip Scanner 3000 and fluorescence intensity for each feature of the array was obtained by using GeneChip庐 Operating Software (Affymetrix, Santa Clara, CA, USA).	SAMPLE 173	The data were read and RMA-normalized using the Bioconductor package affy (default parameters).	GPL570	Gwenael,G.R.,Leday	gwenael.leday@mrc-bsu.cam.ac.uk	MRC Biostatistics Unit	School of Clinical Medicine	University of Cambridge	Forvie Site, Robinson Way	Cambridge	CB2 0SR	United Kingdom	ftp://ftp.ncbi.nlm.nih.gov/geo/samples/GSM2612nnn/GSM2612268/suppl/GSM2612268_GP2842_77_SS490486_HG-U133_Plus_2_HCHP-228073_.CEL.gz	54675	46.6	no	2	F	CNTL; healthy control	whole blood
GSM2612269	whole_blood_case_118	GSM2612269	Public on May 12 2017	May 11 2017	Jan 23 2018	RNA	1	whole_blood_case	Homo sapiens	subject group: CASE; major depressive disorder (MDD) patient	anxiety: no	gender: F	age: 49.4	tissue: whole blood	batch: 2	total RNA	RNA was isolated from all samples using the standard PAXgene protocol on the Qiagen Biorobot 8000.	biotin	standard Affymetrix protocol	9606	standard Affymetrix protocol	Arrays were scanned on a GeneChip Scanner 3000 and fluorescence intensity for each feature of the array was obtained by using GeneChip庐 Operating Software (Affymetrix, Santa Clara, CA, USA). Arrays were scanned on a GeneChip Scanner 3000 and fluorescence intensity for each feature of the array was obtained by using GeneChip庐 Operating Software (Affymetrix, Santa Clara, CA, USA).	SAMPLE 174	The data were read and RMA-normalized using the Bioconductor package affy (default parameters).	GPL570	Gwenael,G.R.,Leday	gwenael.leday@mrc-bsu.cam.ac.uk	MRC Biostatistics Unit	School of Clinical Medicine	University of Cambridge	Forvie Site, Robinson Way	Cambridge	CB2 0SR	United Kingdom	ftp://ftp.ncbi.nlm.nih.gov/geo/samples/GSM2612nnn/GSM2612269/suppl/GSM2612269_GP2842_78_SS490526_HG-U133_Plus_2_HCHP-228074_.CEL.gz	54675	49.4	no	2	F	CASE; major depressive disorder (MDD) patient	whole blood
GSM2612270	whole_blood_case_119	GSM2612270	Public on May 12 2017	May 11 2017	Jan 23 2018	RNA	1	whole_blood_case	Homo sapiens	subject group: CASE; major depressive disorder (MDD) patient	anxiety: no	gender: M	age: 44.8	tissue: whole blood	batch: 2	total RNA	RNA was isolated from all samples using the standard PAXgene protocol on the Qiagen Biorobot 8000.	biotin	standard Affymetrix protocol	9606	standard Affymetrix protocol	Arrays were scanned on a GeneChip Scanner 3000 and fluorescence intensity for each feature of the array was obtained by using GeneChip庐 Operating Software (Affymetrix, Santa Clara, CA, USA). Arrays were scanned on a GeneChip Scanner 3000 and fluorescence intensity for each feature of the array was obtained by using GeneChip庐 Operating Software (Affymetrix, Santa Clara, CA, USA).	SAMPLE 175	The data were read and RMA-normalized using the Bioconductor package affy (default parameters).	GPL570	Gwenael,G.R.,Leday	gwenael.leday@mrc-bsu.cam.ac.uk	MRC Biostatistics Unit	School of Clinical Medicine	University of Cambridge	Forvie Site, Robinson Way	Cambridge	CB2 0SR	United Kingdom	ftp://ftp.ncbi.nlm.nih.gov/geo/samples/GSM2612nnn/GSM2612270/suppl/GSM2612270_GP2842_79_SS490496_HG-U133_Plus_2_HCHP-228075_.CEL.gz	54675	44.8	no	2	M	CASE; major depressive disorder (MDD) patient	whole blood
GSM2612271	whole_blood_case_120	GSM2612271	Public on May 12 2017	May 11 2017	Jan 23 2018	RNA	1	whole_blood_case	Homo sapiens	subject group: CASE; major depressive disorder (MDD) patient	anxiety: no	gender: F	age: 55.5	tissue: whole blood	batch: 2	total RNA	RNA was isolated from all samples using the standard PAXgene protocol on the Qiagen Biorobot 8000.	biotin	standard Affymetrix protocol	9606	standard Affymetrix protocol	Arrays were scanned on a GeneChip Scanner 3000 and fluorescence intensity for each feature of the array was obtained by using GeneChip庐 Operating Software (Affymetrix, Santa Clara, CA, USA). Arrays were scanned on a GeneChip Scanner 3000 and fluorescence intensity for each feature of the array was obtained by using GeneChip庐 Operating Software (Affymetrix, Santa Clara, CA, USA).	SAMPLE 176	The data were read and RMA-normalized using the Bioconductor package affy (default parameters).	GPL570	Gwenael,G.R.,Leday	gwenael.leday@mrc-bsu.cam.ac.uk	MRC Biostatistics Unit	School of Clinical Medicine	University of Cambridge	Forvie Site, Robinson Way	Cambridge	CB2 0SR	United Kingdom	ftp://ftp.ncbi.nlm.nih.gov/geo/samples/GSM2612nnn/GSM2612271/suppl/GSM2612271_GP2842_80_SS490511_HG-U133_Plus_2_HCHP-228076_.CEL.gz	54675	55.5	no	2	F	CASE; major depressive disorder (MDD) patient	whole blood
GSM2612272	whole_blood_control_57	GSM2612272	Public on May 12 2017	May 11 2017	Jan 23 2018	RNA	1	whole_blood_control	Homo sapiens	subject group: CNTL; healthy control	anxiety: no	gender: F	age: 32.7	tissue: whole blood	batch: 2	total RNA	RNA was isolated from all samples using the standard PAXgene protocol on the Qiagen Biorobot 8000.	biotin	standard Affymetrix protocol	9606	standard Affymetrix protocol	Arrays were scanned on a GeneChip Scanner 3000 and fluorescence intensity for each feature of the array was obtained by using GeneChip庐 Operating Software (Affymetrix, Santa Clara, CA, USA). Arrays were scanned on a GeneChip Scanner 3000 and fluorescence intensity for each feature of the array was obtained by using GeneChip庐 Operating Software (Affymetrix, Santa Clara, CA, USA).	SAMPLE 177	The data were read and RMA-normalized using the Bioconductor package affy (default parameters).	GPL570	Gwenael,G.R.,Leday	gwenael.leday@mrc-bsu.cam.ac.uk	MRC Biostatistics Unit	School of Clinical Medicine	University of Cambridge	Forvie Site, Robinson Way	Cambridge	CB2 0SR	United Kingdom	ftp://ftp.ncbi.nlm.nih.gov/geo/samples/GSM2612nnn/GSM2612272/suppl/GSM2612272_GP2842_81_SS490537_HG-U133_Plus_2_HCHP-228077_.CEL.gz	54675	32.7	no	2	F	CNTL; healthy control	whole blood
GSM2612273	whole_blood_case_121	GSM2612273	Public on May 12 2017	May 11 2017	Jan 23 2018	RNA	1	whole_blood_case	Homo sapiens	subject group: CASE; major depressive disorder (MDD) patient	anxiety: yes	gender: F	age: 52.7	tissue: whole blood	batch: 2	total RNA	RNA was isolated from all samples using the standard PAXgene protocol on the Qiagen Biorobot 8000.	biotin	standard Affymetrix protocol	9606	standard Affymetrix protocol	Arrays were scanned on a GeneChip Scanner 3000 and fluorescence intensity for each feature of the array was obtained by using GeneChip庐 Operating Software (Affymetrix, Santa Clara, CA, USA). Arrays were scanned on a GeneChip Scanner 3000 and fluorescence intensity for each feature of the array was obtained by using GeneChip庐 Operating Software (Affymetrix, Santa Clara, CA, USA).	SAMPLE 178	The data were read and RMA-normalized using the Bioconductor package affy (default parameters).	GPL570	Gwenael,G.R.,Leday	gwenael.leday@mrc-bsu.cam.ac.uk	MRC Biostatistics Unit	School of Clinical Medicine	University of Cambridge	Forvie Site, Robinson Way	Cambridge	CB2 0SR	United Kingdom	ftp://ftp.ncbi.nlm.nih.gov/geo/samples/GSM2612nnn/GSM2612273/suppl/GSM2612273_GP2842_82_SS490539_HG-U133_Plus_2_HCHP-228078_.CEL.gz	54675	52.7	yes	2	F	CASE; major depressive disorder (MDD) patient	whole blood
GSM2612274	whole_blood_case_122	GSM2612274	Public on May 12 2017	May 11 2017	Jan 23 2018	RNA	1	whole_blood_case	Homo sapiens	subject group: CASE; major depressive disorder (MDD) patient	anxiety: yes	gender: F	age: 32.4	tissue: whole blood	batch: 2	total RNA	RNA was isolated from all samples using the standard PAXgene protocol on the Qiagen Biorobot 8000.	biotin	standard Affymetrix protocol	9606	standard Affymetrix protocol	Arrays were scanned on a GeneChip Scanner 3000 and fluorescence intensity for each feature of the array was obtained by using GeneChip庐 Operating Software (Affymetrix, Santa Clara, CA, USA). Arrays were scanned on a GeneChip Scanner 3000 and fluorescence intensity for each feature of the array was obtained by using GeneChip庐 Operating Software (Affymetrix, Santa Clara, CA, USA).	SAMPLE 179	The data were read and RMA-normalized using the Bioconductor package affy (default parameters).	GPL570	Gwenael,G.R.,Leday	gwenael.leday@mrc-bsu.cam.ac.uk	MRC Biostatistics Unit	School of Clinical Medicine	University of Cambridge	Forvie Site, Robinson Way	Cambridge	CB2 0SR	United Kingdom	ftp://ftp.ncbi.nlm.nih.gov/geo/samples/GSM2612nnn/GSM2612274/suppl/GSM2612274_GP2842_83_SS490516_HG-U133_Plus_2_HCHP-228079_.CEL.gz	54675	32.4	yes	2	F	CASE; major depressive disorder (MDD) patient	whole blood
GSM2612275	whole_blood_control_58	GSM2612275	Public on May 12 2017	May 11 2017	Jan 23 2018	RNA	1	whole_blood_control	Homo sapiens	subject group: CNTL; healthy control	anxiety: no	gender: F	age: 62.3	tissue: whole blood	batch: 2	total RNA	RNA was isolated from all samples using the standard PAXgene protocol on the Qiagen Biorobot 8000.	biotin	standard Affymetrix protocol	9606	standard Affymetrix protocol	Arrays were scanned on a GeneChip Scanner 3000 and fluorescence intensity for each feature of the array was obtained by using GeneChip庐 Operating Software (Affymetrix, Santa Clara, CA, USA). Arrays were scanned on a GeneChip Scanner 3000 and fluorescence intensity for each feature of the array was obtained by using GeneChip庐 Operating Software (Affymetrix, Santa Clara, CA, USA).	SAMPLE 180	The data were read and RMA-normalized using the Bioconductor package affy (default parameters).	GPL570	Gwenael,G.R.,Leday	gwenael.leday@mrc-bsu.cam.ac.uk	MRC Biostatistics Unit	School of Clinical Medicine	University of Cambridge	Forvie Site, Robinson Way	Cambridge	CB2 0SR	United Kingdom	ftp://ftp.ncbi.nlm.nih.gov/geo/samples/GSM2612nnn/GSM2612275/suppl/GSM2612275_GP2842_84_SS490517_HG-U133_Plus_2_HCHP-228080_.CEL.gz	54675	62.3	no	2	F	CNTL; healthy control	whole blood
GSM2612276	whole_blood_case_123	GSM2612276	Public on May 12 2017	May 11 2017	Jan 23 2018	RNA	1	whole_blood_case	Homo sapiens	subject group: CASE; major depressive disorder (MDD) patient	anxiety: yes	gender: M	age: 45.2	tissue: whole blood	batch: 2	total RNA	RNA was isolated from all samples using the standard PAXgene protocol on the Qiagen Biorobot 8000.	biotin	standard Affymetrix protocol	9606	standard Affymetrix protocol	Arrays were scanned on a GeneChip Scanner 3000 and fluorescence intensity for each feature of the array was obtained by using GeneChip庐 Operating Software (Affymetrix, Santa Clara, CA, USA). Arrays were scanned on a GeneChip Scanner 3000 and fluorescence intensity for each feature of the array was obtained by using GeneChip庐 Operating Software (Affymetrix, Santa Clara, CA, USA).	SAMPLE 181	The data were read and RMA-normalized using the Bioconductor package affy (default parameters).	GPL570	Gwenael,G.R.,Leday	gwenael.leday@mrc-bsu.cam.ac.uk	MRC Biostatistics Unit	School of Clinical Medicine	University of Cambridge	Forvie Site, Robinson Way	Cambridge	CB2 0SR	United Kingdom	ftp://ftp.ncbi.nlm.nih.gov/geo/samples/GSM2612nnn/GSM2612276/suppl/GSM2612276_GP2842_85_SS490548_HG-U133_Plus_2_HCHP-228081_.CEL.gz	54675	45.2	yes	2	M	CASE; major depressive disorder (MDD) patient	whole blood
GSM2612277	whole_blood_case_124	GSM2612277	Public on May 12 2017	May 11 2017	Jan 23 2018	RNA	1	whole_blood_case	Homo sapiens	subject group: CASE; major depressive disorder (MDD) patient	anxiety: no	gender: F	age: 46.5	tissue: whole blood	batch: 2	total RNA	RNA was isolated from all samples using the standard PAXgene protocol on the Qiagen Biorobot 8000.	biotin	standard Affymetrix protocol	9606	standard Affymetrix protocol	Arrays were scanned on a GeneChip Scanner 3000 and fluorescence intensity for each feature of the array was obtained by using GeneChip庐 Operating Software (Affymetrix, Santa Clara, CA, USA). Arrays were scanned on a GeneChip Scanner 3000 and fluorescence intensity for each feature of the array was obtained by using GeneChip庐 Operating Software (Affymetrix, Santa Clara, CA, USA).	SAMPLE 182	The data were read and RMA-normalized using the Bioconductor package affy (default parameters).	GPL570	Gwenael,G.R.,Leday	gwenael.leday@mrc-bsu.cam.ac.uk	MRC Biostatistics Unit	School of Clinical Medicine	University of Cambridge	Forvie Site, Robinson Way	Cambridge	CB2 0SR	United Kingdom	ftp://ftp.ncbi.nlm.nih.gov/geo/samples/GSM2612nnn/GSM2612277/suppl/GSM2612277_GP2842_86_SS490482_HG-U133_Plus_2_HCHP-228082_.CEL.gz	54675	46.5	no	2	F	CASE; major depressive disorder (MDD) patient	whole blood
GSM2612278	whole_blood_control_59	GSM2612278	Public on May 12 2017	May 11 2017	Jan 23 2018	RNA	1	whole_blood_control	Homo sapiens	subject group: CNTL; healthy control	anxiety: no	gender: F	age: 66.7	tissue: whole blood	batch: 2	total RNA	RNA was isolated from all samples using the standard PAXgene protocol on the Qiagen Biorobot 8000.	biotin	standard Affymetrix protocol	9606	standard Affymetrix protocol	Arrays were scanned on a GeneChip Scanner 3000 and fluorescence intensity for each feature of the array was obtained by using GeneChip庐 Operating Software (Affymetrix, Santa Clara, CA, USA). Arrays were scanned on a GeneChip Scanner 3000 and fluorescence intensity for each feature of the array was obtained by using GeneChip庐 Operating Software (Affymetrix, Santa Clara, CA, USA).	SAMPLE 183	The data were read and RMA-normalized using the Bioconductor package affy (default parameters).	GPL570	Gwenael,G.R.,Leday	gwenael.leday@mrc-bsu.cam.ac.uk	MRC Biostatistics Unit	School of Clinical Medicine	University of Cambridge	Forvie Site, Robinson Way	Cambridge	CB2 0SR	United Kingdom	ftp://ftp.ncbi.nlm.nih.gov/geo/samples/GSM2612nnn/GSM2612278/suppl/GSM2612278_GP2842_87_SS490565_HG-U133_Plus_2_HCHP-228083_.CEL.gz	54675	66.7	no	2	F	CNTL; healthy control	whole blood
GSM2612279	whole_blood_control_60	GSM2612279	Public on May 12 2017	May 11 2017	Jan 23 2018	RNA	1	whole_blood_control	Homo sapiens	subject group: CNTL; healthy control	anxiety: no	gender: F	age: 52.6	tissue: whole blood	batch: 2	total RNA	RNA was isolated from all samples using the standard PAXgene protocol on the Qiagen Biorobot 8000.	biotin	standard Affymetrix protocol	9606	standard Affymetrix protocol	Arrays were scanned on a GeneChip Scanner 3000 and fluorescence intensity for each feature of the array was obtained by using GeneChip庐 Operating Software (Affymetrix, Santa Clara, CA, USA). Arrays were scanned on a GeneChip Scanner 3000 and fluorescence intensity for each feature of the array was obtained by using GeneChip庐 Operating Software (Affymetrix, Santa Clara, CA, USA).	SAMPLE 184	The data were read and RMA-normalized using the Bioconductor package affy (default parameters).	GPL570	Gwenael,G.R.,Leday	gwenael.leday@mrc-bsu.cam.ac.uk	MRC Biostatistics Unit	School of Clinical Medicine	University of Cambridge	Forvie Site, Robinson Way	Cambridge	CB2 0SR	United Kingdom	ftp://ftp.ncbi.nlm.nih.gov/geo/samples/GSM2612nnn/GSM2612279/suppl/GSM2612279_GP2842_88_SS490523_HG-U133_Plus_2_HCHP-228084_.CEL.gz	54675	52.6	no	2	F	CNTL; healthy control	whole blood
GSM2612280	whole_blood_control_61	GSM2612280	Public on May 12 2017	May 11 2017	Jan 23 2018	RNA	1	whole_blood_control	Homo sapiens	subject group: CNTL; healthy control	anxiety: no	gender: F	age: 62.2	tissue: whole blood	batch: 2	total RNA	RNA was isolated from all samples using the standard PAXgene protocol on the Qiagen Biorobot 8000.	biotin	standard Affymetrix protocol	9606	standard Affymetrix protocol	Arrays were scanned on a GeneChip Scanner 3000 and fluorescence intensity for each feature of the array was obtained by using GeneChip庐 Operating Software (Affymetrix, Santa Clara, CA, USA). Arrays were scanned on a GeneChip Scanner 3000 and fluorescence intensity for each feature of the array was obtained by using GeneChip庐 Operating Software (Affymetrix, Santa Clara, CA, USA).	SAMPLE 185	The data were read and RMA-normalized using the Bioconductor package affy (default parameters).	GPL570	Gwenael,G.R.,Leday	gwenael.leday@mrc-bsu.cam.ac.uk	MRC Biostatistics Unit	School of Clinical Medicine	University of Cambridge	Forvie Site, Robinson Way	Cambridge	CB2 0SR	United Kingdom	ftp://ftp.ncbi.nlm.nih.gov/geo/samples/GSM2612nnn/GSM2612280/suppl/GSM2612280_GP2842_89_SS490547_HG-U133_Plus_2_HCHP-228085_.CEL.gz	54675	62.2	no	2	F	CNTL; healthy control	whole blood
GSM2612281	whole_blood_case_125	GSM2612281	Public on May 12 2017	May 11 2017	Jan 23 2018	RNA	1	whole_blood_case	Homo sapiens	subject group: CASE; major depressive disorder (MDD) patient	anxiety: yes	gender: F	age: 48.6	tissue: whole blood	batch: 2	total RNA	RNA was isolated from all samples using the standard PAXgene protocol on the Qiagen Biorobot 8000.	biotin	standard Affymetrix protocol	9606	standard Affymetrix protocol	Arrays were scanned on a GeneChip Scanner 3000 and fluorescence intensity for each feature of the array was obtained by using GeneChip庐 Operating Software (Affymetrix, Santa Clara, CA, USA). Arrays were scanned on a GeneChip Scanner 3000 and fluorescence intensity for each feature of the array was obtained by using GeneChip庐 Operating Software (Affymetrix, Santa Clara, CA, USA).	SAMPLE 186	The data were read and RMA-normalized using the Bioconductor package affy (default parameters).	GPL570	Gwenael,G.R.,Leday	gwenael.leday@mrc-bsu.cam.ac.uk	MRC Biostatistics Unit	School of Clinical Medicine	University of Cambridge	Forvie Site, Robinson Way	Cambridge	CB2 0SR	United Kingdom	ftp://ftp.ncbi.nlm.nih.gov/geo/samples/GSM2612nnn/GSM2612281/suppl/GSM2612281_GP2842_90_SS490551_HG-U133_Plus_2_HCHP-228086_.CEL.gz	54675	48.6	yes	2	F	CASE; major depressive disorder (MDD) patient	whole blood
GSM2612282	whole_blood_case_126	GSM2612282	Public on May 12 2017	May 11 2017	Jan 23 2018	RNA	1	whole_blood_case	Homo sapiens	subject group: CASE; major depressive disorder (MDD) patient	anxiety: no	gender: F	age: 32	tissue: whole blood	batch: 2	total RNA	RNA was isolated from all samples using the standard PAXgene protocol on the Qiagen Biorobot 8000.	biotin	standard Affymetrix protocol	9606	standard Affymetrix protocol	Arrays were scanned on a GeneChip Scanner 3000 and fluorescence intensity for each feature of the array was obtained by using GeneChip庐 Operating Software (Affymetrix, Santa Clara, CA, USA). Arrays were scanned on a GeneChip Scanner 3000 and fluorescence intensity for each feature of the array was obtained by using GeneChip庐 Operating Software (Affymetrix, Santa Clara, CA, USA).	SAMPLE 187	The data were read and RMA-normalized using the Bioconductor package affy (default parameters).	GPL570	Gwenael,G.R.,Leday	gwenael.leday@mrc-bsu.cam.ac.uk	MRC Biostatistics Unit	School of Clinical Medicine	University of Cambridge	Forvie Site, Robinson Way	Cambridge	CB2 0SR	United Kingdom	ftp://ftp.ncbi.nlm.nih.gov/geo/samples/GSM2612nnn/GSM2612282/suppl/GSM2612282_GP2842_91_SS490502_HG-U133_Plus_2_HCHP-228087_.CEL.gz	54675	32	no	2	F	CASE; major depressive disorder (MDD) patient	whole blood
GSM2612283	whole_blood_case_127	GSM2612283	Public on May 12 2017	May 11 2017	Jan 23 2018	RNA	1	whole_blood_case	Homo sapiens	subject group: CASE; major depressive disorder (MDD) patient	anxiety: no	gender: F	age: 62.3	tissue: whole blood	batch: 2	total RNA	RNA was isolated from all samples using the standard PAXgene protocol on the Qiagen Biorobot 8000.	biotin	standard Affymetrix protocol	9606	standard Affymetrix protocol	Arrays were scanned on a GeneChip Scanner 3000 and fluorescence intensity for each feature of the array was obtained by using GeneChip庐 Operating Software (Affymetrix, Santa Clara, CA, USA). Arrays were scanned on a GeneChip Scanner 3000 and fluorescence intensity for each feature of the array was obtained by using GeneChip庐 Operating Software (Affymetrix, Santa Clara, CA, USA).	SAMPLE 188	The data were read and RMA-normalized using the Bioconductor package affy (default parameters).	GPL570	Gwenael,G.R.,Leday	gwenael.leday@mrc-bsu.cam.ac.uk	MRC Biostatistics Unit	School of Clinical Medicine	University of Cambridge	Forvie Site, Robinson Way	Cambridge	CB2 0SR	United Kingdom	ftp://ftp.ncbi.nlm.nih.gov/geo/samples/GSM2612nnn/GSM2612283/suppl/GSM2612283_GP2842_92_SS490556_HG-U133_Plus_2_HCHP-228088_.CEL.gz	54675	62.3	no	2	F	CASE; major depressive disorder (MDD) patient	whole blood
GSM2612284	whole_blood_control_62	GSM2612284	Public on May 12 2017	May 11 2017	Jan 23 2018	RNA	1	whole_blood_control	Homo sapiens	subject group: CNTL; healthy control	anxiety: no	gender: F	age: 73.1	tissue: whole blood	batch: 2	total RNA	RNA was isolated from all samples using the standard PAXgene protocol on the Qiagen Biorobot 8000.	biotin	standard Affymetrix protocol	9606	standard Affymetrix protocol	Arrays were scanned on a GeneChip Scanner 3000 and fluorescence intensity for each feature of the array was obtained by using GeneChip庐 Operating Software (Affymetrix, Santa Clara, CA, USA). Arrays were scanned on a GeneChip Scanner 3000 and fluorescence intensity for each feature of the array was obtained by using GeneChip庐 Operating Software (Affymetrix, Santa Clara, CA, USA).	SAMPLE 189	The data were read and RMA-normalized using the Bioconductor package affy (default parameters).	GPL570	Gwenael,G.R.,Leday	gwenael.leday@mrc-bsu.cam.ac.uk	MRC Biostatistics Unit	School of Clinical Medicine	University of Cambridge	Forvie Site, Robinson Way	Cambridge	CB2 0SR	United Kingdom	ftp://ftp.ncbi.nlm.nih.gov/geo/samples/GSM2612nnn/GSM2612284/suppl/GSM2612284_GP2842_93_SS490485_HG-U133_Plus_2_HCHP-228089_.CEL.gz	54675	73.1	no	2	F	CNTL; healthy control	whole blood
GSM2612285	whole_blood_case_128	GSM2612285	Public on May 12 2017	May 11 2017	Jan 23 2018	RNA	1	whole_blood_case	Homo sapiens	subject group: CASE; major depressive disorder (MDD) patient	anxiety: yes	gender: F	age: 61.3	tissue: whole blood	batch: 2	total RNA	RNA was isolated from all samples using the standard PAXgene protocol on the Qiagen Biorobot 8000.	biotin	standard Affymetrix protocol	9606	standard Affymetrix protocol	Arrays were scanned on a GeneChip Scanner 3000 and fluorescence intensity for each feature of the array was obtained by using GeneChip庐 Operating Software (Affymetrix, Santa Clara, CA, USA). Arrays were scanned on a GeneChip Scanner 3000 and fluorescence intensity for each feature of the array was obtained by using GeneChip庐 Operating Software (Affymetrix, Santa Clara, CA, USA).	SAMPLE 190	The data were read and RMA-normalized using the Bioconductor package affy (default parameters).	GPL570	Gwenael,G.R.,Leday	gwenael.leday@mrc-bsu.cam.ac.uk	MRC Biostatistics Unit	School of Clinical Medicine	University of Cambridge	Forvie Site, Robinson Way	Cambridge	CB2 0SR	United Kingdom	ftp://ftp.ncbi.nlm.nih.gov/geo/samples/GSM2612nnn/GSM2612285/suppl/GSM2612285_GP2842_94_SS490481_HG-U133_Plus_2_HCHP-228090_.CEL.gz	54675	61.3	yes	2	F	CASE; major depressive disorder (MDD) patient	whole blood
GSM2612286	whole_blood_control_63	GSM2612286	Public on May 12 2017	May 11 2017	Jan 23 2018	RNA	1	whole_blood_control	Homo sapiens	subject group: CNTL; healthy control	anxiety: no	gender: F	age: 31.2	tissue: whole blood	batch: 2	total RNA	RNA was isolated from all samples using the standard PAXgene protocol on the Qiagen Biorobot 8000.	biotin	standard Affymetrix protocol	9606	standard Affymetrix protocol	Arrays were scanned on a GeneChip Scanner 3000 and fluorescence intensity for each feature of the array was obtained by using GeneChip庐 Operating Software (Affymetrix, Santa Clara, CA, USA). Arrays were scanned on a GeneChip Scanner 3000 and fluorescence intensity for each feature of the array was obtained by using GeneChip庐 Operating Software (Affymetrix, Santa Clara, CA, USA).	SAMPLE 191	The data were read and RMA-normalized using the Bioconductor package affy (default parameters).	GPL570	Gwenael,G.R.,Leday	gwenael.leday@mrc-bsu.cam.ac.uk	MRC Biostatistics Unit	School of Clinical Medicine	University of Cambridge	Forvie Site, Robinson Way	Cambridge	CB2 0SR	United Kingdom	ftp://ftp.ncbi.nlm.nih.gov/geo/samples/GSM2612nnn/GSM2612286/suppl/GSM2612286_GP2842_95_SS490555_HG-U133_Plus_2_HCHP-228091_.CEL.gz	54675	31.2	no	2	F	CNTL; healthy control	whole blood
GSM2612287	whole_blood_control_64	GSM2612287	Public on May 12 2017	May 11 2017	Jan 23 2018	RNA	1	whole_blood_control	Homo sapiens	subject group: CNTL; healthy control	anxiety: no	gender: F	age: 61.2	tissue: whole blood	batch: 2	total RNA	RNA was isolated from all samples using the standard PAXgene protocol on the Qiagen Biorobot 8000.	biotin	standard Affymetrix protocol	9606	standard Affymetrix protocol	Arrays were scanned on a GeneChip Scanner 3000 and fluorescence intensity for each feature of the array was obtained by using GeneChip庐 Operating Software (Affymetrix, Santa Clara, CA, USA). Arrays were scanned on a GeneChip Scanner 3000 and fluorescence intensity for each feature of the array was obtained by using GeneChip庐 Operating Software (Affymetrix, Santa Clara, CA, USA).	SAMPLE 192	The data were read and RMA-normalized using the Bioconductor package affy (default parameters).	GPL570	Gwenael,G.R.,Leday	gwenael.leday@mrc-bsu.cam.ac.uk	MRC Biostatistics Unit	School of Clinical Medicine	University of Cambridge	Forvie Site, Robinson Way	Cambridge	CB2 0SR	United Kingdom	ftp://ftp.ncbi.nlm.nih.gov/geo/samples/GSM2612nnn/GSM2612287/suppl/GSM2612287_GP2842_96_SS490560_HG-U133_Plus_2_HCHP-228092_.CEL.gz	54675	61.2	no	2	F	CNTL; healthy control	whole blood
