# Supplementary material for: Identification and experimental validation of biomarkers associated with mitochondrial and programmed cell death in major depressive disorder
Source: Front Psychiatry. 2025 Apr 30;16:1564380. doi: 10.3389/fpsyt.2025.1564380 (PMC12075303; doi:10.3389/fpsyt.2025.1564380)
Supplement: Supplementary file 6 [file Table5.xlsx]

## Sheet: Primers
Genes	Forward primer	Reverse primer
CD63	CAGCCTTGGGAAGCCCAG	AGCCCCCTGGATTATGGTCT
IL17RA	TTGCTTTGAGCACATGCACC	GAACCAGTACACCCACAGGG
IL1R1	GAGCGGCAGGAATGTGACAA	CAAGGGGTCCAGCTTCTCAG
GAPDH	CGAAGGTGGAGTCAACGGATTT	ATGGGTGGAATCATATTGGAAC
