# Supplementary material for: Identification and experimental validation of biomarkers associated with mitochondrial and programmed cell death in major depressive disorder
Source: Front Psychiatry. 2025 Apr 30;16:1564380. doi: 10.3389/fpsyt.2025.1564380 (PMC12075303; doi:10.3389/fpsyt.2025.1564380)
Supplement: Supplementary file 7 [file Table6.xlsx]

## Sheet: cor_gene
symbol
NDUFB3
HSDL2
MSRB2
HTATIP2
NLRX1
PINK1
PMAIP1
CARS2
BCL2A1
PPIF
COX7B2
GLS2
ACADL
CUL3
SPAG9
PTEN
FOXO3
NDEL1
RAB7A
VEGFA
CHMP2A
LYN
ITPRIP
RALB
IL6R
ALOX5
PRKCZ
IFNAR1
LAMP2
TFEB
CDKN2D
MKNK2
MAPK1
FADD
HSPA1A
STAT5B
SH3GLB1
CEBPB
MTF1
DAPK2
HMGCR
HMGB2
IL1R1
SLC40A1
ZFYVE16
DDIT3
IL17RA
PGD
CD63
ENTPD1
RRAGD
TLR4
FN1
PFKFB3
MRGPRX2
