# Supplementary material for: Identification and experimental validation of biomarkers associated with mitochondrial and programmed cell death in major depressive disorder
Source: Front Psychiatry. 2025 Apr 30;16:1564380. doi: 10.3389/fpsyt.2025.1564380 (PMC12075303; doi:10.3389/fpsyt.2025.1564380)
Supplement: Supplementary file 8 [file Table7.xlsx]

## Sheet: Supplementary Table 2
	ONTOLOGY	ID	Description	GeneRatio	BgRatio	pvalue	p.adjust	qvalue	geneID	Count	richFactor
GO:0097191	BP	GO:0097191	extrinsic apoptotic signaling pathway	10/55	224/18903	8.19788e-10	1.9511e-06	1.19603e-06	PMAIP1/BCL2A1/PTEN/FOXO3/ITPRIP/IL6R/MKNK2/FADD/HSPA1A/HMGB2	10	0.0446429
GO:0071496	BP	GO:0071496	cellular response to external stimulus	11/55	328/18903	2.20068e-09	2.61881e-06	1.60534e-06	PMAIP1/FOXO3/LYN/RALB/LAMP2/TFEB/MAPK1/FADD/SH3GLB1/RRAGD/TLR4	11	0.0335366
GO:0032103	BP	GO:0032103	positive regulation of response to external stimulus	12/55	464/18903	6.99843e-09	4.40055e-06	2.69755e-06	NDEL1/VEGFA/LYN/IL6R/MAPK1/FADD/STAT5B/CEBPB/DAPK2/HMGB2/IL17RA/TLR4	12	0.0258621
GO:2001233	BP	GO:2001233	regulation of apoptotic signaling pathway	11/55	374/18903	8.61973e-09	4.40055e-06	2.69755e-06	PINK1/PMAIP1/PPIF/PTEN/ITPRIP/CDKN2D/FADD/HSPA1A/DAPK2/HMGB2/DDIT3	11	0.0294118
GO:0042594	BP	GO:0042594	response to starvation	9/55	211/18903	9.24486e-09	4.40055e-06	2.69755e-06	PMAIP1/FOXO3/RALB/LAMP2/TFEB/MAPK1/SH3GLB1/DDIT3/RRAGD	9	0.042654
GO:0097193	BP	GO:0097193	intrinsic apoptotic signaling pathway	10/55	298/18903	1.27473e-08	5.05645e-06	3.09962e-06	PINK1/PMAIP1/BCL2A1/PPIF/CUL3/CDKN2D/HSPA1A/CEBPB/DAPK2/DDIT3	10	0.033557
GO:0009267	BP	GO:0009267	cellular response to starvation	8/55	175/18903	3.86276e-08	1.31334e-05	8.05081e-06	PMAIP1/FOXO3/RALB/LAMP2/TFEB/MAPK1/SH3GLB1/RRAGD	8	0.0457143
GO:0031668	BP	GO:0031668	cellular response to extracellular stimulus	9/55	262/18903	5.9978e-08	1.78435e-05	1.09381e-05	PMAIP1/FOXO3/LYN/RALB/LAMP2/TFEB/MAPK1/SH3GLB1/RRAGD	9	0.0343511
GO:0001819	BP	GO:0001819	positive regulation of cytokine production	11/55	486/18903	1.24875e-07	3.30225e-05	2.02429e-05	IL6R/PRKCZ/FADD/HSPA1A/STAT5B/CEBPB/HMGB2/IL1R1/DDIT3/IL17RA/TLR4	11	0.0226337
GO:0048872	BP	GO:0048872	homeostasis of number of cells	9/55	296/18903	1.6955e-07	3.81241e-05	2.33702e-05	PMAIP1/FOXO3/VEGFA/LYN/FADD/HSPA1A/STAT5B/HMGB2/SLC40A1	9	0.0304054
GO:0045637	BP	GO:0045637	regulation of myeloid cell differentiation	8/55	214/18903	1.82509e-07	3.81241e-05	2.33702e-05	FOXO3/LYN/FADD/HSPA1A/STAT5B/CEBPB/HMGB2/TLR4	8	0.0373832
GO:0050900	BP	GO:0050900	leukocyte migration	10/55	398/18903	1.92222e-07	3.81241e-05	2.33702e-05	VEGFA/LYN/IL6R/ALOX5/MAPK1/FADD/STAT5B/DAPK2/IL1R1/IL17RA	10	0.0251256
GO:0045646	BP	GO:0045646	regulation of erythrocyte differentiation	5/55	47/18903	2.4196e-07	4.42973e-05	2.71544e-05	FOXO3/LYN/HSPA1A/STAT5B/HMGB2	5	0.106383
GO:0031669	BP	GO:0031669	cellular response to nutrient levels	8/55	231/18903	3.27146e-07	5.56148e-05	3.4092e-05	PMAIP1/FOXO3/RALB/LAMP2/TFEB/MAPK1/SH3GLB1/RRAGD	8	0.034632
GO:0097529	BP	GO:0097529	myeloid leukocyte migration	8/55	242/18903	4.65794e-07	7.3906e-05	4.53046e-05	VEGFA/LYN/IL6R/MAPK1/STAT5B/DAPK2/IL1R1/IL17RA	8	0.0330579
GO:2001242	BP	GO:2001242	regulation of intrinsic apoptotic signaling pathway	7/55	172/18903	6.41964e-07	9.54922e-05	5.8537e-05	PINK1/PMAIP1/PPIF/CDKN2D/HSPA1A/DAPK2/DDIT3	7	0.0406977
GO:0031667	BP	GO:0031667	response to nutrient levels	10/55	474/18903	9.51293e-07	0.000133181	8.16404e-05	PMAIP1/FOXO3/RALB/LAMP2/TFEB/CDKN2D/MAPK1/SH3GLB1/DDIT3/RRAGD	10	0.021097
GO:0038034	BP	GO:0038034	signal transduction in absence of ligand	5/55	68/18903	1.56987e-06	0.000196647	0.000120545	BCL2A1/FOXO3/MKNK2/FADD/HSPA1A	5	0.0735294
GO:0097192	BP	GO:0097192	extrinsic apoptotic signaling pathway in absence of ligand	5/55	68/18903	1.56987e-06	0.000196647	0.000120545	BCL2A1/FOXO3/MKNK2/FADD/HSPA1A	5	0.0735294
GO:0002260	BP	GO:0002260	lymphocyte homeostasis	5/55	69/18903	1.68879e-06	0.000200966	0.000123193	PMAIP1/LYN/FADD/STAT5B/SLC40A1	5	0.0724638
GO:0030218	BP	GO:0030218	erythrocyte differentiation	6/55	128/18903	1.89296e-06	0.000214296	0.000131364	FOXO3/VEGFA/LYN/HSPA1A/STAT5B/HMGB2	6	0.046875
GO:0007041	BP	GO:0007041	lysosomal transport	6/55	129/18903	1.98089e-06	0.000214296	0.000131364	PINK1/RAB7A/CHMP2A/LAMP2/HSPA1A/ZFYVE16	6	0.0465116
GO:0030099	BP	GO:0030099	myeloid cell differentiation	9/55	407/18903	2.41015e-06	0.000247835	0.000151923	FOXO3/VEGFA/LYN/FADD/HSPA1A/STAT5B/CEBPB/HMGB2/TLR4	9	0.022113
GO:0051648	BP	GO:0051648	vesicle localization	7/55	213/18903	2.68052e-06	0.000247835	0.000151923	PINK1/CUL3/PTEN/NDEL1/RAB7A/CHMP2A/PRKCZ	7	0.0328638
GO:1903706	BP	GO:1903706	regulation of hemopoiesis	9/55	413/18903	2.71669e-06	0.000247835	0.000151923	FOXO3/LYN/PRKCZ/FADD/HSPA1A/STAT5B/CEBPB/HMGB2/TLR4	9	0.0217918
GO:0045648	BP	GO:0045648	positive regulation of erythrocyte differentiation	4/55	34/18903	2.78744e-06	0.000247835	0.000151923	FOXO3/HSPA1A/STAT5B/HMGB2	4	0.117647
GO:0034101	BP	GO:0034101	erythrocyte homeostasis	6/55	137/18903	2.81157e-06	0.000247835	0.000151923	FOXO3/VEGFA/LYN/HSPA1A/STAT5B/HMGB2	6	0.0437956
GO:0060326	BP	GO:0060326	cell chemotaxis	8/55	319/18903	3.68099e-06	0.000312884	0.000191799	VEGFA/LYN/IL6R/ALOX5/MAPK1/DAPK2/HMGB2/IL17RA	8	0.0250784
GO:0006979	BP	GO:0006979	response to oxidative stress	9/55	434/18903	4.06957e-06	0.00033028	0.000202462	MSRB2/PINK1/PPIF/FOXO3/ALOX5/MAPK1/HSPA1A/MTF1/TLR4	9	0.0207373
GO:0002687	BP	GO:0002687	positive regulation of leukocyte migration	6/55	148/18903	4.39741e-06	0.00033028	0.000202462	VEGFA/IL6R/MAPK1/FADD/DAPK2/IL1R1	6	0.0405405
GO:0032418	BP	GO:0032418	lysosome localization	5/55	84/18903	4.48821e-06	0.00033028	0.000202462	SPAG9/NDEL1/LYN/TFEB/MRGPRX2	5	0.0595238
GO:1990849	BP	GO:1990849	vacuolar localization	5/55	84/18903	4.48821e-06	0.00033028	0.000202462	SPAG9/NDEL1/LYN/TFEB/MRGPRX2	5	0.0595238
GO:0002685	BP	GO:0002685	regulation of leukocyte migration	7/55	231/18903	4.57951e-06	0.00033028	0.000202462	VEGFA/LYN/IL6R/MAPK1/FADD/DAPK2/IL1R1	7	0.030303
GO:0008625	BP	GO:0008625	extrinsic apoptotic signaling pathway via death domain receptors	5/55	85/18903	4.75823e-06	0.000333076	0.000204177	PMAIP1/PTEN/ITPRIP/FADD/HMGB2	5	0.0588235
GO:2001236	BP	GO:2001236	regulation of extrinsic apoptotic signaling pathway	6/55	155/18903	5.73974e-06	0.000389117	0.00023853	PMAIP1/PTEN/ITPRIP/FADD/HSPA1A/HMGB2	6	0.0387097
GO:0030595	BP	GO:0030595	leukocyte chemotaxis	7/55	240/18903	5.8858e-06	0.000389117	0.00023853	VEGFA/LYN/IL6R/ALOX5/MAPK1/DAPK2/IL17RA	7	0.0291667
GO:0010506	BP	GO:0010506	regulation of autophagy	8/55	344/18903	6.40839e-06	0.000409982	0.00025132	PINK1/FOXO3/RALB/TFEB/SH3GLB1/DAPK2/DDIT3/RRAGD	8	0.0232558
GO:0062197	BP	GO:0062197	cellular response to chemical stress	8/55	345/18903	6.54593e-06	0.000409982	0.00025132	PINK1/PPIF/FOXO3/ALOX5/MAPK1/HSPA1A/DDIT3/TLR4	8	0.0231884
GO:0007034	BP	GO:0007034	vacuolar transport	6/55	162/18903	7.39757e-06	0.000451441	0.000276735	PINK1/RAB7A/CHMP2A/LAMP2/HSPA1A/ZFYVE16	6	0.037037
GO:0002262	BP	GO:0002262	myeloid cell homeostasis	6/55	169/18903	9.42455e-06	0.000560761	0.000343748	FOXO3/VEGFA/LYN/HSPA1A/STAT5B/HMGB2	6	0.035503
GO:0001776	BP	GO:0001776	leukocyte homeostasis	5/55	100/18903	1.05662e-05	0.000606194	0.000371599	PMAIP1/LYN/FADD/STAT5B/SLC40A1	5	0.05
GO:0022407	BP	GO:0022407	regulation of cell-cell adhesion	9/55	490/18903	1.08181e-05	0.000606194	0.000371599	PTEN/FOXO3/VEGFA/LYN/ALOX5/PRKCZ/FADD/STAT5B/CEBPB	9	0.0183673
GO:0051091	BP	GO:0051091	positive regulation of DNA-binding transcription factor activity	7/55	266/18903	1.15105e-05	0.000606194	0.000371599	PINK1/PTEN/VEGFA/PRKCZ/HSPA1A/DDIT3/TLR4	7	0.0263158
GO:0019221	BP	GO:0019221	cytokine-mediated signaling pathway	9/55	496/18903	1.19215e-05	0.000606194	0.000371599	FOXO3/LYN/IL6R/IFNAR1/FADD/HSPA1A/STAT5B/IL1R1/IL17RA	9	0.0181452
GO:0045639	BP	GO:0045639	positive regulation of myeloid cell differentiation	5/55	103/18903	1.2205e-05	0.000606194	0.000371599	FOXO3/FADD/HSPA1A/STAT5B/HMGB2	5	0.0485437
GO:0044089	BP	GO:0044089	positive regulation of cellular component biogenesis	9/55	498/18903	1.23101e-05	0.000606194	0.000371599	PINK1/NDEL1/RAB7A/VEGFA/CHMP2A/RALB/HSPA1A/SH3GLB1/TLR4	9	0.0180723
GO:0034198	BP	GO:0034198	cellular response to amino acid starvation	4/55	49/18903	1.23293e-05	0.000606194	0.000371599	TFEB/MAPK1/SH3GLB1/RRAGD	4	0.0816327
GO:0070663	BP	GO:0070663	regulation of leukocyte proliferation	7/55	269/18903	1.23786e-05	0.000606194	0.000371599	PTEN/LYN/MAPK1/FADD/STAT5B/CEBPB/TLR4	7	0.0260223
GO:1903037	BP	GO:1903037	regulation of leukocyte cell-cell adhesion	8/55	377/18903	1.24805e-05	0.000606194	0.000371599	PTEN/FOXO3/LYN/ALOX5/PRKCZ/FADD/STAT5B/CEBPB	8	0.0212202
GO:1902041	BP	GO:1902041	regulation of extrinsic apoptotic signaling pathway via death domain receptors	4/55	50/18903	1.33726e-05	0.000636535	0.000390198	PMAIP1/PTEN/ITPRIP/HMGB2	4	0.08
GO:1990928	BP	GO:1990928	response to amino acid starvation	4/55	51/18903	1.44794e-05	0.000675706	0.00041421	TFEB/MAPK1/SH3GLB1/RRAGD	4	0.0784314
GO:0034599	BP	GO:0034599	cellular response to oxidative stress	7/55	288/18903	1.92318e-05	0.000880223	0.000539579	PINK1/PPIF/FOXO3/ALOX5/MAPK1/HSPA1A/TLR4	7	0.0243056
GO:0036003	BP	GO:0036003	positive regulation of transcription from RNA polymerase II promoter in response to stress	3/55	19/18903	2.18519e-05	0.000981275	0.000601525	VEGFA/CEBPB/DDIT3	3	0.157895
GO:0051650	BP	GO:0051650	establishment of vesicle localization	6/55	197/18903	2.25053e-05	0.0009919	0.000608038	PINK1/CUL3/NDEL1/RAB7A/CHMP2A/PRKCZ	6	0.0304569
GO:0007159	BP	GO:0007159	leukocyte cell-cell adhesion	8/55	414/18903	2.4469e-05	0.00103993	0.000637482	PTEN/FOXO3/LYN/ALOX5/PRKCZ/FADD/STAT5B/CEBPB	8	0.0193237
GO:0050727	BP	GO:0050727	regulation of inflammatory response	8/55	414/18903	2.4469e-05	0.00103993	0.000637482	NLRX1/LYN/ALOX5/STAT5B/CEBPB/IL1R1/IL17RA/TLR4	8	0.0193237
GO:0031349	BP	GO:0031349	positive regulation of defense response	7/55	307/18903	2.89615e-05	0.00120927	0.000741285	LYN/FADD/STAT5B/CEBPB/HMGB2/IL17RA/TLR4	7	0.0228013
GO:0002688	BP	GO:0002688	regulation of leukocyte chemotaxis	5/55	127/18903	3.36202e-05	0.00133407	0.000817787	VEGFA/LYN/IL6R/MAPK1/DAPK2	5	0.0393701
GO:0032757	BP	GO:0032757	positive regulation of interleukin-8 production	4/55	63/18903	3.36319e-05	0.00133407	0.000817787	FADD/HSPA1A/DDIT3/TLR4	4	0.0634921
GO:0070059	BP	GO:0070059	intrinsic apoptotic signaling pathway in response to endoplasmic reticulum stress	4/55	63/18903	3.36319e-05	0.00133407	0.000817787	PMAIP1/HSPA1A/CEBPB/DDIT3	4	0.0634921
GO:0007033	BP	GO:0007033	vacuole organization	6/55	213/18903	3.49013e-05	0.00135831	0.000832647	PINK1/RAB7A/CHMP2A/RALB/TFEB/SH3GLB1	6	0.028169
GO:1902105	BP	GO:1902105	regulation of leukocyte differentiation	7/55	317/18903	3.55245e-05	0.00135831	0.000832647	FOXO3/LYN/PRKCZ/FADD/STAT5B/CEBPB/TLR4	7	0.022082
GO:0051656	BP	GO:0051656	establishment of organelle localization	8/55	437/18903	3.59552e-05	0.00135831	0.000832647	PINK1/CUL3/NDEL1/RAB7A/CHMP2A/LYN/PRKCZ/MRGPRX2	8	0.0183066
GO:0060760	BP	GO:0060760	positive regulation of response to cytokine stimulus	4/55	65/18903	3.80621e-05	0.00141543	0.000867665	FADD/HSPA1A/IL1R1/TLR4	4	0.0615385
GO:0042060	BP	GO:0042060	wound healing	8/55	442/18903	3.89731e-05	0.00142702	0.000874765	PTEN/VEGFA/CHMP2A/LYN/ALOX5/ENTPD1/TLR4/FN1	8	0.0180995
GO:0031647	BP	GO:0031647	regulation of protein stability	7/55	325/18903	4.16162e-05	0.0015007	0.000919937	PINK1/CUL3/PTEN/LAMP2/MAPK1/HSPA1A/SH3GLB1	7	0.0215385
GO:0046777	BP	GO:0046777	protein autophosphorylation	6/55	226/18903	4.85791e-05	0.00172565	0.00105783	HTATIP2/PINK1/VEGFA/LYN/MKNK2/DAPK2	6	0.0265487
GO:2001234	BP	GO:2001234	negative regulation of apoptotic signaling pathway	6/55	233/18903	5.75513e-05	0.0020143	0.00123477	PINK1/PPIF/ITPRIP/CDKN2D/HSPA1A/HMGB2	6	0.0257511
GO:0072593	BP	GO:0072593	reactive oxygen species metabolic process	6/55	235/18903	6.03445e-05	0.0020689	0.00126824	PINK1/PMAIP1/GLS2/FOXO3/ALOX5/TLR4	6	0.0255319
GO:0010508	BP	GO:0010508	positive regulation of autophagy	5/55	144/18903	6.12731e-05	0.0020689	0.00126824	PINK1/FOXO3/RALB/TFEB/SH3GLB1	5	0.0347222
GO:1903131	BP	GO:1903131	mononuclear cell differentiation	8/55	473/18903	6.28165e-05	0.0020689	0.00126824	FOXO3/VEGFA/LYN/IL6R/PRKCZ/FADD/STAT5B/CEBPB	8	0.0169133
GO:0045089	BP	GO:0045089	positive regulation of innate immune response	5/55	145/18903	6.33219e-05	0.0020689	0.00126824	LYN/FADD/STAT5B/HMGB2/TLR4	5	0.0344828
GO:0070661	BP	GO:0070661	leukocyte proliferation	7/55	348/18903	6.40802e-05	0.0020689	0.00126824	PTEN/LYN/MAPK1/FADD/STAT5B/CEBPB/TLR4	7	0.0201149
GO:0090200	BP	GO:0090200	positive regulation of release of cytochrome c from mitochondria	3/55	27/18903	6.48827e-05	0.0020689	0.00126824	PINK1/PMAIP1/PPIF	3	0.111111
GO:0050670	BP	GO:0050670	regulation of lymphocyte proliferation	6/55	239/18903	6.62562e-05	0.0020689	0.00126824	PTEN/LYN/FADD/STAT5B/CEBPB/TLR4	6	0.0251046
GO:0106106	BP	GO:0106106	cold-induced thermogenesis	5/55	147/18903	6.7578e-05	0.0020689	0.00126824	ACADL/VEGFA/CEBPB/DDIT3/TLR4	5	0.0340136
GO:0120161	BP	GO:0120161	regulation of cold-induced thermogenesis	5/55	147/18903	6.7578e-05	0.0020689	0.00126824	ACADL/VEGFA/CEBPB/DDIT3/TLR4	5	0.0340136
GO:0045088	BP	GO:0045088	regulation of innate immune response	6/55	240/18903	6.78042e-05	0.0020689	0.00126824	NLRX1/LYN/FADD/STAT5B/HMGB2/TLR4	6	0.025
GO:0002703	BP	GO:0002703	regulation of leukocyte mediated immunity	6/55	241/18903	6.93809e-05	0.00209021	0.00128131	LYN/PRKCZ/FADD/STAT5B/IL1R1/TLR4	6	0.0248963
GO:0032944	BP	GO:0032944	regulation of mononuclear cell proliferation	6/55	243/18903	7.26223e-05	0.00216051	0.0013244	PTEN/LYN/FADD/STAT5B/CEBPB/TLR4	6	0.0246914
GO:0045785	BP	GO:0045785	positive regulation of cell adhesion	8/55	484/18903	7.37702e-05	0.00216757	0.00132873	FOXO3/VEGFA/LYN/ALOX5/PRKCZ/FADD/STAT5B/FN1	8	0.0165289
GO:0071456	BP	GO:0071456	cellular response to hypoxia	5/55	151/18903	7.67501e-05	0.00222763	0.00136554	PINK1/PMAIP1/PTEN/FOXO3/VEGFA	5	0.0331126
GO:0072665	BP	GO:0072665	protein localization to vacuole	4/55	78/18903	7.79766e-05	0.00223596	0.00137065	RAB7A/LAMP2/SH3GLB1/ZFYVE16	4	0.0512821
GO:0006622	BP	GO:0006622	protein targeting to lysosome	3/55	29/18903	8.072e-05	0.00228707	0.00140198	RAB7A/LAMP2/ZFYVE16	3	0.103448
GO:1905897	BP	GO:1905897	regulation of response to endoplasmic reticulum stress	4/55	82/18903	9.47937e-05	0.00265422	0.00162705	PMAIP1/ALOX5/HSPA1A/DDIT3	4	0.0487805
GO:0045862	BP	GO:0045862	positive regulation of proteolysis	7/55	372/18903	9.7257e-05	0.00267959	0.0016426	PINK1/PMAIP1/PTEN/LYN/FADD/HSPA1A/FN1	7	0.0188172
GO:0036294	BP	GO:0036294	cellular response to decreased oxygen levels	5/55	159/18903	9.79514e-05	0.00267959	0.0016426	PINK1/PMAIP1/PTEN/FOXO3/VEGFA	5	0.0314465
GO:1990845	BP	GO:1990845	adaptive thermogenesis	5/55	160/18903	0.000100889	0.00272859	0.00167263	ACADL/VEGFA/CEBPB/DDIT3/TLR4	5	0.03125
GO:0050863	BP	GO:0050863	regulation of T cell activation	7/55	376/18903	0.000103949	0.00277977	0.00170401	PTEN/FOXO3/LYN/PRKCZ/FADD/STAT5B/CEBPB	7	0.018617
GO:0002699	BP	GO:0002699	positive regulation of immune effector process	6/55	261/18903	0.00010759	0.00279487	0.00171327	LYN/PRKCZ/FADD/STAT5B/IL1R1/TLR4	6	0.0229885
GO:0071216	BP	GO:0071216	cellular response to biotic stimulus	6/55	261/18903	0.00010759	0.00279487	0.00171327	LYN/MAPK1/CEBPB/HMGB2/DDIT3/TLR4	6	0.0229885
GO:1902235	BP	GO:1902235	regulation of endoplasmic reticulum stress-induced intrinsic apoptotic signaling pathway	3/55	32/18903	0.000108896	0.00279487	0.00171327	PMAIP1/HSPA1A/DDIT3	3	0.09375
GO:0002697	BP	GO:0002697	regulation of immune effector process	7/55	379/18903	0.000109211	0.00279487	0.00171327	NLRX1/LYN/PRKCZ/FADD/STAT5B/IL1R1/TLR4	7	0.0184697
GO:0070665	BP	GO:0070665	positive regulation of leukocyte proliferation	5/55	167/18903	0.000123395	0.00312425	0.00191518	LYN/MAPK1/FADD/STAT5B/TLR4	5	0.0299401
GO:0071900	BP	GO:0071900	regulation of protein serine/threonine kinase activity	7/55	395/18903	0.000141075	0.00344065	0.00210913	PTEN/VEGFA/LYN/RALB/CDKN2D/HMGCR/TLR4	7	0.0177215
GO:1990138	BP	GO:1990138	neuron projection extension	5/55	172/18903	0.000141694	0.00344065	0.00210913	SPAG9/NDEL1/VEGFA/PRKCZ/FN1	5	0.0290698
GO:0032633	BP	GO:0032633	interleukin-4 production	3/55	35/18903	0.000142809	0.00344065	0.00210913	PRKCZ/CEBPB/DDIT3	3	0.0857143
GO:0032673	BP	GO:0032673	regulation of interleukin-4 production	3/55	35/18903	0.000142809	0.00344065	0.00210913	PRKCZ/CEBPB/DDIT3	3	0.0857143
GO:1903039	BP	GO:1903039	positive regulation of leukocyte cell-cell adhesion	6/55	275/18903	0.00014312	0.00344065	0.00210913	FOXO3/LYN/ALOX5/PRKCZ/FADD/STAT5B	6	0.0218182
GO:0071453	BP	GO:0071453	cellular response to oxygen levels	5/55	175/18903	0.000153629	0.00365637	0.00224137	PINK1/PMAIP1/PTEN/FOXO3/VEGFA	5	0.0285714
GO:0032635	BP	GO:0032635	interleukin-6 production	5/55	176/18903	0.000157774	0.00368139	0.0022567	NLRX1/IL6R/CEBPB/IL17RA/TLR4	5	0.0284091
GO:0032675	BP	GO:0032675	regulation of interleukin-6 production	5/55	176/18903	0.000157774	0.00368139	0.0022567	NLRX1/IL6R/CEBPB/IL17RA/TLR4	5	0.0284091
GO:0001659	BP	GO:0001659	temperature homeostasis	5/55	178/18903	0.000166319	0.00383953	0.00235364	ACADL/VEGFA/CEBPB/DDIT3/TLR4	5	0.0280899
GO:1900407	BP	GO:1900407	regulation of cellular response to oxidative stress	4/55	95/18903	0.000167778	0.00383953	0.00235364	PINK1/FOXO3/ALOX5/TLR4	4	0.0421053
GO:0043254	BP	GO:0043254	regulation of protein-containing complex assembly	7/55	410/18903	0.000177448	0.00402216	0.0024656	PINK1/VEGFA/RALB/PRKCZ/HSPA1A/SH3GLB1/TLR4	7	0.0170732
GO:0043409	BP	GO:0043409	negative regulation of MAPK cascade	5/55	181/18903	0.000179797	0.00403137	0.00247124	PINK1/PTEN/LYN/HMGCR/TLR4	5	0.0276243
GO:0002690	BP	GO:0002690	positive regulation of leukocyte chemotaxis	4/55	97/18903	0.000181818	0.00403137	0.00247124	VEGFA/IL6R/MAPK1/DAPK2	4	0.0412371
GO:0045773	BP	GO:0045773	positive regulation of axon extension	3/55	38/18903	0.000182936	0.00403137	0.00247124	NDEL1/VEGFA/FN1	3	0.0789474
GO:0043618	BP	GO:0043618	regulation of transcription from RNA polymerase II promoter in response to stress	3/55	39/18903	0.000197773	0.00431835	0.00264716	VEGFA/CEBPB/DDIT3	3	0.0769231
GO:0002532	BP	GO:0002532	production of molecular mediator involved in inflammatory response	4/55	100/18903	0.000204443	0.00442341	0.00271157	LYN/ALOX5/IL17RA/TLR4	4	0.04
GO:2001243	BP	GO:2001243	negative regulation of intrinsic apoptotic signaling pathway	4/55	101/18903	0.000212417	0.00455452	0.00279194	PINK1/PPIF/CDKN2D/HSPA1A	4	0.039604
GO:0002833	BP	GO:0002833	positive regulation of response to biotic stimulus	5/55	188/18903	0.000214488	0.00455786	0.00279398	LYN/FADD/STAT5B/HMGB2/TLR4	5	0.0265957
GO:0006839	BP	GO:0006839	mitochondrial transport	5/55	189/18903	0.000219832	0.00463009	0.00283826	PINK1/PMAIP1/PPIF/HSPA1A/SH3GLB1	5	0.026455
GO:0032677	BP	GO:0032677	regulation of interleukin-8 production	4/55	103/18903	0.000229032	0.00478155	0.00293111	FADD/HSPA1A/DDIT3/TLR4	4	0.038835
GO:0031331	BP	GO:0031331	positive regulation of cellular catabolic process	7/55	429/18903	0.000234079	0.00479392	0.00293869	PINK1/PTEN/FOXO3/RALB/TFEB/HSPA1A/SH3GLB1	7	0.016317
GO:0031334	BP	GO:0031334	positive regulation of protein-containing complex assembly	5/55	192/18903	0.000236477	0.00479392	0.00293869	PINK1/VEGFA/HSPA1A/SH3GLB1/TLR4	5	0.0260417
GO:0032637	BP	GO:0032637	interleukin-8 production	4/55	104/18903	0.000237682	0.00479392	0.00293869	FADD/HSPA1A/DDIT3/TLR4	4	0.0384615
GO:1902882	BP	GO:1902882	regulation of response to oxidative stress	4/55	104/18903	0.000237682	0.00479392	0.00293869	PINK1/FOXO3/ALOX5/TLR4	4	0.0384615
GO:0008585	BP	GO:0008585	female gonad development	4/55	105/18903	0.000246564	0.00483989	0.00296687	FOXO3/VEGFA/STAT5B/CEBPB	4	0.0380952
GO:0006623	BP	GO:0006623	protein targeting to vacuole	3/55	42/18903	0.000246904	0.00483989	0.00296687	RAB7A/LAMP2/ZFYVE16	3	0.0714286
GO:0043029	BP	GO:0043029	T cell homeostasis	3/55	42/18903	0.000246904	0.00483989	0.00296687	PMAIP1/FADD/STAT5B	3	0.0714286
GO:0010952	BP	GO:0010952	positive regulation of peptidase activity	5/55	194/18903	0.000248095	0.00483989	0.00296687	PINK1/PMAIP1/LYN/FADD/FN1	5	0.0257732
GO:0046651	BP	GO:0046651	lymphocyte proliferation	6/55	305/18903	0.000250557	0.00484817	0.00297194	PTEN/LYN/FADD/STAT5B/CEBPB/TLR4	6	0.0196721
GO:0048608	BP	GO:0048608	reproductive structure development	6/55	306/18903	0.000255	0.00489436	0.00300026	PTEN/FOXO3/VEGFA/STAT5B/CEBPB/HMGB2	6	0.0196078
GO:0062207	BP	GO:0062207	regulation of pattern recognition receptor signaling pathway	4/55	107/18903	0.000265042	0.0050464	0.00309346	NLRX1/LYN/HSPA1A/TLR4	4	0.0373832
GO:0070302	BP	GO:0070302	regulation of stress-activated protein kinase signaling cascade	5/55	198/18903	0.000272632	0.00510667	0.00313041	PINK1/VEGFA/LYN/MAPK1/TLR4	5	0.0252525
GO:0061458	BP	GO:0061458	reproductive system development	6/55	310/18903	0.000273401	0.00510667	0.00313041	PTEN/FOXO3/VEGFA/STAT5B/CEBPB/HMGB2	6	0.0193548
GO:0008637	BP	GO:0008637	apoptotic mitochondrial changes	4/55	108/18903	0.000274644	0.00510667	0.00313041	PINK1/PMAIP1/PPIF/HSPA1A	4	0.037037
GO:0048732	BP	GO:0048732	gland development	7/55	441/18903	0.000276811	0.00510705	0.00313064	CUL3/PTEN/VEGFA/MAPK1/FADD/STAT5B/CEBPB	7	0.015873
GO:0032943	BP	GO:0032943	mononuclear cell proliferation	6/55	312/18903	0.000282985	0.00516868	0.00316842	PTEN/LYN/FADD/STAT5B/CEBPB/TLR4	6	0.0192308
GO:0046545	BP	GO:0046545	development of primary female sexual characteristics	4/55	109/18903	0.000284495	0.00516868	0.00316842	FOXO3/VEGFA/STAT5B/CEBPB	4	0.0366972
GO:0018105	BP	GO:0018105	peptidyl-serine phosphorylation	6/55	313/18903	0.000287876	0.00519049	0.00318178	PINK1/PTEN/VEGFA/PRKCZ/MKNK2/MAPK1	6	0.0191693
GO:0000045	BP	GO:0000045	autophagosome assembly	4/55	110/18903	0.000294596	0.00527172	0.00323158	PINK1/RAB7A/RALB/SH3GLB1	4	0.0363636
GO:0043620	BP	GO:0043620	regulation of DNA-templated transcription in response to stress	3/55	45/18903	0.000303311	0.00534726	0.00327789	VEGFA/CEBPB/DDIT3	3	0.0666667
GO:2000785	BP	GO:2000785	regulation of autophagosome assembly	3/55	45/18903	0.000303311	0.00534726	0.00327789	PINK1/RALB/SH3GLB1	3	0.0666667
GO:0016236	BP	GO:0016236	macroautophagy	6/55	317/18903	0.000308106	0.00539186	0.00330522	PINK1/RAB7A/CHMP2A/RALB/LAMP2/SH3GLB1	6	0.0189274
GO:0071674	BP	GO:0071674	mononuclear cell migration	5/55	206/18903	0.000327202	0.00568423	0.00348445	LYN/IL6R/ALOX5/MAPK1/FADD	5	0.0242718
GO:0051090	BP	GO:0051090	regulation of DNA-binding transcription factor activity	7/55	454/18903	0.000329988	0.0056911	0.00348866	PINK1/PTEN/VEGFA/PRKCZ/HSPA1A/DDIT3/TLR4	7	0.0154185
GO:1902115	BP	GO:1902115	regulation of organelle assembly	5/55	207/18903	0.000334565	0.00569412	0.00349051	PINK1/CHMP2A/RALB/HSPA1A/SH3GLB1	5	0.0241546
GO:0022409	BP	GO:0022409	positive regulation of cell-cell adhesion	6/55	322/18903	0.000334948	0.00569412	0.00349051	FOXO3/LYN/ALOX5/PRKCZ/FADD/STAT5B	6	0.0186335
GO:0090199	BP	GO:0090199	regulation of release of cytochrome c from mitochondria	3/55	47/18903	0.000345173	0.00582632	0.00357155	PINK1/PMAIP1/PPIF	3	0.0638298
GO:0052547	BP	GO:0052547	regulation of peptidase activity	7/55	459/18903	0.000352509	0.00590824	0.00362177	PINK1/PMAIP1/VEGFA/LYN/CDKN2D/FADD/FN1	7	0.0152505
GO:0006953	BP	GO:0006953	acute-phase response	3/55	48/18903	0.000367428	0.00599277	0.00367359	IL6R/CEBPB/FN1	3	0.0625
GO:0060397	BP	GO:0060397	growth hormone receptor signaling pathway via JAK-STAT	2/55	10/18903	0.000368497	0.00599277	0.00367359	LYN/STAT5B	2	0.2
GO:1901725	BP	GO:1901725	regulation of histone deacetylase activity	2/55	10/18903	0.000368497	0.00599277	0.00367359	PINK1/VEGFA	2	0.2
GO:1902237	BP	GO:1902237	positive regulation of endoplasmic reticulum stress-induced intrinsic apoptotic signaling pathway	2/55	10/18903	0.000368497	0.00599277	0.00367359	PMAIP1/DDIT3	2	0.2
GO:0002443	BP	GO:0002443	leukocyte mediated immunity	7/55	463/18903	0.000371401	0.00599277	0.00367359	LYN/PRKCZ/FADD/STAT5B/IL1R1/TLR4/MRGPRX2	7	0.0151188
GO:1905037	BP	GO:1905037	autophagosome organization	4/55	117/18903	0.00037266	0.00599277	0.00367359	PINK1/RAB7A/RALB/SH3GLB1	4	0.034188
GO:0002718	BP	GO:0002718	regulation of cytokine production involved in immune response	4/55	118/18903	0.000384907	0.00606351	0.00371695	NLRX1/PRKCZ/IL1R1/TLR4	4	0.0338983
GO:0043457	BP	GO:0043457	regulation of cellular respiration	3/55	49/18903	0.000390586	0.00606351	0.00371695	PINK1/PPIF/IFNAR1	3	0.0612245
GO:1903426	BP	GO:1903426	regulation of reactive oxygen species biosynthetic process	3/55	49/18903	0.000390586	0.00606351	0.00371695	FOXO3/ALOX5/TLR4	3	0.0612245
GO:0018209	BP	GO:0018209	peptidyl-serine modification	6/55	332/18903	0.000394129	0.00606351	0.00371695	PINK1/PTEN/VEGFA/PRKCZ/MKNK2/MAPK1	6	0.0180723
GO:0048638	BP	GO:0048638	regulation of developmental growth	6/55	332/18903	0.000394129	0.00606351	0.00371695	SPAG9/PTEN/NDEL1/VEGFA/STAT5B/FN1	6	0.0180723
GO:0002708	BP	GO:0002708	positive regulation of lymphocyte mediated immunity	4/55	119/18903	0.00039744	0.00606351	0.00371695	PRKCZ/FADD/STAT5B/IL1R1	4	0.0336134
GO:0032609	BP	GO:0032609	interferon-gamma production	4/55	119/18903	0.00039744	0.00606351	0.00371695	FADD/IL1R1/DDIT3/TLR4	4	0.0336134
GO:0032649	BP	GO:0032649	regulation of interferon-gamma production	4/55	119/18903	0.00039744	0.00606351	0.00371695	FADD/IL1R1/DDIT3/TLR4	4	0.0336134
GO:0002367	BP	GO:0002367	cytokine production involved in immune response	4/55	120/18903	0.000410263	0.00617991	0.0037883	NLRX1/PRKCZ/IL1R1/TLR4	4	0.0333333
GO:0007006	BP	GO:0007006	mitochondrial membrane organization	4/55	120/18903	0.000410263	0.00617991	0.0037883	PINK1/PMAIP1/PPIF/HSPA1A	4	0.0333333
GO:2001238	BP	GO:2001238	positive regulation of extrinsic apoptotic signaling pathway	3/55	50/18903	0.000414664	0.00620692	0.00380486	PMAIP1/PTEN/FADD	3	0.06
GO:0002573	BP	GO:0002573	myeloid leukocyte differentiation	5/55	218/18903	0.000424119	0.00630878	0.0038673	VEGFA/LYN/FADD/CEBPB/TLR4	5	0.0229358
GO:0001933	BP	GO:0001933	negative regulation of protein phosphorylation	6/55	338/18903	0.000433385	0.00634976	0.00389242	SPAG9/PTEN/LYN/PRKCZ/CDKN2D/HMGCR	6	0.0177515
GO:0002761	BP	GO:0002761	regulation of myeloid leukocyte differentiation	4/55	122/18903	0.00043679	0.00634976	0.00389242	LYN/FADD/CEBPB/TLR4	4	0.0327869
GO:0071901	BP	GO:0071901	negative regulation of protein serine/threonine kinase activity	4/55	122/18903	0.00043679	0.00634976	0.00389242	PTEN/LYN/CDKN2D/HMGCR	4	0.0327869
GO:0044088	BP	GO:0044088	regulation of vacuole organization	3/55	51/18903	0.000439675	0.00634976	0.00389242	PINK1/RALB/SH3GLB1	3	0.0588235
GO:0032496	BP	GO:0032496	response to lipopolysaccharide	6/55	339/18903	0.000440214	0.00634976	0.00389242	LYN/IFNAR1/MAPK1/CEBPB/HMGB2/TLR4	6	0.0176991
GO:0070371	BP	GO:0070371	ERK1 and ERK2 cascade	6/55	340/18903	0.000447128	0.00636855	0.00390394	PTEN/LYN/PRKCZ/MAPK1/TLR4/FN1	6	0.0176471
GO:0032754	BP	GO:0032754	positive regulation of interleukin-5 production	2/55	11/18903	0.000449545	0.00636855	0.00390394	PRKCZ/IL17RA	2	0.181818
GO:1990440	BP	GO:1990440	positive regulation of transcription from RNA polymerase II promoter in response to endoplasmic reticulum stress	2/55	11/18903	0.000449545	0.00636855	0.00390394	CEBPB/DDIT3	2	0.181818
GO:0071222	BP	GO:0071222	cellular response to lipopolysaccharide	5/55	222/18903	0.000460806	0.0064431	0.00394964	LYN/MAPK1/CEBPB/HMGB2/TLR4	5	0.0225225
GO:0046660	BP	GO:0046660	female sex differentiation	4/55	124/18903	0.000464521	0.0064431	0.00394964	FOXO3/VEGFA/STAT5B/CEBPB	4	0.0322581
GO:0010823	BP	GO:0010823	negative regulation of mitochondrion organization	3/55	52/18903	0.000465636	0.0064431	0.00394964	PINK1/PPIF/HSPA1A	3	0.0576923
GO:0061462	BP	GO:0061462	protein localization to lysosome	3/55	52/18903	0.000465636	0.0064431	0.00394964	RAB7A/LAMP2/ZFYVE16	3	0.0576923
GO:0042149	BP	GO:0042149	cellular response to glucose starvation	3/55	54/18903	0.000520464	0.00716013	0.00438918	PMAIP1/FOXO3/SH3GLB1	3	0.0555556
GO:0048588	BP	GO:0048588	developmental cell growth	5/55	229/18903	0.000530713	0.00725918	0.0044499	SPAG9/NDEL1/VEGFA/PRKCZ/FN1	5	0.0218341
GO:0150065	BP	GO:0150065	regulation of deacetylase activity	2/55	12/18903	0.000538447	0.00727872	0.00446188	PINK1/VEGFA	2	0.166667
GO:0016049	BP	GO:0016049	cell growth	7/55	493/18903	0.000540541	0.00727872	0.00446188	SPAG9/NDEL1/VEGFA/PRKCZ/CDKN2D/HSPA1A/FN1	7	0.0141988
GO:0050920	BP	GO:0050920	regulation of chemotaxis	5/55	230/18903	0.000541316	0.00727872	0.00446188	VEGFA/LYN/IL6R/MAPK1/DAPK2	5	0.0217391
GO:0033674	BP	GO:0033674	positive regulation of kinase activity	7/55	496/18903	0.000560372	0.00749261	0.00459299	PINK1/VEGFA/LYN/RALB/IL6R/PRKCZ/TLR4	7	0.0141129
GO:0008406	BP	GO:0008406	gonad development	5/55	233/18903	0.000574086	0.00757499	0.00464349	FOXO3/VEGFA/STAT5B/CEBPB/HMGB2	5	0.0214592
GO:0060560	BP	GO:0060560	developmental growth involved in morphogenesis	5/55	233/18903	0.000574086	0.00757499	0.00464349	SPAG9/NDEL1/VEGFA/PRKCZ/FN1	5	0.0214592
GO:0001836	BP	GO:0001836	release of cytochrome c from mitochondria	3/55	56/18903	0.000579264	0.00757499	0.00464349	PINK1/PMAIP1/PPIF	3	0.0535714
GO:0043331	BP	GO:0043331	response to dsRNA	3/55	56/18903	0.000579264	0.00757499	0.00464349	PMAIP1/RALB/MAPK1	3	0.0535714
GO:0071219	BP	GO:0071219	cellular response to molecule of bacterial origin	5/55	234/18903	0.000585333	0.00761253	0.00466651	LYN/MAPK1/CEBPB/HMGB2/TLR4	5	0.0213675
GO:0002237	BP	GO:0002237	response to molecule of bacterial origin	6/55	360/18903	0.000604165	0.00776049	0.0047572	LYN/IFNAR1/MAPK1/CEBPB/HMGB2/TLR4	6	0.0166667
GO:0001101	BP	GO:0001101	response to acid chemical	4/55	133/18903	0.000605032	0.00776049	0.0047572	VEGFA/LYN/CEBPB/RRAGD	4	0.0300752
GO:0032608	BP	GO:0032608	interferon-beta production	3/55	57/18903	0.00061019	0.00776049	0.0047572	NLRX1/HMGB2/TLR4	3	0.0526316
GO:0032648	BP	GO:0032648	regulation of interferon-beta production	3/55	57/18903	0.00061019	0.00776049	0.0047572	NLRX1/HMGB2/TLR4	3	0.0526316
GO:0002831	BP	GO:0002831	regulation of response to biotic stimulus	6/55	361/18903	0.000613014	0.00776049	0.0047572	NLRX1/LYN/FADD/STAT5B/HMGB2/TLR4	6	0.0166205
GO:0007160	BP	GO:0007160	cell-matrix adhesion	5/55	238/18903	0.00063199	0.00779757	0.00477993	PTEN/VEGFA/PRKCZ/CD63/FN1	5	0.0210084
GO:0045137	BP	GO:0045137	development of primary sexual characteristics	5/55	238/18903	0.00063199	0.00779757	0.00477993	FOXO3/VEGFA/STAT5B/CEBPB/HMGB2	5	0.0210084
GO:0036462	BP	GO:0036462	TRAIL-activated apoptotic signaling pathway	2/55	13/18903	0.000635159	0.00779757	0.00477993	PTEN/FADD	2	0.153846
GO:0070424	BP	GO:0070424	regulation of nucleotide-binding oligomerization domain containing signaling pathway	2/55	13/18903	0.000635159	0.00779757	0.00477993	HSPA1A/TLR4	2	0.153846
GO:1901857	BP	GO:1901857	positive regulation of cellular respiration	2/55	13/18903	0.000635159	0.00779757	0.00477993	PINK1/IFNAR1	2	0.153846
GO:2001235	BP	GO:2001235	positive regulation of apoptotic signaling pathway	4/55	135/18903	0.000639937	0.00779757	0.00477993	PMAIP1/PTEN/FADD/DDIT3	4	0.0296296
GO:0001541	BP	GO:0001541	ovarian follicle development	3/55	58/18903	0.000642153	0.00779757	0.00477993	FOXO3/VEGFA/CEBPB	3	0.0517241
GO:0001961	BP	GO:0001961	positive regulation of cytokine-mediated signaling pathway	3/55	58/18903	0.000642153	0.00779757	0.00477993	FADD/HSPA1A/IL1R1	3	0.0517241
GO:0045333	BP	GO:0045333	cellular respiration	5/55	240/18903	0.00065634	0.00792938	0.00486074	NDUFB3/PINK1/PPIF/COX7B2/IFNAR1	5	0.0208333
GO:0072666	BP	GO:0072666	establishment of protein localization to vacuole	3/55	59/18903	0.000675165	0.00810649	0.0049693	RAB7A/LAMP2/ZFYVE16	3	0.0508475
GO:0070997	BP	GO:0070997	neuron death	6/55	368/18903	0.000677811	0.00810649	0.0049693	PINK1/FOXO3/FADD/CEBPB/DDIT3/TLR4	6	0.0163043
GO:0030879	BP	GO:0030879	mammary gland development	4/55	138/18903	0.000694942	0.00826981	0.00506942	VEGFA/MAPK1/STAT5B/CEBPB	4	0.0289855
GO:0002711	BP	GO:0002711	positive regulation of T cell mediated immunity	3/55	60/18903	0.000709242	0.00835641	0.00512251	PRKCZ/FADD/IL1R1	3	0.05
GO:0002753	BP	GO:0002753	cytoplasmic pattern recognition receptor signaling pathway	3/55	60/18903	0.000709242	0.00835641	0.00512251	NLRX1/HSPA1A/TLR4	3	0.05
GO:1901653	BP	GO:1901653	cellular response to peptide	6/55	373/18903	0.000727264	0.00846315	0.00518794	FOXO3/NDEL1/LYN/PRKCZ/STAT5B/TLR4	6	0.0160858
GO:0002705	BP	GO:0002705	positive regulation of leukocyte mediated immunity	4/55	140/18903	0.000733422	0.00846315	0.00518794	PRKCZ/FADD/STAT5B/IL1R1	4	0.0285714
GO:0031098	BP	GO:0031098	stress-activated protein kinase signaling cascade	5/55	246/18903	0.000733625	0.00846315	0.00518794	PINK1/VEGFA/LYN/MAPK1/TLR4	5	0.0203252
GO:0032736	BP	GO:0032736	positive regulation of interleukin-13 production	2/55	14/18903	0.000739636	0.00846315	0.00518794	PRKCZ/IL17RA	2	0.142857
GO:1901298	BP	GO:1901298	regulation of hydrogen peroxide-mediated programmed cell death	2/55	14/18903	0.000739636	0.00846315	0.00518794	PINK1/FOXO3	2	0.142857
GO:1902043	BP	GO:1902043	positive regulation of extrinsic apoptotic signaling pathway via death domain receptors	2/55	14/18903	0.000739636	0.00846315	0.00518794	PMAIP1/PTEN	2	0.142857
GO:0002460	BP	GO:0002460	adaptive immune response based on somatic recombination of immune receptors built from immunoglobulin superfamily domains	6/55	375/18903	0.000747812	0.00851575	0.00522018	IL6R/PRKCZ/FADD/IL1R1/IL17RA/TLR4	6	0.016
GO:0050767	BP	GO:0050767	regulation of neurogenesis	6/55	377/18903	0.000768806	0.00871314	0.00534118	PTEN/NDEL1/VEGFA/LYN/HMGB2/FN1	6	0.0159151
GO:0046902	BP	GO:0046902	regulation of mitochondrial membrane permeability	3/55	62/18903	0.000780642	0.00872266	0.00534702	PMAIP1/PPIF/HSPA1A	3	0.0483871
GO:0070228	BP	GO:0070228	regulation of lymphocyte apoptotic process	3/55	62/18903	0.000780642	0.00872266	0.00534702	PTEN/LYN/FADD	3	0.0483871
GO:1903409	BP	GO:1903409	reactive oxygen species biosynthetic process	3/55	62/18903	0.000780642	0.00872266	0.00534702	FOXO3/ALOX5/TLR4	3	0.0483871
GO:0050870	BP	GO:0050870	positive regulation of T cell activation	5/55	251/18903	0.000803076	0.00893141	0.00547498	FOXO3/LYN/PRKCZ/FADD/STAT5B	5	0.0199203
GO:0042326	BP	GO:0042326	negative regulation of phosphorylation	6/55	381/18903	0.000812165	0.00897153	0.00549957	SPAG9/PTEN/LYN/PRKCZ/CDKN2D/HMGCR	6	0.015748
GO:0050921	BP	GO:0050921	positive regulation of chemotaxis	4/55	144/18903	0.000814872	0.00897153	0.00549957	VEGFA/IL6R/MAPK1/DAPK2	4	0.0277778
GO:0031663	BP	GO:0031663	lipopolysaccharide-mediated signaling pathway	3/55	63/18903	0.000817992	0.00897153	0.00549957	LYN/MAPK1/TLR4	3	0.047619
GO:0097531	BP	GO:0097531	mast cell migration	2/55	15/18903	0.000851835	0.00925739	0.00567481	VEGFA/STAT5B	2	0.133333
GO:1903543	BP	GO:1903543	positive regulation of exosomal secretion	2/55	15/18903	0.000851835	0.00925739	0.00567481	RAB7A/CHMP2A	2	0.133333
GO:0051402	BP	GO:0051402	neuron apoptotic process	5/55	255/18903	0.000862087	0.00932621	0.005717	PINK1/FOXO3/FADD/CEBPB/DDIT3	5	0.0196078
GO:0006119	BP	GO:0006119	oxidative phosphorylation	4/55	147/18903	0.000880011	0.00947704	0.00580946	NDUFB3/PINK1/PPIF/COX7B2	4	0.0272109
GO:0032147	BP	GO:0032147	activation of protein kinase activity	4/55	148/18903	0.000902517	0.00967564	0.00593119	PINK1/VEGFA/IL6R/PRKCZ	4	0.027027
GO:0050878	BP	GO:0050878	regulation of body fluid levels	6/55	390/18903	0.000916646	0.00978304	0.00599704	VEGFA/LYN/STAT5B/ENTPD1/TLR4/FN1	6	0.0153846
GO:2000377	BP	GO:2000377	regulation of reactive oxygen species metabolic process	4/55	149/18903	0.000925427	0.00983266	0.00602745	PINK1/FOXO3/ALOX5/TLR4	4	0.0268456
GO:0010821	BP	GO:0010821	regulation of mitochondrion organization	4/55	150/18903	0.000948743	0.00998556	0.00612118	PINK1/PMAIP1/PPIF/HSPA1A	4	0.0266667
GO:0034614	BP	GO:0034614	cellular response to reactive oxygen species	4/55	150/18903	0.000948743	0.00998556	0.00612118	PINK1/PPIF/FOXO3/MAPK1	4	0.0266667
GO:0001701	BP	GO:0001701	in utero embryonic development	6/55	393/18903	0.000953686	0.00998556	0.00612118	CUL3/NDEL1/VEGFA/TFEB/MAPK1/CEBPB	6	0.0152672
GO:0034976	BP	GO:0034976	response to endoplasmic reticulum stress	5/55	261/18903	0.0009566	0.00998556	0.00612118	PMAIP1/ALOX5/HSPA1A/CEBPB/DDIT3	5	0.0191571
GO:0010421	BP	GO:0010421	hydrogen peroxide-mediated programmed cell death	2/55	16/18903	0.00097171	0.0100551	0.0061638	PINK1/FOXO3	2	0.125
GO:0070431	BP	GO:0070431	nucleotide-binding oligomerization domain containing 2 signaling pathway	2/55	16/18903	0.00097171	0.0100551	0.0061638	HSPA1A/TLR4	2	0.125
GO:0030888	BP	GO:0030888	regulation of B cell proliferation	3/55	67/18903	0.000978707	0.0100836	0.0061813	PTEN/LYN/TLR4	3	0.0447761
GO:0051251	BP	GO:0051251	positive regulation of lymphocyte activation	6/55	400/18903	0.00104461	0.0106861	0.00655062	FOXO3/LYN/PRKCZ/FADD/STAT5B/TLR4	6	0.015
GO:0050729	BP	GO:0050729	positive regulation of inflammatory response	4/55	154/18903	0.00104616	0.0106861	0.00655062	STAT5B/CEBPB/IL17RA/TLR4	4	0.025974
GO:0050770	BP	GO:0050770	regulation of axonogenesis	4/55	156/18903	0.00109742	0.0110386	0.00676668	PTEN/NDEL1/VEGFA/FN1	4	0.025641
GO:0090594	BP	GO:0090594	inflammatory response to wounding	2/55	17/18903	0.00109922	0.0110386	0.00676668	ALOX5/TLR4	2	0.117647
GO:0097468	BP	GO:0097468	programmed cell death in response to reactive oxygen species	2/55	17/18903	0.00109922	0.0110386	0.00676668	PINK1/FOXO3	2	0.117647
GO:1903541	BP	GO:1903541	regulation of exosomal secretion	2/55	17/18903	0.00109922	0.0110386	0.00676668	RAB7A/CHMP2A	2	0.117647
GO:0032722	BP	GO:0032722	positive regulation of chemokine production	3/55	70/18903	0.00111148	0.0111148	0.00681342	IL6R/IL17RA/TLR4	3	0.0428571
GO:0097530	BP	GO:0097530	granulocyte migration	4/55	158/18903	0.00115041	0.011456	0.00702255	MAPK1/DAPK2/IL1R1/IL17RA	4	0.0253165
GO:0007611	BP	GO:0007611	learning or memory	5/55	273/18903	0.00116855	0.0115881	0.00710356	PTEN/PRKCZ/MAPK1/CEBPB/HMGCR	5	0.018315
GO:0002693	BP	GO:0002693	positive regulation of cellular extravasation	2/55	18/18903	0.00123432	0.0121895	0.00747221	FADD/IL1R1	2	0.111111
GO:0051258	BP	GO:0051258	protein polymerization	5/55	281/18903	0.00132802	0.0130607	0.00800623	MSRB2/PINK1/NDEL1/CHMP2A/HSPA1A	5	0.0177936
GO:0045860	BP	GO:0045860	positive regulation of protein kinase activity	6/55	420/18903	0.0013415	0.013139	0.00805425	PINK1/VEGFA/RALB/IL6R/PRKCZ/TLR4	6	0.0142857
GO:0016239	BP	GO:0016239	positive regulation of macroautophagy	3/55	75/18903	0.00135709	0.0132144	0.00810045	PINK1/RALB/SH3GLB1	3	0.04
GO:0001558	BP	GO:0001558	regulation of cell growth	6/55	422/18903	0.00137441	0.0132144	0.00810045	SPAG9/NDEL1/VEGFA/CDKN2D/HSPA1A/FN1	6	0.014218
GO:0030889	BP	GO:0030889	negative regulation of B cell proliferation	2/55	19/18903	0.00137696	0.0132144	0.00810045	PTEN/LYN	2	0.105263
GO:0035743	BP	GO:0035743	CD4-positive, alpha-beta T cell cytokine production	2/55	19/18903	0.00137696	0.0132144	0.00810045	PRKCZ/IL1R1	2	0.105263
GO:2000786	BP	GO:2000786	positive regulation of autophagosome assembly	2/55	19/18903	0.00137696	0.0132144	0.00810045	RALB/SH3GLB1	2	0.105263
GO:0010822	BP	GO:0010822	positive regulation of mitochondrion organization	3/55	76/18903	0.00140996	0.0134767	0.00826129	PINK1/PMAIP1/PPIF	3	0.0394737
GO:0048639	BP	GO:0048639	positive regulation of developmental growth	4/55	168/18903	0.00144261	0.0137189	0.00840972	NDEL1/VEGFA/STAT5B/FN1	4	0.0238095
GO:0002534	BP	GO:0002534	cytokine production involved in inflammatory response	3/55	77/18903	0.00146412	0.0137189	0.00840972	ALOX5/IL17RA/TLR4	3	0.038961
GO:0032729	BP	GO:0032729	positive regulation of interferon-gamma production	3/55	77/18903	0.00146412	0.0137189	0.00840972	FADD/IL1R1/TLR4	3	0.038961
GO:0090559	BP	GO:0090559	regulation of membrane permeability	3/55	77/18903	0.00146412	0.0137189	0.00840972	PMAIP1/PPIF/HSPA1A	3	0.038961
GO:1900015	BP	GO:1900015	regulation of cytokine production involved in inflammatory response	3/55	77/18903	0.00146412	0.0137189	0.00840972	ALOX5/IL17RA/TLR4	3	0.038961
GO:0007548	BP	GO:0007548	sex differentiation	5/55	288/18903	0.00148029	0.0138161	0.0084693	FOXO3/VEGFA/STAT5B/CEBPB/HMGB2	5	0.0173611
GO:0050806	BP	GO:0050806	positive regulation of synaptic transmission	4/55	170/18903	0.00150671	0.0138722	0.00850368	PINK1/PTEN/PRKCZ/MAPK1	4	0.0235294
GO:0050772	BP	GO:0050772	positive regulation of axonogenesis	3/55	78/18903	0.00151956	0.0138722	0.00850368	NDEL1/VEGFA/FN1	3	0.0384615
GO:0070373	BP	GO:0070373	negative regulation of ERK1 and ERK2 cascade	3/55	78/18903	0.00151956	0.0138722	0.00850368	PTEN/LYN/TLR4	3	0.0384615
GO:0032634	BP	GO:0032634	interleukin-5 production	2/55	20/18903	0.0015271	0.0138722	0.00850368	PRKCZ/IL17RA	2	0.1
GO:0032674	BP	GO:0032674	regulation of interleukin-5 production	2/55	20/18903	0.0015271	0.0138722	0.00850368	PRKCZ/IL17RA	2	0.1
GO:0071243	BP	GO:0071243	cellular response to arsenic-containing substance	2/55	20/18903	0.0015271	0.0138722	0.00850368	PPIF/MKNK2	2	0.1
GO:1990182	BP	GO:1990182	exosomal secretion	2/55	20/18903	0.0015271	0.0138722	0.00850368	RAB7A/CHMP2A	2	0.1
GO:0007259	BP	GO:0007259	receptor signaling pathway via JAK-STAT	4/55	172/18903	0.00157278	0.0142107	0.00871119	LYN/IL6R/IFNAR1/STAT5B	4	0.0232558
GO:0002720	BP	GO:0002720	positive regulation of cytokine production involved in immune response	3/55	79/18903	0.00157631	0.0142107	0.00871119	PRKCZ/IL1R1/TLR4	3	0.0379747
GO:0002366	BP	GO:0002366	leukocyte activation involved in immune response	5/55	293/18903	0.0015967	0.0143402	0.00879056	LYN/IL6R/PRKCZ/TLR4/MRGPRX2	5	0.0170648
GO:0070227	BP	GO:0070227	lymphocyte apoptotic process	3/55	80/18903	0.00163437	0.0145685	0.00893056	PTEN/LYN/FADD	3	0.0375
GO:1903201	BP	GO:1903201	regulation of oxidative stress-induced cell death	3/55	80/18903	0.00163437	0.0145685	0.00893056	PINK1/FOXO3/TLR4	3	0.0375
GO:0001666	BP	GO:0001666	response to hypoxia	5/55	296/18903	0.0016697	0.0146872	0.0090033	PINK1/PMAIP1/PTEN/FOXO3/VEGFA	5	0.0168919
GO:0030217	BP	GO:0030217	T cell differentiation	5/55	296/18903	0.0016697	0.0146872	0.0090033	FOXO3/IL6R/PRKCZ/FADD/STAT5B	5	0.0168919
GO:0032616	BP	GO:0032616	interleukin-13 production	2/55	21/18903	0.00168471	0.0146872	0.0090033	PRKCZ/IL17RA	2	0.0952381
GO:0032656	BP	GO:0032656	regulation of interleukin-13 production	2/55	21/18903	0.00168471	0.0146872	0.0090033	PRKCZ/IL17RA	2	0.0952381
GO:0044090	BP	GO:0044090	positive regulation of vacuole organization	2/55	21/18903	0.00168471	0.0146872	0.0090033	RALB/SH3GLB1	2	0.0952381
GO:0097734	BP	GO:0097734	extracellular exosome biogenesis	2/55	21/18903	0.00168471	0.0146872	0.0090033	RAB7A/CHMP2A	2	0.0952381
GO:0002263	BP	GO:0002263	cell activation involved in immune response	5/55	297/18903	0.00169457	0.0147059	0.00901477	LYN/IL6R/PRKCZ/TLR4/MRGPRX2	5	0.016835
GO:0045936	BP	GO:0045936	negative regulation of phosphate metabolic process	6/55	440/18903	0.00169921	0.0147059	0.00901477	SPAG9/PTEN/LYN/PRKCZ/CDKN2D/HMGCR	6	0.0136364
GO:0010563	BP	GO:0010563	negative regulation of phosphorus metabolic process	6/55	441/18903	0.00171883	0.0148218	0.00908582	SPAG9/PTEN/LYN/PRKCZ/CDKN2D/HMGCR	6	0.0136054
GO:0051303	BP	GO:0051303	establishment of chromosome localization	3/55	82/18903	0.00175448	0.0150746	0.00924075	CUL3/NDEL1/CHMP2A	3	0.0365854
GO:0002706	BP	GO:0002706	regulation of lymphocyte mediated immunity	4/55	179/18903	0.00181993	0.0153928	0.00943585	PRKCZ/FADD/STAT5B/IL1R1	4	0.0223464
GO:0048659	BP	GO:0048659	smooth muscle cell proliferation	4/55	179/18903	0.00181993	0.0153928	0.00943585	PTEN/IL6R/DDIT3/TLR4	4	0.0223464
GO:0060759	BP	GO:0060759	regulation of response to cytokine stimulus	4/55	179/18903	0.00181993	0.0153928	0.00943585	FADD/HSPA1A/IL1R1/TLR4	4	0.0223464
GO:0002902	BP	GO:0002902	regulation of B cell apoptotic process	2/55	22/18903	0.00184973	0.0153928	0.00943585	PTEN/LYN	2	0.0909091
GO:0032069	BP	GO:0032069	regulation of nuclease activity	2/55	22/18903	0.00184973	0.0153928	0.00943585	HSPA1A/HMGB2	2	0.0909091
GO:0032700	BP	GO:0032700	negative regulation of interleukin-17 production	2/55	22/18903	0.00184973	0.0153928	0.00943585	DDIT3/TLR4	2	0.0909091
GO:0061042	BP	GO:0061042	vascular wound healing	2/55	22/18903	0.00184973	0.0153928	0.00943585	VEGFA/ALOX5	2	0.0909091
GO:1903209	BP	GO:1903209	positive regulation of oxidative stress-induced cell death	2/55	22/18903	0.00184973	0.0153928	0.00943585	FOXO3/TLR4	2	0.0909091
GO:1903428	BP	GO:1903428	positive regulation of reactive oxygen species biosynthetic process	2/55	22/18903	0.00184973	0.0153928	0.00943585	FOXO3/TLR4	2	0.0909091
GO:0021700	BP	GO:0021700	developmental maturation	5/55	304/18903	0.00187639	0.0154994	0.0095012	PTEN/FOXO3/VEGFA/DDIT3/CD63	5	0.0164474
GO:0002683	BP	GO:0002683	negative regulation of immune system process	6/55	449/18903	0.00188207	0.0154994	0.0095012	NLRX1/PTEN/LYN/FADD/CEBPB/TLR4	6	0.013363
GO:0072594	BP	GO:0072594	establishment of protein localization to organelle	6/55	449/18903	0.00188207	0.0154994	0.0095012	PINK1/RAB7A/LAMP2/SH3GLB1/ZFYVE16/DDIT3	6	0.013363
GO:0002696	BP	GO:0002696	positive regulation of leukocyte activation	6/55	450/18903	0.00190328	0.01562	0.00957512	FOXO3/LYN/PRKCZ/FADD/STAT5B/TLR4	6	0.0133333
GO:0042129	BP	GO:0042129	regulation of T cell proliferation	4/55	182/18903	0.00193366	0.0158148	0.00969453	PTEN/FADD/STAT5B/CEBPB	4	0.021978
GO:0008361	BP	GO:0008361	regulation of cell size	4/55	183/18903	0.00197264	0.0159888	0.00980121	PTEN/NDEL1/VEGFA/FN1	4	0.0218579
GO:0097696	BP	GO:0097696	receptor signaling pathway via STAT	4/55	183/18903	0.00197264	0.0159888	0.00980121	LYN/IL6R/IFNAR1/STAT5B	4	0.0218579
GO:1902107	BP	GO:1902107	positive regulation of leukocyte differentiation	4/55	184/18903	0.00201216	0.0159888	0.00980121	FOXO3/PRKCZ/FADD/STAT5B	4	0.0217391
GO:1903708	BP	GO:1903708	positive regulation of hemopoiesis	4/55	184/18903	0.00201216	0.0159888	0.00980121	FOXO3/PRKCZ/FADD/STAT5B	4	0.0217391
GO:0036293	BP	GO:0036293	response to decreased oxygen levels	5/55	309/18903	0.00201476	0.0159888	0.00980121	PINK1/PMAIP1/PTEN/FOXO3/VEGFA	5	0.0161812
GO:0002082	BP	GO:0002082	regulation of oxidative phosphorylation	2/55	23/18903	0.00202212	0.0159888	0.00980121	PINK1/PPIF	2	0.0869565
GO:0031065	BP	GO:0031065	positive regulation of histone deacetylation	2/55	23/18903	0.00202212	0.0159888	0.00980121	PINK1/VEGFA	2	0.0869565
GO:0072576	BP	GO:0072576	liver morphogenesis	2/55	23/18903	0.00202212	0.0159888	0.00980121	CUL3/CEBPB	2	0.0869565
GO:0140112	BP	GO:0140112	extracellular vesicle biogenesis	2/55	23/18903	0.00202212	0.0159888	0.00980121	RAB7A/CHMP2A	2	0.0869565
GO:1901673	BP	GO:1901673	regulation of mitotic spindle assembly	2/55	23/18903	0.00202212	0.0159888	0.00980121	CHMP2A/HSPA1A	2	0.0869565
GO:0051960	BP	GO:0051960	regulation of nervous system development	6/55	456/18903	0.00203436	0.0160324	0.0098279	PTEN/NDEL1/VEGFA/LYN/HMGB2/FN1	6	0.0131579
GO:0001892	BP	GO:0001892	embryonic placenta development	3/55	87/18903	0.00207848	0.0162723	0.00997497	TFEB/MAPK1/CEBPB	3	0.0344828
GO:0050672	BP	GO:0050672	negative regulation of lymphocyte proliferation	3/55	87/18903	0.00207848	0.0162723	0.00997497	PTEN/LYN/CEBPB	3	0.0344828
GO:0043405	BP	GO:0043405	regulation of MAP kinase activity	4/55	186/18903	0.00209285	0.0163311	0.010011	VEGFA/LYN/HMGCR/TLR4	4	0.0215054
GO:0000910	BP	GO:0000910	cytokinesis	4/55	187/18903	0.00213402	0.0164902	0.0101085	CUL3/CHMP2A/SH3GLB1/MRGPRX2	4	0.0213904
GO:0002221	BP	GO:0002221	pattern recognition receptor signaling pathway	4/55	187/18903	0.00213402	0.0164902	0.0101085	NLRX1/LYN/HSPA1A/TLR4	4	0.0213904
GO:0002700	BP	GO:0002700	regulation of production of molecular mediator of immune response	4/55	187/18903	0.00213402	0.0164902	0.0101085	NLRX1/PRKCZ/IL1R1/TLR4	4	0.0213904
GO:0032945	BP	GO:0032945	negative regulation of mononuclear cell proliferation	3/55	88/18903	0.00214743	0.0165401	0.0101391	PTEN/LYN/CEBPB	3	0.0340909
GO:0050890	BP	GO:0050890	cognition	5/55	314/18903	0.00216047	0.0165868	0.0101678	PTEN/PRKCZ/MAPK1/CEBPB/HMGCR	5	0.0159236
GO:0070372	BP	GO:0070372	regulation of ERK1 and ERK2 cascade	5/55	315/18903	0.00219051	0.0167037	0.0102394	PTEN/LYN/PRKCZ/TLR4/FN1	5	0.015873
GO:0002709	BP	GO:0002709	regulation of T cell mediated immunity	3/55	89/18903	0.0022178	0.0167037	0.0102394	PRKCZ/FADD/IL1R1	3	0.0337079
GO:0048678	BP	GO:0048678	response to axon injury	3/55	89/18903	0.0022178	0.0167037	0.0102394	PTEN/NDEL1/LYN	3	0.0337079
GO:0050000	BP	GO:0050000	chromosome localization	3/55	89/18903	0.0022178	0.0167037	0.0102394	CUL3/NDEL1/CHMP2A	3	0.0337079
GO:0050829	BP	GO:0050829	defense response to Gram-negative bacterium	3/55	89/18903	0.0022178	0.0167037	0.0102394	IL6R/HMGB2/TLR4	3	0.0337079
GO:0071229	BP	GO:0071229	cellular response to acid chemical	3/55	89/18903	0.0022178	0.0167037	0.0102394	VEGFA/CEBPB/RRAGD	3	0.0337079
GO:0051302	BP	GO:0051302	regulation of cell division	4/55	190/18903	0.0022609	0.0169746	0.0104055	CUL3/VEGFA/SH3GLB1/MRGPRX2	4	0.0210526
GO:2000177	BP	GO:2000177	regulation of neural precursor cell proliferation	3/55	90/18903	0.00228958	0.0171029	0.0104841	FOXO3/VEGFA/LYN	3	0.0333333
GO:0050867	BP	GO:0050867	positive regulation of cell activation	6/55	467/18903	0.00229236	0.0171029	0.0104841	FOXO3/LYN/PRKCZ/FADD/STAT5B/TLR4	6	0.012848
GO:1901216	BP	GO:1901216	positive regulation of neuron death	3/55	91/18903	0.00236279	0.0175733	0.0107725	FOXO3/DDIT3/TLR4	3	0.032967
GO:0060396	BP	GO:0060396	growth hormone receptor signaling pathway	2/55	25/18903	0.00238885	0.0176021	0.0107901	LYN/STAT5B	2	0.08
GO:0070423	BP	GO:0070423	nucleotide-binding oligomerization domain containing signaling pathway	2/55	25/18903	0.00238885	0.0176021	0.0107901	HSPA1A/TLR4	2	0.08
GO:0071378	BP	GO:0071378	cellular response to growth hormone stimulus	2/55	25/18903	0.00238885	0.0176021	0.0107901	LYN/STAT5B	2	0.08
GO:0009060	BP	GO:0009060	aerobic respiration	4/55	194/18903	0.00243805	0.0179091	0.0109783	NDUFB3/PINK1/PPIF/COX7B2	4	0.0206186
GO:0032872	BP	GO:0032872	regulation of stress-activated MAPK cascade	4/55	195/18903	0.00248378	0.0180732	0.0110789	PINK1/VEGFA/MAPK1/TLR4	4	0.0205128
GO:0006605	BP	GO:0006605	protein targeting	5/55	325/18903	0.00250798	0.0180732	0.0110789	PINK1/RAB7A/LAMP2/SH3GLB1/ZFYVE16	5	0.0153846
GO:1901214	BP	GO:1901214	regulation of neuron death	5/55	325/18903	0.00250798	0.0180732	0.0110789	PINK1/FOXO3/CEBPB/DDIT3/TLR4	5	0.0153846
GO:0030516	BP	GO:0030516	regulation of axon extension	3/55	93/18903	0.00251354	0.0180732	0.0110789	NDEL1/VEGFA/FN1	3	0.0322581
GO:0051781	BP	GO:0051781	positive regulation of cell division	3/55	93/18903	0.00251354	0.0180732	0.0110789	CUL3/VEGFA/MRGPRX2	3	0.0322581
GO:0070301	BP	GO:0070301	cellular response to hydrogen peroxide	3/55	93/18903	0.00251354	0.0180732	0.0110789	PINK1/PPIF/FOXO3	3	0.0322581
GO:2000106	BP	GO:2000106	regulation of leukocyte apoptotic process	3/55	93/18903	0.00251354	0.0180732	0.0110789	PTEN/LYN/FADD	3	0.0322581
GO:0002726	BP	GO:0002726	positive regulation of T cell cytokine production	2/55	26/18903	0.00258311	0.0183516	0.0112496	PRKCZ/IL1R1	2	0.0769231
GO:0033598	BP	GO:0033598	mammary gland epithelial cell proliferation	2/55	26/18903	0.00258311	0.0183516	0.0112496	MAPK1/CEBPB	2	0.0769231
GO:0035872	BP	GO:0035872	nucleotide-binding domain, leucine rich repeat containing receptor signaling pathway	2/55	26/18903	0.00258311	0.0183516	0.0112496	HSPA1A/TLR4	2	0.0769231
GO:0036119	BP	GO:0036119	response to platelet-derived growth factor	2/55	26/18903	0.00258311	0.0183516	0.0112496	DDIT3/TLR4	2	0.0769231
GO:0071248	BP	GO:0071248	cellular response to metal ion	4/55	198/18903	0.00262454	0.0185905	0.011396	PPIF/MAPK1/MTF1/SLC40A1	4	0.020202
GO:0050673	BP	GO:0050673	epithelial cell proliferation	6/55	481/18903	0.00265568	0.0186908	0.0114575	PTEN/VEGFA/ALOX5/MAPK1/CEBPB/HMGB2	6	0.012474
GO:0007044	BP	GO:0007044	cell-substrate junction assembly	3/55	95/18903	0.00267011	0.0186908	0.0114575	PTEN/VEGFA/FN1	3	0.0315789
GO:0032465	BP	GO:0032465	regulation of cytokinesis	3/55	95/18903	0.00267011	0.0186908	0.0114575	CUL3/SH3GLB1/MRGPRX2	3	0.0315789
GO:0045638	BP	GO:0045638	negative regulation of myeloid cell differentiation	3/55	95/18903	0.00267011	0.0186908	0.0114575	LYN/STAT5B/TLR4	3	0.0315789
GO:0070664	BP	GO:0070664	negative regulation of leukocyte proliferation	3/55	96/18903	0.00275061	0.0191578	0.0117438	PTEN/LYN/CEBPB	3	0.03125
GO:0001783	BP	GO:0001783	B cell apoptotic process	2/55	27/18903	0.00278456	0.0191578	0.0117438	PTEN/LYN	2	0.0740741
GO:0002092	BP	GO:0002092	positive regulation of receptor internalization	2/55	27/18903	0.00278456	0.0191578	0.0117438	VEGFA/CD63	2	0.0740741
GO:0032753	BP	GO:0032753	positive regulation of interleukin-4 production	2/55	27/18903	0.00278456	0.0191578	0.0117438	PRKCZ/CEBPB	2	0.0740741
GO:0015980	BP	GO:0015980	energy derivation by oxidation of organic compounds	5/55	333/18903	0.00278513	0.0191578	0.0117438	NDUFB3/PINK1/PPIF/COX7B2/IFNAR1	5	0.015015
GO:0060249	BP	GO:0060249	anatomical structure homeostasis	5/55	333/18903	0.00278513	0.0191578	0.0117438	RAB7A/VEGFA/LAMP2/MTF1/TLR4	5	0.015015
GO:0007040	BP	GO:0007040	lysosome organization	3/55	98/18903	0.00291607	0.019759	0.0121123	RAB7A/CHMP2A/TFEB	3	0.0306122
GO:0032642	BP	GO:0032642	regulation of chemokine production	3/55	98/18903	0.00291607	0.019759	0.0121123	IL6R/IL17RA/TLR4	3	0.0306122
GO:0080171	BP	GO:0080171	lytic vacuole organization	3/55	98/18903	0.00291607	0.019759	0.0121123	RAB7A/CHMP2A/TFEB	3	0.0306122
GO:0120162	BP	GO:0120162	positive regulation of cold-induced thermogenesis	3/55	98/18903	0.00291607	0.019759	0.0121123	ACADL/VEGFA/CEBPB	3	0.0306122
GO:0000302	BP	GO:0000302	response to reactive oxygen species	4/55	204/18903	0.00292234	0.019759	0.0121123	PINK1/PPIF/FOXO3/MAPK1	4	0.0196078
GO:0050864	BP	GO:0050864	regulation of B cell activation	4/55	204/18903	0.00292234	0.019759	0.0121123	PTEN/LYN/STAT5B/TLR4	4	0.0196078
GO:0070482	BP	GO:0070482	response to oxygen levels	5/55	337/18903	0.00293174	0.0197664	0.0121169	PINK1/PMAIP1/PTEN/FOXO3/VEGFA	5	0.0148368
GO:1900017	BP	GO:1900017	positive regulation of cytokine production involved in inflammatory response	2/55	28/18903	0.00299318	0.020007	0.0122643	IL17RA/TLR4	2	0.0714286
GO:0032602	BP	GO:0032602	chemokine production	3/55	99/18903	0.00300105	0.020007	0.0122643	IL6R/IL17RA/TLR4	3	0.030303
GO:0032755	BP	GO:0032755	positive regulation of interleukin-6 production	3/55	99/18903	0.00300105	0.020007	0.0122643	IL6R/IL17RA/TLR4	3	0.030303
GO:2001237	BP	GO:2001237	negative regulation of extrinsic apoptotic signaling pathway	3/55	99/18903	0.00300105	0.020007	0.0122643	ITPRIP/HSPA1A/HMGB2	3	0.030303
GO:0036473	BP	GO:0036473	cell death in response to oxidative stress	3/55	100/18903	0.00308754	0.0205261	0.0125826	PINK1/FOXO3/TLR4	3	0.03
GO:0150115	BP	GO:0150115	cell-substrate junction organization	3/55	101/18903	0.00317556	0.0210392	0.0128971	PTEN/VEGFA/FN1	3	0.029703
GO:0019076	BP	GO:0019076	viral release from host cell	2/55	29/18903	0.00320892	0.0210392	0.0128971	RAB7A/CHMP2A	2	0.0689655
GO:0035891	BP	GO:0035891	exit from host cell	2/55	29/18903	0.00320892	0.0210392	0.0128971	RAB7A/CHMP2A	2	0.0689655
GO:0042104	BP	GO:0042104	positive regulation of activated T cell proliferation	2/55	29/18903	0.00320892	0.0210392	0.0128971	FADD/STAT5B	2	0.0689655
GO:0090312	BP	GO:0090312	positive regulation of protein deacetylation	2/55	29/18903	0.00320892	0.0210392	0.0128971	PINK1/VEGFA	2	0.0689655
GO:0031396	BP	GO:0031396	regulation of protein ubiquitination	4/55	210/18903	0.00324253	0.0212012	0.0129964	PINK1/CUL3/PTEN/HSPA1A	4	0.0190476
GO:0042098	BP	GO:0042098	T cell proliferation	4/55	212/18903	0.00335438	0.0218724	0.0134078	PTEN/FADD/STAT5B/CEBPB	4	0.0188679
GO:1903203	BP	GO:1903203	regulation of oxidative stress-induced neuron death	2/55	30/18903	0.00343174	0.0221842	0.013599	PINK1/TLR4	2	0.0666667
GO:1903205	BP	GO:1903205	regulation of hydrogen peroxide-induced cell death	2/55	30/18903	0.00343174	0.0221842	0.013599	PINK1/FOXO3	2	0.0666667
GO:2000463	BP	GO:2000463	positive regulation of excitatory postsynaptic potential	2/55	30/18903	0.00343174	0.0221842	0.013599	PTEN/PRKCZ	2	0.0666667
GO:0042100	BP	GO:0042100	B cell proliferation	3/55	104/18903	0.00344881	0.0221842	0.013599	PTEN/LYN/TLR4	3	0.0288462
GO:0060291	BP	GO:0060291	long-term synaptic potentiation	3/55	104/18903	0.00344881	0.0221842	0.013599	PTEN/PRKCZ/MAPK1	3	0.0288462
GO:0050821	BP	GO:0050821	protein stabilization	4/55	214/18903	0.00346883	0.0222529	0.0136411	PINK1/PTEN/LAMP2/HSPA1A	4	0.0186916
GO:0032479	BP	GO:0032479	regulation of type I interferon production	3/55	105/18903	0.00354299	0.0226068	0.013858	NLRX1/HMGB2/TLR4	3	0.0285714
GO:0032606	BP	GO:0032606	type I interferon production	3/55	105/18903	0.00354299	0.0226068	0.013858	NLRX1/HMGB2/TLR4	3	0.0285714
GO:0006469	BP	GO:0006469	negative regulation of protein kinase activity	4/55	216/18903	0.00358592	0.0228195	0.0139884	PTEN/LYN/CDKN2D/HMGCR	4	0.0185185
GO:0032148	BP	GO:0032148	activation of protein kinase B activity	2/55	31/18903	0.00366159	0.0230544	0.0141324	PINK1/PRKCZ	2	0.0645161
GO:0048679	BP	GO:0048679	regulation of axon regeneration	2/55	31/18903	0.00366159	0.0230544	0.0141324	PTEN/NDEL1	2	0.0645161
GO:0060055	BP	GO:0060055	angiogenesis involved in wound healing	2/55	31/18903	0.00366159	0.0230544	0.0141324	VEGFA/ALOX5	2	0.0645161
GO:1902042	BP	GO:1902042	negative regulation of extrinsic apoptotic signaling pathway via death domain receptors	2/55	31/18903	0.00366159	0.0230544	0.0141324	ITPRIP/HMGB2	2	0.0645161
GO:0043523	BP	GO:0043523	regulation of neuron apoptotic process	4/55	218/18903	0.00370567	0.0232705	0.0142649	PINK1/FOXO3/CEBPB/DDIT3	4	0.0183486
GO:0061387	BP	GO:0061387	regulation of extent of cell growth	3/55	108/18903	0.00383496	0.0240189	0.0147237	NDEL1/VEGFA/FN1	3	0.0277778
GO:0046685	BP	GO:0046685	response to arsenic-containing substance	2/55	32/18903	0.00389843	0.0241622	0.0148115	PPIF/MKNK2	2	0.0625
GO:0051443	BP	GO:0051443	positive regulation of ubiquitin-protein transferase activity	2/55	32/18903	0.00389843	0.0241622	0.0148115	PINK1/PTEN	2	0.0625
GO:1903715	BP	GO:1903715	regulation of aerobic respiration	2/55	32/18903	0.00389843	0.0241622	0.0148115	PINK1/PPIF	2	0.0625
GO:1903955	BP	GO:1903955	positive regulation of protein targeting to mitochondrion	2/55	32/18903	0.00389843	0.0241622	0.0148115	PINK1/SH3GLB1	2	0.0625
GO:0010810	BP	GO:0010810	regulation of cell-substrate adhesion	4/55	222/18903	0.00395329	0.0244385	0.0149809	PTEN/VEGFA/PRKCZ/FN1	4	0.018018
GO:0033032	BP	GO:0033032	regulation of myeloid cell apoptotic process	2/55	33/18903	0.00414223	0.0252379	0.0154709	PTEN/STAT5B	2	0.0606061
GO:0036475	BP	GO:0036475	neuron death in response to oxidative stress	2/55	33/18903	0.00414223	0.0252379	0.0154709	PINK1/TLR4	2	0.0606061
GO:0045736	BP	GO:0045736	negative regulation of cyclin-dependent protein serine/threonine kinase activity	2/55	33/18903	0.00414223	0.0252379	0.0154709	PTEN/CDKN2D	2	0.0606061
GO:0090169	BP	GO:0090169	regulation of spindle assembly	2/55	33/18903	0.00414223	0.0252379	0.0154709	CHMP2A/HSPA1A	2	0.0606061
GO:1904030	BP	GO:1904030	negative regulation of cyclin-dependent protein kinase activity	2/55	33/18903	0.00414223	0.0252379	0.0154709	PTEN/CDKN2D	2	0.0606061
GO:0007596	BP	GO:0007596	blood coagulation	4/55	225/18903	0.00414622	0.0252379	0.0154709	LYN/ENTPD1/TLR4/FN1	4	0.0177778
GO:0010001	BP	GO:0010001	glial cell differentiation	4/55	227/18903	0.00427832	0.0259755	0.0159231	PTEN/LYN/MAPK1/TLR4	4	0.0176211
GO:0006887	BP	GO:0006887	exocytosis	5/55	369/18903	0.00431348	0.026056	0.0159724	RAB7A/CHMP2A/LYN/RALB/MRGPRX2	5	0.0135501
GO:0031589	BP	GO:0031589	cell-substrate adhesion	5/55	369/18903	0.00431348	0.026056	0.0159724	PTEN/VEGFA/PRKCZ/CD63/FN1	5	0.0135501
GO:0002456	BP	GO:0002456	T cell mediated immunity	3/55	113/18903	0.00435341	0.0261644	0.0160389	PRKCZ/FADD/IL1R1	3	0.0265487
GO:0007229	BP	GO:0007229	integrin-mediated signaling pathway	3/55	113/18903	0.00435341	0.0261644	0.0160389	CUL3/CD63/FN1	3	0.0265487
GO:0036474	BP	GO:0036474	cell death in response to hydrogen peroxide	2/55	34/18903	0.00439295	0.0262035	0.0160628	PINK1/FOXO3	2	0.0588235
GO:0070570	BP	GO:0070570	regulation of neuron projection regeneration	2/55	34/18903	0.00439295	0.0262035	0.0160628	PTEN/NDEL1	2	0.0588235
GO:1902624	BP	GO:1902624	positive regulation of neutrophil migration	2/55	34/18903	0.00439295	0.0262035	0.0160628	DAPK2/IL1R1	2	0.0588235
GO:0071241	BP	GO:0071241	cellular response to inorganic substance	4/55	229/18903	0.00441325	0.0262588	0.0160967	PPIF/MAPK1/MTF1/SLC40A1	4	0.0174672
GO:0002526	BP	GO:0002526	acute inflammatory response	3/55	114/18903	0.00446194	0.0264165	0.0161934	IL6R/CEBPB/FN1	3	0.0263158
GO:0002824	BP	GO:0002824	positive regulation of adaptive immune response based on somatic recombination of immune receptors built from immunoglobulin superfamily domains	3/55	114/18903	0.00446194	0.0264165	0.0161934	PRKCZ/FADD/IL1R1	3	0.0263158
GO:0050817	BP	GO:0050817	coagulation	4/55	230/18903	0.00448178	0.0264681	0.016225	LYN/ENTPD1/TLR4/FN1	4	0.0173913
GO:0007599	BP	GO:0007599	hemostasis	4/55	231/18903	0.00455102	0.0267443	0.0163943	LYN/ENTPD1/TLR4/FN1	4	0.017316
GO:0050769	BP	GO:0050769	positive regulation of neurogenesis	4/55	231/18903	0.00455102	0.0267443	0.0163943	NDEL1/VEGFA/LYN/FN1	4	0.017316
GO:0070528	BP	GO:0070528	protein kinase C signaling	2/55	35/18903	0.00465053	0.0271947	0.0166705	VEGFA/PRKCZ	2	0.0571429
GO:1905898	BP	GO:1905898	positive regulation of response to endoplasmic reticulum stress	2/55	35/18903	0.00465053	0.0271947	0.0166705	PMAIP1/DDIT3	2	0.0571429
GO:0021782	BP	GO:0021782	glial cell development	3/55	117/18903	0.00479737	0.0278482	0.017071	PTEN/LYN/TLR4	3	0.025641
GO:0045582	BP	GO:0045582	positive regulation of T cell differentiation	3/55	117/18903	0.00479737	0.0278482	0.017071	FOXO3/PRKCZ/STAT5B	3	0.025641
GO:0071887	BP	GO:0071887	leukocyte apoptotic process	3/55	117/18903	0.00479737	0.0278482	0.017071	PTEN/LYN/FADD	3	0.025641
GO:2000116	BP	GO:2000116	regulation of cysteine-type endopeptidase activity	4/55	235/18903	0.00483524	0.0279997	0.0171639	PMAIP1/VEGFA/CDKN2D/FADD	4	0.0170213
GO:0043200	BP	GO:0043200	response to amino acid	3/55	118/18903	0.00491248	0.0281869	0.0172787	LYN/CEBPB/RRAGD	3	0.0254237
GO:0048536	BP	GO:0048536	spleen development	2/55	36/18903	0.00491494	0.0281869	0.0172787	FADD/SLC40A1	2	0.0555556
GO:0050869	BP	GO:0050869	negative regulation of B cell activation	2/55	36/18903	0.00491494	0.0281869	0.0172787	PTEN/LYN	2	0.0555556
GO:1903749	BP	GO:1903749	positive regulation of establishment of protein localization to mitochondrion	2/55	36/18903	0.00491494	0.0281869	0.0172787	PINK1/SH3GLB1	2	0.0555556
GO:0002274	BP	GO:0002274	myeloid leukocyte activation	4/55	237/18903	0.00498173	0.0284782	0.0174573	LYN/TLR4/FN1/MRGPRX2	4	0.0168776
GO:0042742	BP	GO:0042742	defense response to bacterium	5/55	382/18903	0.00498968	0.0284782	0.0174573	IL6R/TFEB/CEBPB/HMGB2/TLR4	5	0.013089
GO:0031398	BP	GO:0031398	positive regulation of protein ubiquitination	3/55	119/18903	0.00502925	0.0286354	0.0175536	PINK1/CUL3/PTEN	3	0.0252101
GO:0051403	BP	GO:0051403	stress-activated MAPK cascade	4/55	239/18903	0.00513118	0.0289743	0.0177613	PINK1/VEGFA/MAPK1/TLR4	4	0.0167364
GO:0002821	BP	GO:0002821	positive regulation of adaptive immune response	3/55	120/18903	0.00514768	0.0289743	0.0177613	PRKCZ/FADD/IL1R1	3	0.025
GO:0035967	BP	GO:0035967	cellular response to topologically incorrect protein	3/55	120/18903	0.00514768	0.0289743	0.0177613	CUL3/HSPA1A/DDIT3	3	0.025
GO:0010934	BP	GO:0010934	macrophage cytokine production	2/55	37/18903	0.00518615	0.0289743	0.0177613	NLRX1/TLR4	2	0.0540541
GO:0010935	BP	GO:0010935	regulation of macrophage cytokine production	2/55	37/18903	0.00518615	0.0289743	0.0177613	NLRX1/TLR4	2	0.0540541
GO:0021955	BP	GO:0021955	central nervous system neuron axonogenesis	2/55	37/18903	0.00518615	0.0289743	0.0177613	PTEN/NDEL1	2	0.0540541
GO:0048854	BP	GO:0048854	brain morphogenesis	2/55	37/18903	0.00518615	0.0289743	0.0177613	PTEN/FOXO3	2	0.0540541
GO:0060416	BP	GO:0060416	response to growth hormone	2/55	37/18903	0.00518615	0.0289743	0.0177613	LYN/STAT5B	2	0.0540541
GO:0033673	BP	GO:0033673	negative regulation of kinase activity	4/55	240/18903	0.00520702	0.0290228	0.017791	PTEN/LYN/CDKN2D/HMGCR	4	0.0166667
GO:0031623	BP	GO:0031623	receptor internalization	3/55	121/18903	0.00526779	0.0292929	0.0179566	VEGFA/RALB/CD63	3	0.0247934
GO:0048675	BP	GO:0048675	axon extension	3/55	122/18903	0.00538958	0.0299002	0.0183289	NDEL1/VEGFA/FN1	3	0.0245902
GO:0002369	BP	GO:0002369	T cell cytokine production	2/55	38/18903	0.00546411	0.0301032	0.0184533	PRKCZ/IL1R1	2	0.0526316
GO:0002724	BP	GO:0002724	regulation of T cell cytokine production	2/55	38/18903	0.00546411	0.0301032	0.0184533	PRKCZ/IL1R1	2	0.0526316
GO:0007020	BP	GO:0007020	microtubule nucleation	2/55	38/18903	0.00546411	0.0301032	0.0184533	NDEL1/HSPA1A	2	0.0526316
GO:0071675	BP	GO:0071675	regulation of mononuclear cell migration	3/55	123/18903	0.00551306	0.0302329	0.0185329	LYN/MAPK1/FADD	3	0.0243902
GO:0072655	BP	GO:0072655	establishment of protein localization to mitochondrion	3/55	123/18903	0.00551306	0.0302329	0.0185329	PINK1/SH3GLB1/DDIT3	3	0.0243902
GO:0032728	BP	GO:0032728	positive regulation of interferon-beta production	2/55	39/18903	0.00574877	0.0311839	0.0191159	HMGB2/TLR4	2	0.0512821
GO:0033028	BP	GO:0033028	myeloid cell apoptotic process	2/55	39/18903	0.00574877	0.0311839	0.0191159	PTEN/STAT5B	2	0.0512821
GO:0016197	BP	GO:0016197	endosomal transport	4/55	247/18903	0.00575913	0.0311839	0.0191159	SPAG9/RAB7A/CHMP2A/ZFYVE16	4	0.0161943
GO:0033002	BP	GO:0033002	muscle cell proliferation	4/55	247/18903	0.00575913	0.0311839	0.0191159	PTEN/IL6R/DDIT3/TLR4	4	0.0161943
GO:0001952	BP	GO:0001952	regulation of cell-matrix adhesion	3/55	125/18903	0.0057651	0.0311839	0.0191159	PTEN/VEGFA/PRKCZ	3	0.024
GO:0010811	BP	GO:0010811	positive regulation of cell-substrate adhesion	3/55	125/18903	0.0057651	0.0311839	0.0191159	VEGFA/PRKCZ/FN1	3	0.024
GO:0038127	BP	GO:0038127	ERBB signaling pathway	3/55	126/18903	0.00589368	0.0318071	0.0194979	RAB7A/RALB/MAPK1	3	0.0238095
GO:0045926	BP	GO:0045926	negative regulation of growth	4/55	249/18903	0.00592378	0.0318973	0.0195531	SPAG9/PTEN/CDKN2D/HSPA1A	4	0.0160643
GO:0140467	BP	GO:0140467	integrated stress response signaling	2/55	40/18903	0.00604011	0.0324503	0.0198921	CEBPB/DDIT3	2	0.05
GO:0070585	BP	GO:0070585	protein localization to mitochondrion	3/55	128/18903	0.00615597	0.0329982	0.020228	PINK1/SH3GLB1/DDIT3	3	0.0234375
GO:1903320	BP	GO:1903320	regulation of protein modification by small protein conjugation or removal	4/55	252/18903	0.00617662	0.0330345	0.0202503	PINK1/CUL3/PTEN/HSPA1A	4	0.015873
GO:0002691	BP	GO:0002691	regulation of cellular extravasation	2/55	41/18903	0.00633808	0.033671	0.0206405	FADD/IL1R1	2	0.0487805
GO:0032733	BP	GO:0032733	positive regulation of interleukin-10 production	2/55	41/18903	0.00633808	0.033671	0.0206405	PRKCZ/TLR4	2	0.0487805
GO:1901031	BP	GO:1901031	regulation of response to reactive oxygen species	2/55	41/18903	0.00633808	0.033671	0.0206405	PINK1/FOXO3	2	0.0487805
GO:0042542	BP	GO:0042542	response to hydrogen peroxide	3/55	130/18903	0.00642516	0.0338917	0.0207757	PINK1/PPIF/FOXO3	3	0.0230769
GO:0045621	BP	GO:0045621	positive regulation of lymphocyte differentiation	3/55	130/18903	0.00642516	0.0338917	0.0207757	FOXO3/PRKCZ/STAT5B	3	0.0230769
GO:0071621	BP	GO:0071621	granulocyte chemotaxis	3/55	130/18903	0.00642516	0.0338917	0.0207757	MAPK1/DAPK2/IL17RA	3	0.0230769
GO:0043122	BP	GO:0043122	regulation of I-kappaB kinase/NF-kappaB signaling	4/55	255/18903	0.00643657	0.0338917	0.0207757	NLRX1/PINK1/FADD/TLR4	4	0.0156863
GO:0009615	BP	GO:0009615	response to virus	5/55	409/18903	0.00662993	0.0347461	0.0212995	NLRX1/PMAIP1/IFNAR1/FADD/IL17RA	5	0.0122249
GO:0034142	BP	GO:0034142	toll-like receptor 4 signaling pathway	2/55	42/18903	0.00664264	0.0347461	0.0212995	LYN/TLR4	2	0.047619
GO:0045022	BP	GO:0045022	early endosome to late endosome transport	2/55	42/18903	0.00664264	0.0347461	0.0212995	RAB7A/MAPK1	2	0.047619
GO:0070304	BP	GO:0070304	positive regulation of stress-activated protein kinase signaling cascade	3/55	132/18903	0.00670129	0.034976	0.0214404	VEGFA/LYN/TLR4	3	0.0227273
GO:0002702	BP	GO:0002702	positive regulation of production of molecular mediator of immune response	3/55	133/18903	0.00684197	0.0355544	0.0217949	PRKCZ/IL1R1/TLR4	3	0.0225564
GO:0030168	BP	GO:0030168	platelet activation	3/55	133/18903	0.00684197	0.0355544	0.0217949	LYN/TLR4/FN1	3	0.0225564
GO:0007595	BP	GO:0007595	lactation	2/55	43/18903	0.00695375	0.0358223	0.0219592	VEGFA/STAT5B	2	0.0465116
GO:0014003	BP	GO:0014003	oligodendrocyte development	2/55	43/18903	0.00695375	0.0358223	0.0219592	PTEN/LYN	2	0.0465116
GO:0060236	BP	GO:0060236	regulation of mitotic spindle organization	2/55	43/18903	0.00695375	0.0358223	0.0219592	CHMP2A/HSPA1A	2	0.0465116
GO:0090148	BP	GO:0090148	membrane fission	2/55	43/18903	0.00695375	0.0358223	0.0219592	CHMP2A/SH3GLB1	2	0.0465116
GO:0045927	BP	GO:0045927	positive regulation of growth	4/55	261/18903	0.00697811	0.0358252	0.021961	NDEL1/VEGFA/STAT5B/FN1	4	0.0153257
GO:0043467	BP	GO:0043467	regulation of generation of precursor metabolites and energy	3/55	134/18903	0.00698441	0.0358252	0.021961	PINK1/PPIF/IFNAR1	3	0.0223881
GO:0031063	BP	GO:0031063	regulation of histone deacetylation	2/55	44/18903	0.00727137	0.036665	0.0224757	PINK1/VEGFA	2	0.0454545
GO:0032689	BP	GO:0032689	negative regulation of interferon-gamma production	2/55	44/18903	0.00727137	0.036665	0.0224757	DDIT3/TLR4	2	0.0454545
GO:0071763	BP	GO:0071763	nuclear membrane organization	2/55	44/18903	0.00727137	0.036665	0.0224757	NDEL1/CHMP2A	2	0.0454545
GO:0072538	BP	GO:0072538	T-helper 17 type immune response	2/55	44/18903	0.00727137	0.036665	0.0224757	IL6R/IL17RA	2	0.0454545
GO:0098815	BP	GO:0098815	modulation of excitatory postsynaptic potential	2/55	44/18903	0.00727137	0.036665	0.0224757	PTEN/PRKCZ	2	0.0454545
GO:1902686	BP	GO:1902686	mitochondrial outer membrane permeabilization involved in programmed cell death	2/55	44/18903	0.00727137	0.036665	0.0224757	PPIF/HSPA1A	2	0.0454545
GO:1903214	BP	GO:1903214	regulation of protein targeting to mitochondrion	2/55	44/18903	0.00727137	0.036665	0.0224757	PINK1/SH3GLB1	2	0.0454545
GO:1903573	BP	GO:1903573	negative regulation of response to endoplasmic reticulum stress	2/55	44/18903	0.00727137	0.036665	0.0224757	ALOX5/HSPA1A	2	0.0454545
GO:0030098	BP	GO:0030098	lymphocyte differentiation	5/55	419/18903	0.00732378	0.0368511	0.0225899	FOXO3/IL6R/PRKCZ/FADD/STAT5B	5	0.0119332
GO:1903322	BP	GO:1903322	positive regulation of protein modification by small protein conjugation or removal	3/55	137/18903	0.00742228	0.037268	0.0228454	PINK1/CUL3/PTEN	3	0.0218978
GO:0050730	BP	GO:0050730	regulation of peptidyl-tyrosine phosphorylation	4/55	266/18903	0.00745186	0.0373377	0.0228881	VEGFA/LYN/IL6R/PRKCZ	4	0.0150376
GO:0047496	BP	GO:0047496	vesicle transport along microtubule	2/55	45/18903	0.00759547	0.0377395	0.0231344	NDEL1/PRKCZ	2	0.0444444
GO:0062208	BP	GO:0062208	positive regulation of pattern recognition receptor signaling pathway	2/55	45/18903	0.00759547	0.0377395	0.0231344	HSPA1A/TLR4	2	0.0444444
GO:0098927	BP	GO:0098927	vesicle-mediated transport between endosomal compartments	2/55	45/18903	0.00759547	0.0377395	0.0231344	RAB7A/MAPK1	2	0.0444444
GO:1904646	BP	GO:1904646	cellular response to amyloid-beta	2/55	45/18903	0.00759547	0.0377395	0.0231344	FOXO3/TLR4	2	0.0444444
GO:0006997	BP	GO:0006997	nucleus organization	3/55	139/18903	0.00772305	0.0382935	0.023474	NDEL1/CHMP2A/HMGB2	3	0.0215827
GO:0032467	BP	GO:0032467	positive regulation of cytokinesis	2/55	46/18903	0.007926	0.0389749	0.0238918	CUL3/MRGPRX2	2	0.0434783
GO:0042088	BP	GO:0042088	T-helper 1 type immune response	2/55	46/18903	0.007926	0.0389749	0.0238918	IL1R1/TLR4	2	0.0434783
GO:0046006	BP	GO:0046006	regulation of activated T cell proliferation	2/55	46/18903	0.007926	0.0389749	0.0238918	FADD/STAT5B	2	0.0434783
GO:0070266	BP	GO:0070266	necroptotic process	2/55	46/18903	0.007926	0.0389749	0.0238918	PPIF/FADD	2	0.0434783
GO:0052548	BP	GO:0052548	regulation of endopeptidase activity	5/55	428/18903	0.00799046	0.0392109	0.0240364	PMAIP1/VEGFA/LYN/CDKN2D/FADD	5	0.0116822
GO:0035794	BP	GO:0035794	positive regulation of mitochondrial membrane permeability	2/55	47/18903	0.00826292	0.0400524	0.0245523	PPIF/HSPA1A	2	0.0425532
GO:0070849	BP	GO:0070849	response to epidermal growth factor	2/55	47/18903	0.00826292	0.0400524	0.0245523	MAPK1/STAT5B	2	0.0425532
GO:0090224	BP	GO:0090224	regulation of spindle organization	2/55	47/18903	0.00826292	0.0400524	0.0245523	CHMP2A/HSPA1A	2	0.0425532
GO:0097028	BP	GO:0097028	dendritic cell differentiation	2/55	47/18903	0.00826292	0.0400524	0.0245523	LYN/CEBPB	2	0.0425532
GO:0120163	BP	GO:0120163	negative regulation of cold-induced thermogenesis	2/55	47/18903	0.00826292	0.0400524	0.0245523	DDIT3/TLR4	2	0.0425532
GO:1902622	BP	GO:1902622	regulation of neutrophil migration	2/55	47/18903	0.00826292	0.0400524	0.0245523	DAPK2/IL1R1	2	0.0425532
GO:0033135	BP	GO:0033135	regulation of peptidyl-serine phosphorylation	3/55	143/18903	0.00834603	0.0403457	0.024732	PINK1/PTEN/VEGFA	3	0.020979
GO:0001894	BP	GO:0001894	tissue homeostasis	4/55	275/18903	0.00835731	0.0403457	0.024732	RAB7A/VEGFA/MTF1/TLR4	4	0.0145455
GO:0051348	BP	GO:0051348	negative regulation of transferase activity	4/55	276/18903	0.00846218	0.0407692	0.0249916	PTEN/LYN/CDKN2D/HMGCR	4	0.0144928
GO:0032620	BP	GO:0032620	interleukin-17 production	2/55	48/18903	0.0086062	0.0412128	0.0252636	DDIT3/TLR4	2	0.0416667
GO:0032660	BP	GO:0032660	regulation of interleukin-17 production	2/55	48/18903	0.0086062	0.0412128	0.0252636	DDIT3/TLR4	2	0.0416667
GO:0048538	BP	GO:0048538	thymus development	2/55	48/18903	0.0086062	0.0412128	0.0252636	MAPK1/FADD	2	0.0416667
GO:1903532	BP	GO:1903532	positive regulation of secretion by cell	4/55	278/18903	0.00867449	0.0414564	0.0254129	PINK1/RAB7A/CHMP2A/TLR4	4	0.0143885
GO:0051962	BP	GO:0051962	positive regulation of nervous system development	4/55	279/18903	0.00878195	0.0418859	0.0256762	NDEL1/VEGFA/LYN/FN1	4	0.0143369
GO:0050671	BP	GO:0050671	positive regulation of lymphocyte proliferation	3/55	146/18903	0.00883216	0.0420411	0.0257713	FADD/STAT5B/TLR4	3	0.0205479
GO:0043330	BP	GO:0043330	response to exogenous dsRNA	2/55	49/18903	0.0089558	0.0424598	0.026028	RALB/MAPK1	2	0.0408163
GO:0050798	BP	GO:0050798	activated T cell proliferation	2/55	49/18903	0.0089558	0.0424598	0.026028	FADD/STAT5B	2	0.0408163
GO:0045598	BP	GO:0045598	regulation of fat cell differentiation	3/55	147/18903	0.00899783	0.0425742	0.0260981	ALOX5/CEBPB/DDIT3	3	0.0204082
GO:0038084	BP	GO:0038084	vascular endothelial growth factor signaling pathway	2/55	50/18903	0.00931168	0.0437331	0.0268085	VEGFA/CD63	2	0.04
GO:0061082	BP	GO:0061082	myeloid leukocyte cytokine production	2/55	50/18903	0.00931168	0.0437331	0.0268085	NLRX1/TLR4	2	0.04
GO:1903747	BP	GO:1903747	regulation of establishment of protein localization to mitochondrion	2/55	50/18903	0.00931168	0.0437331	0.0268085	PINK1/SH3GLB1	2	0.04
GO:0032946	BP	GO:0032946	positive regulation of mononuclear cell proliferation	3/55	149/18903	0.00933463	0.0437331	0.0268085	FADD/STAT5B/TLR4	3	0.0201342
GO:0061351	BP	GO:0061351	neural precursor cell proliferation	3/55	149/18903	0.00933463	0.0437331	0.0268085	FOXO3/VEGFA/LYN	3	0.0201342
GO:0010975	BP	GO:0010975	regulation of neuron projection development	5/55	446/18903	0.009449	0.044182	0.0270837	PTEN/NDEL1/VEGFA/LYN/FN1	5	0.0112108
GO:0001890	BP	GO:0001890	placenta development	3/55	150/18903	0.00950577	0.0443603	0.027193	TFEB/MAPK1/CEBPB	3	0.02
GO:0006120	BP	GO:0006120	mitochondrial electron transport, NADH to ubiquinone	2/55	51/18903	0.00967381	0.0448804	0.0275118	NDUFB3/PINK1	2	0.0392157
GO:0022602	BP	GO:0022602	ovulation cycle process	2/55	51/18903	0.00967381	0.0448804	0.0275118	FOXO3/STAT5B	2	0.0392157
GO:0030225	BP	GO:0030225	macrophage differentiation	2/55	51/18903	0.00967381	0.0448804	0.0275118	VEGFA/FADD	2	0.0392157
GO:0007249	BP	GO:0007249	I-kappaB kinase/NF-kappaB signaling	4/55	288/18903	0.00978859	0.0453246	0.0277841	NLRX1/PINK1/FADD/TLR4	4	0.0138889
GO:0002762	BP	GO:0002762	negative regulation of myeloid leukocyte differentiation	2/55	52/18903	0.0100421	0.0459621	0.0281749	LYN/TLR4	2	0.0384615
GO:0010543	BP	GO:0010543	regulation of platelet activation	2/55	52/18903	0.0100421	0.0459621	0.0281749	LYN/TLR4	2	0.0384615
GO:0010939	BP	GO:0010939	regulation of necrotic cell death	2/55	52/18903	0.0100421	0.0459621	0.0281749	PPIF/FADD	2	0.0384615
GO:0043303	BP	GO:0043303	mast cell degranulation	2/55	52/18903	0.0100421	0.0459621	0.0281749	LYN/MRGPRX2	2	0.0384615
GO:0097479	BP	GO:0097479	synaptic vesicle localization	2/55	52/18903	0.0100421	0.0459621	0.0281749	PINK1/PTEN	2	0.0384615
GO:1905710	BP	GO:1905710	positive regulation of membrane permeability	2/55	52/18903	0.0100421	0.0459621	0.0281749	PPIF/HSPA1A	2	0.0384615
GO:0051092	BP	GO:0051092	positive regulation of NF-kappaB transcription factor activity	3/55	154/18903	0.0102087	0.0466347	0.0285872	PRKCZ/HSPA1A/TLR4	3	0.0194805
GO:0048260	BP	GO:0048260	positive regulation of receptor-mediated endocytosis	2/55	53/18903	0.0104166	0.0473122	0.0290025	VEGFA/CD63	2	0.0377358
GO:0071622	BP	GO:0071622	regulation of granulocyte chemotaxis	2/55	53/18903	0.0104166	0.0473122	0.0290025	MAPK1/DAPK2	2	0.0377358
GO:0097300	BP	GO:0097300	programmed necrotic cell death	2/55	53/18903	0.0104166	0.0473122	0.0290025	PPIF/FADD	2	0.0377358
GO:0051222	BP	GO:0051222	positive regulation of protein transport	4/55	294/18903	0.0104998	0.0475993	0.0291785	PINK1/PRKCZ/SH3GLB1/TLR4	4	0.0136054
GO:0044262	BP	GO:0044262	cellular carbohydrate metabolic process	4/55	296/18903	0.0107442	0.0485722	0.0297749	PMAIP1/PTEN/PGD/PFKFB3	4	0.0135135
GO:0010976	BP	GO:0010976	positive regulation of neuron projection development	3/55	157/18903	0.0107553	0.0485722	0.0297749	NDEL1/VEGFA/LYN	3	0.0191083
GO:0002279	BP	GO:0002279	mast cell activation involved in immune response	2/55	54/18903	0.0107972	0.0486694	0.0298345	LYN/MRGPRX2	2	0.037037
GO:0002448	BP	GO:0002448	mast cell mediated immunity	2/55	55/18903	0.011184	0.049753	0.0304987	LYN/MRGPRX2	2	0.0363636
GO:0002931	BP	GO:0002931	response to ischemia	2/55	55/18903	0.011184	0.049753	0.0304987	PINK1/PPIF	2	0.0363636
GO:0031103	BP	GO:0031103	axon regeneration	2/55	55/18903	0.011184	0.049753	0.0304987	PTEN/NDEL1	2	0.0363636
GO:0043525	BP	GO:0043525	positive regulation of neuron apoptotic process	2/55	55/18903	0.011184	0.049753	0.0304987	FOXO3/DDIT3	2	0.0363636
GO:0070169	BP	GO:0070169	positive regulation of biomineral tissue development	2/55	55/18903	0.011184	0.049753	0.0304987	ALOX5/CEBPB	2	0.0363636
GO:1904645	BP	GO:1904645	response to amyloid-beta	2/55	55/18903	0.011184	0.049753	0.0304987	FOXO3/TLR4	2	0.0363636
GO:2000179	BP	GO:2000179	positive regulation of neural precursor cell proliferation	2/55	55/18903	0.011184	0.049753	0.0304987	VEGFA/LYN	2	0.0363636
GO:0016241	BP	GO:0016241	regulation of macroautophagy	3/55	160/18903	0.0113186	0.0502577	0.0308082	PINK1/RALB/SH3GLB1	3	0.01875
GO:0001954	BP	GO:0001954	positive regulation of cell-matrix adhesion	2/55	56/18903	0.0115767	0.051118	0.0313355	VEGFA/PRKCZ	2	0.0357143
GO:0051438	BP	GO:0051438	regulation of ubiquitin-protein transferase activity	2/55	56/18903	0.0115767	0.051118	0.0313355	PINK1/PTEN	2	0.0357143
GO:0110151	BP	GO:0110151	positive regulation of biomineralization	2/55	56/18903	0.0115767	0.051118	0.0313355	ALOX5/CEBPB	2	0.0357143
GO:0051047	BP	GO:0051047	positive regulation of secretion	4/55	304/18903	0.0117584	0.051824	0.0317683	PINK1/RAB7A/CHMP2A/TLR4	4	0.0131579
GO:0035966	BP	GO:0035966	response to topologically incorrect protein	3/55	163/18903	0.0118986	0.0522487	0.0320286	CUL3/HSPA1A/DDIT3	3	0.0184049
GO:1902850	BP	GO:1902850	microtubule cytoskeleton organization involved in mitosis	3/55	163/18903	0.0118986	0.0522487	0.0320286	NDEL1/CHMP2A/HSPA1A	3	0.0184049
GO:0007080	BP	GO:0007080	mitotic metaphase plate congression	2/55	57/18903	0.0119755	0.0524894	0.0321761	CUL3/CHMP2A	2	0.0350877
GO:0071375	BP	GO:0071375	cellular response to peptide hormone stimulus	4/55	306/18903	0.0120213	0.052593	0.0322397	NDEL1/LYN/PRKCZ/STAT5B	4	0.0130719
GO:0030856	BP	GO:0030856	regulation of epithelial cell differentiation	3/55	164/18903	0.0120958	0.0528219	0.03238	VEGFA/STAT5B/CEBPB	3	0.0182927
GO:0010720	BP	GO:0010720	positive regulation of cell development	4/55	307/18903	0.0121541	0.0528825	0.0324172	NDEL1/VEGFA/LYN/FN1	4	0.0130293
GO:0044403	BP	GO:0044403	biological process involved in symbiotic interaction	4/55	307/18903	0.0121541	0.0528825	0.0324172	RAB7A/CHMP2A/HSPA1A/FN1	4	0.0130293
GO:0051898	BP	GO:0051898	negative regulation of protein kinase B signaling	2/55	58/18903	0.0123803	0.0537683	0.0329602	PTEN/DDIT3	2	0.0344828
GO:0007009	BP	GO:0007009	plasma membrane organization	3/55	166/18903	0.0124956	0.054072	0.0331463	PTEN/CHMP2A/SH3GLB1	3	0.0180723
GO:0051250	BP	GO:0051250	negative regulation of lymphocyte activation	3/55	166/18903	0.0124956	0.054072	0.0331463	PTEN/LYN/CEBPB	3	0.0180723
GO:0042063	BP	GO:0042063	gliogenesis	4/55	310/18903	0.0125583	0.0541462	0.0331918	PTEN/LYN/MAPK1/TLR4	4	0.0129032
GO:1904951	BP	GO:1904951	positive regulation of establishment of protein localization	4/55	310/18903	0.0125583	0.0541462	0.0331918	PINK1/PRKCZ/SH3GLB1/TLR4	4	0.0129032
GO:0001959	BP	GO:0001959	regulation of cytokine-mediated signaling pathway	3/55	167/18903	0.0126984	0.0545527	0.033441	FADD/HSPA1A/IL1R1	3	0.0179641
GO:0030307	BP	GO:0030307	positive regulation of cell growth	3/55	167/18903	0.0126984	0.0545527	0.033441	NDEL1/VEGFA/FN1	3	0.0179641
GO:0001912	BP	GO:0001912	positive regulation of leukocyte mediated cytotoxicity	2/55	59/18903	0.012791	0.0545565	0.0334433	FADD/STAT5B	2	0.0338983
GO:0002090	BP	GO:0002090	regulation of receptor internalization	2/55	59/18903	0.012791	0.0545565	0.0334433	VEGFA/CD63	2	0.0338983
GO:0071709	BP	GO:0071709	membrane assembly	2/55	59/18903	0.012791	0.0545565	0.0334433	PTEN/CHMP2A	2	0.0338983
GO:0097352	BP	GO:0097352	autophagosome maturation	2/55	59/18903	0.012791	0.0545565	0.0334433	CHMP2A/LAMP2	2	0.0338983
GO:0006998	BP	GO:0006998	nuclear envelope organization	2/55	60/18903	0.0132076	0.0559325	0.0342868	NDEL1/CHMP2A	2	0.0333333
GO:0043407	BP	GO:0043407	negative regulation of MAP kinase activity	2/55	60/18903	0.0132076	0.0559325	0.0342868	LYN/HMGCR	2	0.0333333
GO:0046686	BP	GO:0046686	response to cadmium ion	2/55	60/18903	0.0132076	0.0559325	0.0342868	MAPK1/MTF1	2	0.0333333
GO:1903670	BP	GO:1903670	regulation of sprouting angiogenesis	2/55	60/18903	0.0132076	0.0559325	0.0342868	VEGFA/ALOX5	2	0.0333333
GO:0016482	BP	GO:0016482	cytosolic transport	3/55	171/18903	0.0135284	0.0571891	0.0350571	SPAG9/RAB7A/MAPK1	3	0.0175439
GO:0090311	BP	GO:0090311	regulation of protein deacetylation	2/55	61/18903	0.0136301	0.057517	0.0352581	PINK1/VEGFA	2	0.0327869
GO:1903034	BP	GO:1903034	regulation of response to wounding	3/55	172/18903	0.0137406	0.0578807	0.035481	PTEN/NDEL1/ALOX5	3	0.0174419
GO:0031102	BP	GO:0031102	neuron projection regeneration	2/55	62/18903	0.0140584	0.0591148	0.0362375	PTEN/NDEL1	2	0.0322581
GO:0010950	BP	GO:0010950	positive regulation of endopeptidase activity	3/55	174/18903	0.0141707	0.0594821	0.0364627	PMAIP1/LYN/FADD	3	0.0172414
GO:0048660	BP	GO:0048660	regulation of smooth muscle cell proliferation	3/55	175/18903	0.0143887	0.0602906	0.0369583	PTEN/IL6R/TLR4	3	0.0171429
GO:0043410	BP	GO:0043410	positive regulation of MAPK cascade	5/55	496/18903	0.0144477	0.060301	0.0369647	SPAG9/PTEN/VEGFA/PRKCZ/TLR4	5	0.0100806
GO:0032481	BP	GO:0032481	positive regulation of type I interferon production	2/55	63/18903	0.0144925	0.060301	0.0369647	HMGB2/TLR4	2	0.031746
GO:0044091	BP	GO:0044091	membrane biogenesis	2/55	63/18903	0.0144925	0.060301	0.0369647	PTEN/CHMP2A	2	0.031746
GO:2001244	BP	GO:2001244	positive regulation of intrinsic apoptotic signaling pathway	2/55	63/18903	0.0144925	0.060301	0.0369647	PMAIP1/DDIT3	2	0.031746
GO:0022900	BP	GO:0022900	electron transport chain	3/55	176/18903	0.0146085	0.0606777	0.0371956	NDUFB3/PINK1/COX7B2	3	0.0170455
GO:0140014	BP	GO:0140014	mitotic nuclear division	4/55	325/18903	0.0147087	0.0609873	0.0373854	CUL3/NDEL1/CHMP2A/HSPA1A	4	0.0123077
GO:0030003	BP	GO:0030003	cellular cation homeostasis	5/55	499/18903	0.0147948	0.0612376	0.0375388	RAB7A/LYN/MAPK1/SLC40A1/DDIT3	5	0.01002
GO:0002218	BP	GO:0002218	activation of innate immune response	2/55	64/18903	0.0149324	0.06138	0.0376262	LYN/TLR4	2	0.03125
GO:0050918	BP	GO:0050918	positive chemotaxis	2/55	64/18903	0.0149324	0.06138	0.0376262	VEGFA/HMGB2	2	0.03125
GO:0051893	BP	GO:0051893	regulation of focal adhesion assembly	2/55	64/18903	0.0149324	0.06138	0.0376262	PTEN/VEGFA	2	0.03125
GO:0090109	BP	GO:0090109	regulation of cell-substrate junction assembly	2/55	64/18903	0.0149324	0.06138	0.0376262	PTEN/VEGFA	2	0.03125
GO:0045580	BP	GO:0045580	regulation of T cell differentiation	3/55	179/18903	0.0152795	0.0626988	0.0384345	FOXO3/PRKCZ/STAT5B	3	0.0167598
GO:0032613	BP	GO:0032613	interleukin-10 production	2/55	65/18903	0.015378	0.0628858	0.0385492	PRKCZ/TLR4	2	0.0307692
GO:0032653	BP	GO:0032653	regulation of interleukin-10 production	2/55	65/18903	0.015378	0.0628858	0.0385492	PRKCZ/TLR4	2	0.0307692
GO:0031343	BP	GO:0031343	positive regulation of cell killing	2/55	66/18903	0.0158293	0.0645096	0.0395446	FADD/STAT5B	2	0.030303
GO:0034605	BP	GO:0034605	cellular response to heat	2/55	66/18903	0.0158293	0.0645096	0.0395446	LYN/HSPA1A	2	0.030303
GO:0002440	BP	GO:0002440	production of molecular mediator of immune response	4/55	333/18903	0.0159456	0.064852	0.0397545	NLRX1/PRKCZ/IL1R1/TLR4	4	0.012012
GO:0002822	BP	GO:0002822	regulation of adaptive immune response based on somatic recombination of immune receptors built from immunoglobulin superfamily domains	3/55	182/18903	0.0159678	0.064852	0.0397545	PRKCZ/FADD/IL1R1	3	0.0164835
GO:0001936	BP	GO:0001936	regulation of endothelial cell proliferation	3/55	183/18903	0.016201	0.0655756	0.040198	VEGFA/ALOX5/HMGB2	3	0.0163934
GO:0044000	BP	GO:0044000	movement in host	3/55	183/18903	0.016201	0.0655756	0.040198	RAB7A/CHMP2A/HSPA1A	3	0.0163934
GO:0009620	BP	GO:0009620	response to fungus	2/55	67/18903	0.0162862	0.0655857	0.0402042	IL17RA/TLR4	2	0.0298507
GO:0042531	BP	GO:0042531	positive regulation of tyrosine phosphorylation of STAT protein	2/55	67/18903	0.0162862	0.0655857	0.0402042	LYN/IL6R	2	0.0298507
GO:0045576	BP	GO:0045576	mast cell activation	2/55	67/18903	0.0162862	0.0655857	0.0402042	LYN/MRGPRX2	2	0.0298507
GO:0032386	BP	GO:0032386	regulation of intracellular transport	4/55	336/18903	0.0164258	0.0659665	0.0404377	PINK1/NDEL1/MAPK1/SH3GLB1	4	0.0119048
GO:0050728	BP	GO:0050728	negative regulation of inflammatory response	3/55	184/18903	0.0164362	0.0659665	0.0404377	NLRX1/LYN/ALOX5	3	0.0163043
GO:0042093	BP	GO:0042093	T-helper cell differentiation	2/55	68/18903	0.0167488	0.066995	0.0410681	IL6R/PRKCZ	2	0.0294118
GO:0045670	BP	GO:0045670	regulation of osteoclast differentiation	2/55	68/18903	0.0167488	0.066995	0.0410681	CEBPB/TLR4	2	0.0294118
GO:0061180	BP	GO:0061180	mammary gland epithelium development	2/55	69/18903	0.0172169	0.0686369	0.0420746	MAPK1/CEBPB	2	0.0289855
GO:0150116	BP	GO:0150116	regulation of cell-substrate junction organization	2/55	69/18903	0.0172169	0.0686369	0.0420746	PTEN/VEGFA	2	0.0289855
GO:0030308	BP	GO:0030308	negative regulation of cell growth	3/55	188/18903	0.0173961	0.0691889	0.042413	SPAG9/CDKN2D/HSPA1A	3	0.0159574
GO:0051235	BP	GO:0051235	maintenance of location	4/55	342/18903	0.0174135	0.0691889	0.042413	PINK1/LYN/STAT5B/DDIT3	4	0.0116959
GO:0043123	BP	GO:0043123	positive regulation of I-kappaB kinase/NF-kappaB signaling	3/55	189/18903	0.017641	0.0697079	0.0427312	PINK1/FADD/TLR4	3	0.015873
GO:0051896	BP	GO:0051896	regulation of protein kinase B signaling	3/55	189/18903	0.017641	0.0697079	0.0427312	PINK1/PTEN/DDIT3	3	0.015873
GO:0002294	BP	GO:0002294	CD4-positive, alpha-beta T cell differentiation involved in immune response	2/55	70/18903	0.0176906	0.0697079	0.0427312	IL6R/PRKCZ	2	0.0285714
GO:0042130	BP	GO:0042130	negative regulation of T cell proliferation	2/55	70/18903	0.0176906	0.0697079	0.0427312	PTEN/CEBPB	2	0.0285714
GO:0051881	BP	GO:0051881	regulation of mitochondrial membrane potential	2/55	70/18903	0.0176906	0.0697079	0.0427312	PINK1/PMAIP1	2	0.0285714
GO:0002287	BP	GO:0002287	alpha-beta T cell activation involved in immune response	2/55	71/18903	0.0181698	0.0706603	0.043315	IL6R/PRKCZ	2	0.028169
GO:0002293	BP	GO:0002293	alpha-beta T cell differentiation involved in immune response	2/55	71/18903	0.0181698	0.0706603	0.043315	IL6R/PRKCZ	2	0.028169
GO:0002548	BP	GO:0002548	monocyte chemotaxis	2/55	71/18903	0.0181698	0.0706603	0.043315	LYN/IL6R	2	0.028169
GO:0032715	BP	GO:0032715	negative regulation of interleukin-6 production	2/55	71/18903	0.0181698	0.0706603	0.043315	NLRX1/TLR4	2	0.028169
GO:0051310	BP	GO:0051310	metaphase plate congression	2/55	71/18903	0.0181698	0.0706603	0.043315	CUL3/CHMP2A	2	0.028169
GO:0070527	BP	GO:0070527	platelet aggregation	2/55	71/18903	0.0181698	0.0706603	0.043315	LYN/FN1	2	0.028169
GO:0099518	BP	GO:0099518	vesicle cytoskeletal trafficking	2/55	71/18903	0.0181698	0.0706603	0.043315	NDEL1/PRKCZ	2	0.028169
GO:2000379	BP	GO:2000379	positive regulation of reactive oxygen species metabolic process	2/55	71/18903	0.0181698	0.0706603	0.043315	FOXO3/TLR4	2	0.028169
GO:0031099	BP	GO:0031099	regeneration	3/55	192/18903	0.018387	0.0713882	0.0437612	PTEN/NDEL1/CEBPB	3	0.015625
GO:0050731	BP	GO:0050731	positive regulation of peptidyl-tyrosine phosphorylation	3/55	193/18903	0.0186395	0.0720741	0.0441816	VEGFA/LYN/IL6R	3	0.015544
GO:0042698	BP	GO:0042698	ovulation cycle	2/55	72/18903	0.0186545	0.0720741	0.0441816	FOXO3/STAT5B	2	0.0277778
GO:0070265	BP	GO:0070265	necrotic cell death	2/55	72/18903	0.0186545	0.0720741	0.0441816	PPIF/FADD	2	0.0277778
GO:0042113	BP	GO:0042113	B cell activation	4/55	350/18903	0.0187874	0.0724699	0.0444243	PTEN/LYN/STAT5B/TLR4	4	0.0114286
GO:0031346	BP	GO:0031346	positive regulation of cell projection organization	4/55	352/18903	0.0191411	0.0733722	0.0449774	NDEL1/VEGFA/LYN/FN1	4	0.0113636
GO:0008333	BP	GO:0008333	endosome to lysosome transport	2/55	73/18903	0.0191446	0.0733722	0.0449774	RAB7A/CHMP2A	2	0.0273973
GO:0045665	BP	GO:0045665	negative regulation of neuron differentiation	2/55	73/18903	0.0191446	0.0733722	0.0449774	SPAG9/FOXO3	2	0.0273973
GO:0071260	BP	GO:0071260	cellular response to mechanical stimulus	2/55	73/18903	0.0191446	0.0733722	0.0449774	FADD/TLR4	2	0.0273973
GO:0016050	BP	GO:0016050	vesicle organization	4/55	353/18903	0.0193195	0.0739235	0.0453153	CUL3/RAB7A/CHMP2A/ZFYVE16	4	0.0113314
GO:0030330	BP	GO:0030330	DNA damage response, signal transduction by p53 class mediator	2/55	74/18903	0.0196401	0.074551	0.0457	PMAIP1/FOXO3	2	0.027027
GO:0035924	BP	GO:0035924	cellular response to vascular endothelial growth factor stimulus	2/55	74/18903	0.0196401	0.074551	0.0457	VEGFA/CD63	2	0.027027
GO:0042058	BP	GO:0042058	regulation of epidermal growth factor receptor signaling pathway	2/55	74/18903	0.0196401	0.074551	0.0457	RAB7A/RALB	2	0.027027
GO:0045123	BP	GO:0045123	cellular extravasation	2/55	74/18903	0.0196401	0.074551	0.0457	FADD/IL1R1	2	0.027027
GO:0090307	BP	GO:0090307	mitotic spindle assembly	2/55	74/18903	0.0196401	0.074551	0.0457	CHMP2A/HSPA1A	2	0.027027
GO:0002695	BP	GO:0002695	negative regulation of leukocyte activation	3/55	198/18903	0.0199312	0.0754155	0.0462299	PTEN/LYN/CEBPB	3	0.0151515
GO:0002819	BP	GO:0002819	regulation of adaptive immune response	3/55	198/18903	0.0199312	0.0754155	0.0462299	PRKCZ/FADD/IL1R1	3	0.0151515
GO:0045669	BP	GO:0045669	positive regulation of osteoblast differentiation	2/55	75/18903	0.020141	0.0759677	0.0465684	IL6R/CEBPB	2	0.0266667
GO:0060337	BP	GO:0060337	type I interferon signaling pathway	2/55	75/18903	0.020141	0.0759677	0.0465684	IFNAR1/FADD	2	0.0266667
GO:0001935	BP	GO:0001935	endothelial cell proliferation	3/55	199/18903	0.0201954	0.0760523	0.0466203	VEGFA/ALOX5/HMGB2	3	0.0150754
GO:0001655	BP	GO:0001655	urogenital system development	4/55	360/18903	0.0205974	0.0773216	0.0473984	PTEN/VEGFA/IL6R/FADD	4	0.0111111
GO:0010038	BP	GO:0010038	response to metal ion	4/55	360/18903	0.0205974	0.0773216	0.0473984	PPIF/MAPK1/MTF1/SLC40A1	4	0.0111111
GO:0042176	BP	GO:0042176	regulation of protein catabolic process	4/55	361/18903	0.0207842	0.0778998	0.0477528	PINK1/RAB7A/HSPA1A/HMGCR	4	0.0110803
GO:0022408	BP	GO:0022408	negative regulation of cell-cell adhesion	3/55	202/18903	0.0209995	0.0785832	0.0481717	PTEN/VEGFA/CEBPB	3	0.0148515
GO:0071357	BP	GO:0071357	cellular response to type I interferon	2/55	77/18903	0.0211588	0.0790549	0.0484609	IFNAR1/FADD	2	0.025974
GO:0051701	BP	GO:0051701	biological process involved in interaction with host	3/55	203/18903	0.0212715	0.0793512	0.0486425	RAB7A/CHMP2A/HSPA1A	3	0.0147783
GO:0043154	BP	GO:0043154	negative regulation of cysteine-type endopeptidase activity involved in apoptotic process	2/55	78/18903	0.0216756	0.0804805	0.0493348	VEGFA/CDKN2D	2	0.025641
GO:0061045	BP	GO:0061045	negative regulation of wound healing	2/55	78/18903	0.0216756	0.0804805	0.0493348	PTEN/ALOX5	2	0.025641
GO:1903533	BP	GO:1903533	regulation of protein targeting	2/55	78/18903	0.0216756	0.0804805	0.0493348	PINK1/SH3GLB1	2	0.025641
GO:0010639	BP	GO:0010639	negative regulation of organelle organization	4/55	366/18903	0.0217336	0.0805699	0.0493896	PINK1/PPIF/RAB7A/HSPA1A	4	0.010929
GO:0043281	BP	GO:0043281	regulation of cysteine-type endopeptidase activity involved in apoptotic process	3/55	205/18903	0.0218211	0.0807687	0.0495115	PMAIP1/VEGFA/CDKN2D	3	0.0146341
GO:0002449	BP	GO:0002449	lymphocyte mediated immunity	4/55	367/18903	0.0219266	0.0809075	0.0495965	PRKCZ/FADD/STAT5B/IL1R1	4	0.0108992
GO:0032535	BP	GO:0032535	regulation of cellular component size	4/55	367/18903	0.0219266	0.0809075	0.0495965	PTEN/NDEL1/VEGFA/FN1	4	0.0108992
GO:0002292	BP	GO:0002292	T cell differentiation involved in immune response	2/55	79/18903	0.0221977	0.0815286	0.0499773	IL6R/PRKCZ	2	0.0253165
GO:0002437	BP	GO:0002437	inflammatory response to antigenic stimulus	2/55	79/18903	0.0221977	0.0815286	0.0499773	LYN/HMGB2	2	0.0253165
GO:0043299	BP	GO:0043299	leukocyte degranulation	2/55	79/18903	0.0221977	0.0815286	0.0499773	LYN/MRGPRX2	2	0.0253165
GO:0002285	BP	GO:0002285	lymphocyte activation involved in immune response	3/55	207/18903	0.0223786	0.08194	0.0502295	IL6R/PRKCZ/TLR4	3	0.0144928
GO:0048167	BP	GO:0048167	regulation of synaptic plasticity	3/55	207/18903	0.0223786	0.08194	0.0502295	PTEN/PRKCZ/MAPK1	3	0.0144928
GO:0001818	BP	GO:0001818	negative regulation of cytokine production	4/55	371/18903	0.0227093	0.0828261	0.0507726	NLRX1/DDIT3/TLR4/FN1	4	0.0107817
GO:0071230	BP	GO:0071230	cellular response to amino acid stimulus	2/55	80/18903	0.022725	0.0828261	0.0507726	CEBPB/RRAGD	2	0.025
GO:1901184	BP	GO:1901184	regulation of ERBB signaling pathway	2/55	80/18903	0.022725	0.0828261	0.0507726	RAB7A/RALB	2	0.025
GO:0030100	BP	GO:0030100	regulation of endocytosis	3/55	209/18903	0.0229438	0.0834958	0.0511832	VEGFA/ZFYVE16/CD63	3	0.0143541
GO:0045619	BP	GO:0045619	regulation of lymphocyte differentiation	3/55	210/18903	0.0232293	0.0844058	0.051741	FOXO3/PRKCZ/STAT5B	3	0.0142857
GO:0042509	BP	GO:0042509	regulation of tyrosine phosphorylation of STAT protein	2/55	82/18903	0.023795	0.0860669	0.0527593	LYN/IL6R	2	0.0243902
GO:0048708	BP	GO:0048708	astrocyte differentiation	2/55	82/18903	0.023795	0.0860669	0.0527593	MAPK1/TLR4	2	0.0243902
GO:1902117	BP	GO:1902117	positive regulation of organelle assembly	2/55	82/18903	0.023795	0.0860669	0.0527593	RALB/SH3GLB1	2	0.0243902
GO:0017157	BP	GO:0017157	regulation of exocytosis	3/55	213/18903	0.0240976	0.0868973	0.0532683	RAB7A/CHMP2A/LYN	3	0.0140845
GO:0030258	BP	GO:0030258	lipid modification	3/55	213/18903	0.0240976	0.0868973	0.0532683	ACADL/PTEN/ALOX5	3	0.0140845
GO:0006900	BP	GO:0006900	vesicle budding from membrane	2/55	83/18903	0.0243376	0.0871032	0.0533945	CUL3/RAB7A	2	0.0240964
GO:0014032	BP	GO:0014032	neural crest cell development	2/55	83/18903	0.0243376	0.0871032	0.0533945	MAPK1/FN1	2	0.0240964
GO:0034340	BP	GO:0034340	response to type I interferon	2/55	83/18903	0.0243376	0.0871032	0.0533945	IFNAR1/FADD	2	0.0240964
GO:0061912	BP	GO:0061912	selective autophagy	2/55	83/18903	0.0243376	0.0871032	0.0533945	PINK1/RAB7A	2	0.0240964
GO:0140029	BP	GO:0140029	exocytic process	2/55	83/18903	0.0243376	0.0871032	0.0533945	LYN/RALB	2	0.0240964
GO:0018108	BP	GO:0018108	peptidyl-tyrosine phosphorylation	4/55	380/18903	0.0245326	0.087669	0.0537414	VEGFA/LYN/IL6R/PRKCZ	4	0.0105263
GO:0018212	BP	GO:0018212	peptidyl-tyrosine modification	4/55	382/18903	0.0249495	0.0890253	0.0545728	VEGFA/LYN/IL6R/PRKCZ	4	0.0104712
GO:0046034	BP	GO:0046034	ATP metabolic process	3/55	217/18903	0.0252824	0.0900781	0.0552182	NDUFB3/PINK1/HSPA1A	3	0.0138249
GO:0021954	BP	GO:0021954	central nervous system neuron development	2/55	85/18903	0.0254382	0.0902278	0.0553099	PTEN/NDEL1	2	0.0235294
GO:0046785	BP	GO:0046785	microtubule polymerization	2/55	85/18903	0.0254382	0.0902278	0.0553099	NDEL1/HSPA1A	2	0.0235294
GO:0048041	BP	GO:0048041	focal adhesion assembly	2/55	85/18903	0.0254382	0.0902278	0.0553099	PTEN/VEGFA	2	0.0235294
GO:0044282	BP	GO:0044282	small molecule catabolic process	4/55	385/18903	0.025583	0.0904736	0.0554606	GLS2/ACADL/PTEN/PGD	4	0.0103896
GO:0043491	BP	GO:0043491	protein kinase B signaling	3/55	218/18903	0.0255835	0.0904736	0.0554606	PINK1/PTEN/DDIT3	3	0.0137615
GO:0007260	BP	GO:0007260	tyrosine phosphorylation of STAT protein	2/55	86/18903	0.025996	0.0915243	0.0561047	LYN/IL6R	2	0.0232558
GO:0033077	BP	GO:0033077	T cell differentiation in thymus	2/55	86/18903	0.025996	0.0915243	0.0561047	FADD/STAT5B	2	0.0232558
GO:0045921	BP	GO:0045921	positive regulation of exocytosis	2/55	86/18903	0.025996	0.0915243	0.0561047	RAB7A/CHMP2A	2	0.0232558
GO:0050866	BP	GO:0050866	negative regulation of cell activation	3/55	221/18903	0.0264984	0.0931552	0.0571044	PTEN/LYN/CEBPB	3	0.0135747
GO:0001910	BP	GO:0001910	regulation of leukocyte mediated cytotoxicity	2/55	87/18903	0.0265587	0.0932298	0.0571502	FADD/STAT5B	2	0.0229885
GO:0070374	BP	GO:0070374	positive regulation of ERK1 and ERK2 cascade	3/55	223/18903	0.027118	0.0948031	0.0581146	PTEN/PRKCZ/TLR4	3	0.0134529
GO:0043367	BP	GO:0043367	CD4-positive, alpha-beta T cell differentiation	2/55	88/18903	0.0271264	0.0948031	0.0581146	IL6R/PRKCZ	2	0.0227273
GO:0072384	BP	GO:0072384	organelle transport along microtubule	2/55	88/18903	0.0271264	0.0948031	0.0581146	NDEL1/PRKCZ	2	0.0227273
GO:1904062	BP	GO:1904062	regulation of cation transmembrane transport	4/55	394/18903	0.0275417	0.0957488	0.0586943	PINK1/PPIF/LYN/CD63	4	0.0101523
GO:0007589	BP	GO:0007589	body fluid secretion	2/55	89/18903	0.0276991	0.0957488	0.0586943	VEGFA/STAT5B	2	0.0224719
GO:0048864	BP	GO:0048864	stem cell development	2/55	89/18903	0.0276991	0.0957488	0.0586943	MAPK1/FN1	2	0.0224719
GO:0033157	BP	GO:0033157	regulation of intracellular protein transport	3/55	225/18903	0.0277453	0.0957488	0.0586943	PINK1/NDEL1/SH3GLB1	3	0.0133333
GO:0051651	BP	GO:0051651	maintenance of location in cell	3/55	226/18903	0.0280619	0.0957488	0.0586943	PINK1/LYN/DDIT3	3	0.0132743
GO:0030641	BP	GO:0030641	regulation of cellular pH	2/55	90/18903	0.0282765	0.0957488	0.0586943	RAB7A/MAPK1	2	0.0222222
GO:1903050	BP	GO:1903050	regulation of proteolysis involved in protein catabolic process	3/55	227/18903	0.0283805	0.0957488	0.0586943	PINK1/PTEN/HSPA1A	3	0.0132159
GO:0001542	BP	GO:0001542	ovulation from ovarian follicle	1/55	10/18903	0.0287246	0.0957488	0.0586943	FOXO3	1	0.1
GO:0001547	BP	GO:0001547	antral ovarian follicle growth	1/55	10/18903	0.0287246	0.0957488	0.0586943	FOXO3	1	0.1
GO:0001821	BP	GO:0001821	histamine secretion	1/55	10/18903	0.0287246	0.0957488	0.0586943	LYN	1	0.1
GO:0010572	BP	GO:0010572	positive regulation of platelet activation	1/55	10/18903	0.0287246	0.0957488	0.0586943	TLR4	1	0.1
GO:0032819	BP	GO:0032819	positive regulation of natural killer cell proliferation	1/55	10/18903	0.0287246	0.0957488	0.0586943	STAT5B	1	0.1
GO:0035457	BP	GO:0035457	cellular response to interferon-alpha	1/55	10/18903	0.0287246	0.0957488	0.0586943	IFNAR1	1	0.1
GO:0035646	BP	GO:0035646	endosome to melanosome transport	1/55	10/18903	0.0287246	0.0957488	0.0586943	CD63	1	0.1
GO:0043485	BP	GO:0043485	endosome to pigment granule transport	1/55	10/18903	0.0287246	0.0957488	0.0586943	CD63	1	0.1
GO:0044341	BP	GO:0044341	sodium-dependent phosphate transport	1/55	10/18903	0.0287246	0.0957488	0.0586943	CEBPB	1	0.1
GO:0048263	BP	GO:0048263	determination of dorsal identity	1/55	10/18903	0.0287246	0.0957488	0.0586943	DDIT3	1	0.1
GO:0048757	BP	GO:0048757	pigment granule maturation	1/55	10/18903	0.0287246	0.0957488	0.0586943	CD63	1	0.1
GO:0051409	BP	GO:0051409	response to nitrosative stress	1/55	10/18903	0.0287246	0.0957488	0.0586943	DDIT3	1	0.1
GO:0060368	BP	GO:0060368	regulation of Fc receptor mediated stimulatory signaling pathway	1/55	10/18903	0.0287246	0.0957488	0.0586943	LYN	1	0.1
GO:0060947	BP	GO:0060947	cardiac vascular smooth muscle cell differentiation	1/55	10/18903	0.0287246	0.0957488	0.0586943	VEGFA	1	0.1
GO:0070391	BP	GO:0070391	response to lipoteichoic acid	1/55	10/18903	0.0287246	0.0957488	0.0586943	TLR4	1	0.1
GO:0071223	BP	GO:0071223	cellular response to lipoteichoic acid	1/55	10/18903	0.0287246	0.0957488	0.0586943	TLR4	1	0.1
GO:0071233	BP	GO:0071233	cellular response to leucine	1/55	10/18903	0.0287246	0.0957488	0.0586943	RRAGD	1	0.1
GO:0090037	BP	GO:0090037	positive regulation of protein kinase C signaling	1/55	10/18903	0.0287246	0.0957488	0.0586943	VEGFA	1	0.1
GO:0090394	BP	GO:0090394	negative regulation of excitatory postsynaptic potential	1/55	10/18903	0.0287246	0.0957488	0.0586943	PTEN	1	0.1
GO:0097090	BP	GO:0097090	presynaptic membrane organization	1/55	10/18903	0.0287246	0.0957488	0.0586943	PTEN	1	0.1
GO:0098779	BP	GO:0098779	positive regulation of mitophagy in response to mitochondrial depolarization	1/55	10/18903	0.0287246	0.0957488	0.0586943	PINK1	1	0.1
GO:1902959	BP	GO:1902959	regulation of aspartic-type endopeptidase activity involved in amyloid precursor protein catabolic process	1/55	10/18903	0.0287246	0.0957488	0.0586943	LYN	1	0.1
GO:1904896	BP	GO:1904896	ESCRT complex disassembly	1/55	10/18903	0.0287246	0.0957488	0.0586943	CHMP2A	1	0.1
GO:1904903	BP	GO:1904903	ESCRT III complex disassembly	1/55	10/18903	0.0287246	0.0957488	0.0586943	CHMP2A	1	0.1
GO:2000048	BP	GO:2000048	negative regulation of cell-cell adhesion mediated by cadherin	1/55	10/18903	0.0287246	0.0957488	0.0586943	VEGFA	1	0.1
GO:2000659	BP	GO:2000659	regulation of interleukin-1-mediated signaling pathway	1/55	10/18903	0.0287246	0.0957488	0.0586943	IL1R1	1	0.1
GO:2000117	BP	GO:2000117	negative regulation of cysteine-type endopeptidase activity	2/55	91/18903	0.0288589	0.0960617	0.0588861	VEGFA/CDKN2D	2	0.021978
GO:0071902	BP	GO:0071902	positive regulation of protein serine/threonine kinase activity	3/55	229/18903	0.0290233	0.0964742	0.059139	VEGFA/RALB/TLR4	3	0.0131004
GO:0032273	BP	GO:0032273	positive regulation of protein polymerization	2/55	92/18903	0.029446	0.0977427	0.0599166	PINK1/HSPA1A	2	0.0217391
GO:0019646	BP	GO:0019646	aerobic electron transport chain	2/55	93/18903	0.0300379	0.0992921	0.0608664	NDUFB3/PINK1	2	0.0215054
GO:0022406	BP	GO:0022406	membrane docking	2/55	93/18903	0.0300379	0.0992921	0.0608664	RAB7A/RALB	2	0.0215054
GO:0042147	BP	GO:0042147	retrograde transport, endosome to Golgi	2/55	93/18903	0.0300379	0.0992921	0.0608664	SPAG9/RAB7A	2	0.0215054
GO:1903035	BP	GO:1903035	negative regulation of response to wounding	2/55	94/18903	0.0306346	0.0994624	0.0609708	PTEN/ALOX5	2	0.0212766
GO:0071356	BP	GO:0071356	cellular response to tumor necrosis factor	3/55	234/18903	0.0306644	0.0994624	0.0609708	FOXO3/MAPK1/HSPA1A	3	0.0128205
GO:0014909	BP	GO:0014909	smooth muscle cell migration	2/55	95/18903	0.031236	0.0994624	0.0609708	DDIT3/TLR4	2	0.0210526
GO:0034109	BP	GO:0034109	homotypic cell-cell adhesion	2/55	95/18903	0.031236	0.0994624	0.0609708	LYN/FN1	2	0.0210526
GO:1990874	BP	GO:1990874	vascular associated smooth muscle cell proliferation	2/55	95/18903	0.031236	0.0994624	0.0609708	PTEN/DDIT3	2	0.0210526
GO:0002765	BP	GO:0002765	immune response-inhibiting signal transduction	1/55	11/18903	0.0315522	0.0994624	0.0609708	LYN	1	0.0909091
GO:0010917	BP	GO:0010917	negative regulation of mitochondrial membrane potential	1/55	11/18903	0.0315522	0.0994624	0.0609708	PMAIP1	1	0.0909091
GO:0010968	BP	GO:0010968	regulation of microtubule nucleation	1/55	11/18903	0.0315522	0.0994624	0.0609708	HSPA1A	1	0.0909091
GO:0019372	BP	GO:0019372	lipoxygenase pathway	1/55	11/18903	0.0315522	0.0994624	0.0609708	ALOX5	1	0.0909091
GO:0031642	BP	GO:0031642	negative regulation of myelination	1/55	11/18903	0.0315522	0.0994624	0.0609708	PTEN	1	0.0909091
GO:0039532	BP	GO:0039532	negative regulation of viral-induced cytoplasmic pattern recognition receptor signaling pathway	1/55	11/18903	0.0315522	0.0994624	0.0609708	NLRX1	1	0.0909091
GO:0045628	BP	GO:0045628	regulation of T-helper 2 cell differentiation	1/55	11/18903	0.0315522	0.0994624	0.0609708	PRKCZ	1	0.0909091
GO:0045654	BP	GO:0045654	positive regulation of megakaryocyte differentiation	1/55	11/18903	0.0315522	0.0994624	0.0609708	HMGB2	1	0.0909091
GO:0045837	BP	GO:0045837	negative regulation of membrane potential	1/55	11/18903	0.0315522	0.0994624	0.0609708	PMAIP1	1	0.0909091
GO:0046643	BP	GO:0046643	regulation of gamma-delta T cell activation	1/55	11/18903	0.0315522	0.0994624	0.0609708	STAT5B	1	0.0909091
GO:0048262	BP	GO:0048262	determination of dorsal/ventral asymmetry	1/55	11/18903	0.0315522	0.0994624	0.0609708	DDIT3	1	0.0909091
GO:0051081	BP	GO:0051081	nuclear membrane disassembly	1/55	11/18903	0.0315522	0.0994624	0.0609708	NDEL1	1	0.0909091
GO:0051469	BP	GO:0051469	vesicle fusion with vacuole	1/55	11/18903	0.0315522	0.0994624	0.0609708	CHMP2A	1	0.0909091
GO:0060020	BP	GO:0060020	Bergmann glial cell differentiation	1/55	11/18903	0.0315522	0.0994624	0.0609708	MAPK1	1	0.0909091
GO:0060081	BP	GO:0060081	membrane hyperpolarization	1/55	11/18903	0.0315522	0.0994624	0.0609708	PRKCZ	1	0.0909091
GO:0060439	BP	GO:0060439	trachea morphogenesis	1/55	11/18903	0.0315522	0.0994624	0.0609708	MAPK1	1	0.0909091
GO:0061418	BP	GO:0061418	regulation of transcription from RNA polymerase II promoter in response to hypoxia	1/55	11/18903	0.0315522	0.0994624	0.0609708	VEGFA	1	0.0909091
GO:0061763	BP	GO:0061763	multivesicular body-lysosome fusion	1/55	11/18903	0.0315522	0.0994624	0.0609708	CHMP2A	1	0.0909091
GO:0071679	BP	GO:0071679	commissural neuron axon guidance	1/55	11/18903	0.0315522	0.0994624	0.0609708	VEGFA	1	0.0909091
GO:0072124	BP	GO:0072124	regulation of glomerular mesangial cell proliferation	1/55	11/18903	0.0315522	0.0994624	0.0609708	IL6R	1	0.0909091
GO:0072584	BP	GO:0072584	caveolin-mediated endocytosis	1/55	11/18903	0.0315522	0.0994624	0.0609708	MAPK1	1	0.0909091
GO:0090084	BP	GO:0090084	negative regulation of inclusion body assembly	1/55	11/18903	0.0315522	0.0994624	0.0609708	HSPA1A	1	0.0909091
GO:0097400	BP	GO:0097400	interleukin-17-mediated signaling pathway	1/55	11/18903	0.0315522	0.0994624	0.0609708	IL17RA	1	0.0909091
GO:1900222	BP	GO:1900222	negative regulation of amyloid-beta clearance	1/55	11/18903	0.0315522	0.0994624	0.0609708	HMGCR	1	0.0909091
GO:1901856	BP	GO:1901856	negative regulation of cellular respiration	1/55	11/18903	0.0315522	0.0994624	0.0609708	PPIF	1	0.0909091
GO:1902884	BP	GO:1902884	positive regulation of response to oxidative stress	1/55	11/18903	0.0315522	0.0994624	0.0609708	FOXO3	1	0.0909091
GO:1904464	BP	GO:1904464	regulation of matrix metallopeptidase secretion	1/55	11/18903	0.0315522	0.0994624	0.0609708	TLR4	1	0.0909091
GO:1904668	BP	GO:1904668	positive regulation of ubiquitin protein ligase activity	1/55	11/18903	0.0315522	0.0994624	0.0609708	PTEN	1	0.0909091
GO:1990773	BP	GO:1990773	matrix metallopeptidase secretion	1/55	11/18903	0.0315522	0.0994624	0.0609708	TLR4	1	0.0909091
GO:2000109	BP	GO:2000109	regulation of macrophage apoptotic process	1/55	11/18903	0.0315522	0.0994624	0.0609708	PTEN	1	0.0909091
GO:0002275	BP	GO:0002275	myeloid cell activation involved in immune response	2/55	96/18903	0.0318421	0.0998473	0.0612067	LYN/MRGPRX2	2	0.0208333
GO:0007032	BP	GO:0007032	endosome organization	2/55	96/18903	0.0318421	0.0998473	0.0612067	RAB7A/CHMP2A	2	0.0208333
GO:0014033	BP	GO:0014033	neural crest cell differentiation	2/55	96/18903	0.0318421	0.0998473	0.0612067	MAPK1/FN1	2	0.0208333
GO:0045807	BP	GO:0045807	positive regulation of endocytosis	2/55	96/18903	0.0318421	0.0998473	0.0612067	VEGFA/CD63	2	0.0208333
GO:0050678	BP	GO:0050678	regulation of epithelial cell proliferation	4/55	414/18903	0.0322104	0.100869	0.0618332	PTEN/VEGFA/ALOX5/HMGB2	4	0.00966184
GO:0048661	BP	GO:0048661	positive regulation of smooth muscle cell proliferation	2/55	98/18903	0.0330681	0.102	0.0625266	IL6R/TLR4	2	0.0204082
GO:1902807	BP	GO:1902807	negative regulation of cell cycle G1/S phase transition	2/55	98/18903	0.0330681	0.102	0.0625266	PTEN/CDKN2D	2	0.0204082
GO:0009205	BP	GO:0009205	purine ribonucleoside triphosphate metabolic process	3/55	242/18903	0.0333903	0.102	0.0625266	NDUFB3/PINK1/HSPA1A	3	0.0123967
GO:0006885	BP	GO:0006885	regulation of pH	2/55	99/18903	0.0336881	0.102	0.0625266	RAB7A/MAPK1	2	0.020202
GO:0046395	BP	GO:0046395	carboxylic acid catabolic process	3/55	243/18903	0.0337397	0.102	0.0625266	GLS2/ACADL/PGD	3	0.0123457
GO:0043434	BP	GO:0043434	response to peptide hormone	4/55	421/18903	0.0339483	0.102	0.0625266	NDEL1/LYN/PRKCZ/STAT5B	4	0.00950119
GO:0045444	BP	GO:0045444	fat cell differentiation	3/55	244/18903	0.034091	0.102	0.0625266	ALOX5/CEBPB/DDIT3	3	0.0122951
GO:0030316	BP	GO:0030316	osteoclast differentiation	2/55	100/18903	0.0343126	0.102	0.0625266	CEBPB/TLR4	2	0.02
GO:0034620	BP	GO:0034620	cellular response to unfolded protein	2/55	100/18903	0.0343126	0.102	0.0625266	HSPA1A/DDIT3	2	0.02
GO:0048709	BP	GO:0048709	oligodendrocyte differentiation	2/55	100/18903	0.0343126	0.102	0.0625266	PTEN/LYN	2	0.02
GO:0001553	BP	GO:0001553	luteinization	1/55	12/18903	0.0343716	0.102	0.0625266	STAT5B	1	0.0833333
GO:0002551	BP	GO:0002551	mast cell chemotaxis	1/55	12/18903	0.0343716	0.102	0.0625266	VEGFA	1	0.0833333
GO:0006983	BP	GO:0006983	ER overload response	1/55	12/18903	0.0343716	0.102	0.0625266	DDIT3	1	0.0833333
GO:0009134	BP	GO:0009134	nucleoside diphosphate catabolic process	1/55	12/18903	0.0343716	0.102	0.0625266	ENTPD1	1	0.0833333
GO:0010749	BP	GO:0010749	regulation of nitric oxide mediated signal transduction	1/55	12/18903	0.0343716	0.102	0.0625266	VEGFA	1	0.0833333
GO:0010936	BP	GO:0010936	negative regulation of macrophage cytokine production	1/55	12/18903	0.0343716	0.102	0.0625266	NLRX1	1	0.0833333
GO:0010992	BP	GO:0010992	ubiquitin recycling	1/55	12/18903	0.0343716	0.102	0.0625266	PINK1	1	0.0833333
GO:0014889	BP	GO:0014889	muscle atrophy	1/55	12/18903	0.0343716	0.102	0.0625266	FOXO3	1	0.0833333
GO:0019321	BP	GO:0019321	pentose metabolic process	1/55	12/18903	0.0343716	0.102	0.0625266	PGD	1	0.0833333
GO:0030397	BP	GO:0030397	membrane disassembly	1/55	12/18903	0.0343716	0.102	0.0625266	NDEL1	1	0.0833333
GO:0032490	BP	GO:0032490	detection of molecule of bacterial origin	1/55	12/18903	0.0343716	0.102	0.0625266	TLR4	1	0.0833333
GO:0032817	BP	GO:0032817	regulation of natural killer cell proliferation	1/55	12/18903	0.0343716	0.102	0.0625266	STAT5B	1	0.0833333
GO:0033539	BP	GO:0033539	fatty acid beta-oxidation using acyl-CoA dehydrogenase	1/55	12/18903	0.0343716	0.102	0.0625266	ACADL	1	0.0833333
GO:0034135	BP	GO:0034135	regulation of toll-like receptor 2 signaling pathway	1/55	12/18903	0.0343716	0.102	0.0625266	LYN	1	0.0833333
GO:0042711	BP	GO:0042711	maternal behavior	1/55	12/18903	0.0343716	0.102	0.0625266	PTEN	1	0.0833333
GO:0043476	BP	GO:0043476	pigment accumulation	1/55	12/18903	0.0343716	0.102	0.0625266	CD63	1	0.0833333
GO:0043482	BP	GO:0043482	cellular pigment accumulation	1/55	12/18903	0.0343716	0.102	0.0625266	CD63	1	0.0833333
GO:0045602	BP	GO:0045602	negative regulation of endothelial cell differentiation	1/55	12/18903	0.0343716	0.102	0.0625266	VEGFA	1	0.0833333
GO:0048853	BP	GO:0048853	forebrain morphogenesis	1/55	12/18903	0.0343716	0.102	0.0625266	PTEN	1	0.0833333
GO:0060134	BP	GO:0060134	prepulse inhibition	1/55	12/18903	0.0343716	0.102	0.0625266	PTEN	1	0.0833333
GO:0060736	BP	GO:0060736	prostate gland growth	1/55	12/18903	0.0343716	0.102	0.0625266	PTEN	1	0.0833333
GO:0061517	BP	GO:0061517	macrophage proliferation	1/55	12/18903	0.0343716	0.102	0.0625266	MAPK1	1	0.0833333
GO:0071257	BP	GO:0071257	cellular response to electrical stimulus	1/55	12/18903	0.0343716	0.102	0.0625266	PTEN	1	0.0833333
GO:0071635	BP	GO:0071635	negative regulation of transforming growth factor beta production	1/55	12/18903	0.0343716	0.102	0.0625266	FN1	1	0.0833333
GO:0072110	BP	GO:0072110	glomerular mesangial cell proliferation	1/55	12/18903	0.0343716	0.102	0.0625266	IL6R	1	0.0833333
GO:0097084	BP	GO:0097084	vascular associated smooth muscle cell development	1/55	12/18903	0.0343716	0.102	0.0625266	VEGFA	1	0.0833333
GO:0097576	BP	GO:0097576	vacuole fusion	1/55	12/18903	0.0343716	0.102	0.0625266	CHMP2A	1	0.0833333
GO:0140052	BP	GO:0140052	cellular response to oxidised low-density lipoprotein particle stimulus	1/55	12/18903	0.0343716	0.102	0.0625266	TLR4	1	0.0833333
GO:1900227	BP	GO:1900227	positive regulation of NLRP3 inflammasome complex assembly	1/55	12/18903	0.0343716	0.102	0.0625266	TLR4	1	0.0833333
GO:1901503	BP	GO:1901503	ether biosynthetic process	1/55	12/18903	0.0343716	0.102	0.0625266	ALOX5	1	0.0833333
GO:1902667	BP	GO:1902667	regulation of axon guidance	1/55	12/18903	0.0343716	0.102	0.0625266	VEGFA	1	0.0833333
GO:1905245	BP	GO:1905245	regulation of aspartic-type peptidase activity	1/55	12/18903	0.0343716	0.102	0.0625266	LYN	1	0.0833333
GO:0042773	BP	GO:0042773	ATP synthesis coupled electron transport	2/55	101/18903	0.0349416	0.103434	0.0634055	NDUFB3/PINK1	2	0.019802
GO:0042775	BP	GO:0042775	mitochondrial ATP synthesis coupled electron transport	2/55	101/18903	0.0349416	0.103434	0.0634055	NDUFB3/PINK1	2	0.019802
GO:0009144	BP	GO:0009144	purine nucleoside triphosphate metabolic process	3/55	247/18903	0.0351564	0.103812	0.0636368	NDUFB3/PINK1/HSPA1A	3	0.0121457
GO:0016054	BP	GO:0016054	organic acid catabolic process	3/55	247/18903	0.0351564	0.103812	0.0636368	GLS2/ACADL/PGD	3	0.0121457
GO:0005996	BP	GO:0005996	monosaccharide metabolic process	3/55	248/18903	0.0355153	0.104272	0.0639191	PMAIP1/PGD/PFKFB3	3	0.0120968
GO:0008630	BP	GO:0008630	intrinsic apoptotic signaling pathway in response to DNA damage	2/55	102/18903	0.0355752	0.104272	0.0639191	BCL2A1/CDKN2D	2	0.0196078
GO:0016575	BP	GO:0016575	histone deacetylation	2/55	102/18903	0.0355752	0.104272	0.0639191	PINK1/VEGFA	2	0.0196078
GO:0019218	BP	GO:0019218	regulation of steroid metabolic process	2/55	102/18903	0.0355752	0.104272	0.0639191	ACADL/STAT5B	2	0.0196078
GO:0031058	BP	GO:0031058	positive regulation of histone modification	2/55	102/18903	0.0355752	0.104272	0.0639191	PINK1/VEGFA	2	0.0196078
GO:0031341	BP	GO:0031341	regulation of cell killing	2/55	102/18903	0.0355752	0.104272	0.0639191	FADD/STAT5B	2	0.0196078
GO:0009199	BP	GO:0009199	ribonucleoside triphosphate metabolic process	3/55	249/18903	0.0358762	0.104728	0.0641988	NDUFB3/PINK1/HSPA1A	3	0.0120482
GO:0001503	BP	GO:0001503	ossification	4/55	429/18903	0.0360009	0.104728	0.0641988	IL6R/ALOX5/MAPK1/CEBPB	4	0.00932401
GO:0070167	BP	GO:0070167	regulation of biomineral tissue development	2/55	103/18903	0.0362131	0.104728	0.0641988	ALOX5/CEBPB	2	0.0194175
GO:0000082	BP	GO:0000082	G1/S transition of mitotic cell cycle	3/55	250/18903	0.036239	0.104728	0.0641988	CUL3/PTEN/CDKN2D	3	0.012
GO:0071695	BP	GO:0071695	anatomical structure maturation	3/55	250/18903	0.036239	0.104728	0.0641988	FOXO3/VEGFA/DDIT3	3	0.012
GO:0042391	BP	GO:0042391	regulation of membrane potential	4/55	431/18903	0.0365251	0.104728	0.0641988	PINK1/PMAIP1/PTEN/PRKCZ	4	0.00928074
GO:0006626	BP	GO:0006626	protein targeting to mitochondrion	2/55	104/18903	0.0368556	0.104728	0.0641988	PINK1/SH3GLB1	2	0.0192308
GO:0048762	BP	GO:0048762	mesenchymal cell differentiation	3/55	252/18903	0.0369703	0.104728	0.0641988	PTEN/MAPK1/FN1	3	0.0119048
GO:0009437	BP	GO:0009437	carnitine metabolic process	1/55	13/18903	0.0371829	0.104728	0.0641988	ACADL	1	0.0769231
GO:0032823	BP	GO:0032823	regulation of natural killer cell differentiation	1/55	13/18903	0.0371829	0.104728	0.0641988	STAT5B	1	0.0769231
GO:0033605	BP	GO:0033605	positive regulation of catecholamine secretion	1/55	13/18903	0.0371829	0.104728	0.0641988	PINK1	1	0.0769231
GO:0034144	BP	GO:0034144	negative regulation of toll-like receptor 4 signaling pathway	1/55	13/18903	0.0371829	0.104728	0.0641988	LYN	1	0.0769231
GO:0035745	BP	GO:0035745	T-helper 2 cell cytokine production	1/55	13/18903	0.0371829	0.104728	0.0641988	PRKCZ	1	0.0769231
GO:0036006	BP	GO:0036006	cellular response to macrophage colony-stimulating factor stimulus	1/55	13/18903	0.0371829	0.104728	0.0641988	TLR4	1	0.0769231
GO:0038203	BP	GO:0038203	TORC2 signaling	1/55	13/18903	0.0371829	0.104728	0.0641988	PINK1	1	0.0769231
GO:0042492	BP	GO:0042492	gamma-delta T cell differentiation	1/55	13/18903	0.0371829	0.104728	0.0641988	STAT5B	1	0.0769231
GO:0048680	BP	GO:0048680	positive regulation of axon regeneration	1/55	13/18903	0.0371829	0.104728	0.0641988	NDEL1	1	0.0769231
GO:0051608	BP	GO:0051608	histamine transport	1/55	13/18903	0.0371829	0.104728	0.0641988	LYN	1	0.0769231
GO:0060746	BP	GO:0060746	parental behavior	1/55	13/18903	0.0371829	0.104728	0.0641988	PTEN	1	0.0769231
GO:0061000	BP	GO:0061000	negative regulation of dendritic spine development	1/55	13/18903	0.0371829	0.104728	0.0641988	PTEN	1	0.0769231
GO:0071389	BP	GO:0071389	cellular response to mineralocorticoid stimulus	1/55	13/18903	0.0371829	0.104728	0.0641988	FOXO3	1	0.0769231
GO:0072537	BP	GO:0072537	fibroblast activation	1/55	13/18903	0.0371829	0.104728	0.0641988	IL17RA	1	0.0769231
GO:0072683	BP	GO:0072683	T cell extravasation	1/55	13/18903	0.0371829	0.104728	0.0641988	FADD	1	0.0769231
GO:0097048	BP	GO:0097048	dendritic cell apoptotic process	1/55	13/18903	0.0371829	0.104728	0.0641988	LYN	1	0.0769231
GO:0097475	BP	GO:0097475	motor neuron migration	1/55	13/18903	0.0371829	0.104728	0.0641988	VEGFA	1	0.0769231
GO:1901029	BP	GO:1901029	negative regulation of mitochondrial outer membrane permeabilization involved in apoptotic signaling pathway	1/55	13/18903	0.0371829	0.104728	0.0641988	HSPA1A	1	0.0769231
GO:1901524	BP	GO:1901524	regulation of mitophagy	1/55	13/18903	0.0371829	0.104728	0.0641988	PINK1	1	0.0769231
GO:1903265	BP	GO:1903265	positive regulation of tumor necrosis factor-mediated signaling pathway	1/55	13/18903	0.0371829	0.104728	0.0641988	HSPA1A	1	0.0769231
GO:1990253	BP	GO:1990253	cellular response to leucine starvation	1/55	13/18903	0.0371829	0.104728	0.0641988	RRAGD	1	0.0769231
GO:2000551	BP	GO:2000551	regulation of T-helper 2 cell cytokine production	1/55	13/18903	0.0371829	0.104728	0.0641988	PRKCZ	1	0.0769231
GO:2000668	BP	GO:2000668	regulation of dendritic cell apoptotic process	1/55	13/18903	0.0371829	0.104728	0.0641988	LYN	1	0.0769231
GO:2001046	BP	GO:2001046	positive regulation of integrin-mediated signaling pathway	1/55	13/18903	0.0371829	0.104728	0.0641988	CD63	1	0.0769231
GO:2001198	BP	GO:2001198	regulation of dendritic cell differentiation	1/55	13/18903	0.0371829	0.104728	0.0641988	CEBPB	1	0.0769231
GO:0032760	BP	GO:0032760	positive regulation of tumor necrosis factor production	2/55	105/18903	0.0375024	0.105379	0.0645975	FADD/TLR4	2	0.0190476
GO:0110149	BP	GO:0110149	regulation of biomineralization	2/55	105/18903	0.0375024	0.105379	0.0645975	ALOX5/CEBPB	2	0.0190476
GO:0034612	BP	GO:0034612	response to tumor necrosis factor	3/55	254/18903	0.0377092	0.105835	0.064877	FOXO3/MAPK1/HSPA1A	3	0.011811
GO:0032102	BP	GO:0032102	negative regulation of response to external stimulus	4/55	436/18903	0.0378552	0.106119	0.0650515	NLRX1/PTEN/LYN/ALOX5	4	0.00917431
GO:0006754	BP	GO:0006754	ATP biosynthetic process	2/55	106/18903	0.0381537	0.106705	0.0654103	NDUFB3/PINK1	2	0.0188679
GO:0042102	BP	GO:0042102	positive regulation of T cell proliferation	2/55	106/18903	0.0381537	0.106705	0.0654103	FADD/STAT5B	2	0.0188679
GO:0007409	BP	GO:0007409	axonogenesis	4/55	438/18903	0.038395	0.107254	0.0657468	PTEN/NDEL1/VEGFA/FN1	4	0.00913242
GO:0002444	BP	GO:0002444	myeloid leukocyte mediated immunity	2/55	107/18903	0.0388092	0.107412	0.0658441	LYN/MRGPRX2	2	0.0186916
GO:0060840	BP	GO:0060840	artery development	2/55	107/18903	0.0388092	0.107412	0.0658441	VEGFA/DDIT3	2	0.0186916
GO:0006898	BP	GO:0006898	receptor-mediated endocytosis	3/55	257/18903	0.0388317	0.107412	0.0658441	VEGFA/RALB/CD63	3	0.0116732
GO:0050708	BP	GO:0050708	regulation of protein secretion	3/55	257/18903	0.0388317	0.107412	0.0658441	ALOX5/HMGCR/TLR4	3	0.0116732
GO:0014812	BP	GO:0014812	muscle cell migration	2/55	108/18903	0.0394691	0.107412	0.0658441	DDIT3/TLR4	2	0.0185185
GO:0032526	BP	GO:0032526	response to retinoic acid	2/55	108/18903	0.0394691	0.107412	0.0658441	LYN/CDKN2D	2	0.0185185
GO:0033138	BP	GO:0033138	positive regulation of peptidyl-serine phosphorylation	2/55	108/18903	0.0394691	0.107412	0.0658441	PINK1/VEGFA	2	0.0185185
GO:1902106	BP	GO:1902106	negative regulation of leukocyte differentiation	2/55	108/18903	0.0394691	0.107412	0.0658441	LYN/TLR4	2	0.0185185
GO:0001833	BP	GO:0001833	inner cell mass cell proliferation	1/55	14/18903	0.0399863	0.107412	0.0658441	NDEL1	1	0.0714286
GO:0002756	BP	GO:0002756	MyD88-independent toll-like receptor signaling pathway	1/55	14/18903	0.0399863	0.107412	0.0658441	TLR4	1	0.0714286
GO:0006000	BP	GO:0006000	fructose metabolic process	1/55	14/18903	0.0399863	0.107412	0.0658441	PFKFB3	1	0.0714286
GO:0007100	BP	GO:0007100	mitotic centrosome separation	1/55	14/18903	0.0399863	0.107412	0.0658441	NDEL1	1	0.0714286
GO:0014744	BP	GO:0014744	positive regulation of muscle adaptation	1/55	14/18903	0.0399863	0.107412	0.0658441	FOXO3	1	0.0714286
GO:0032688	BP	GO:0032688	negative regulation of interferon-beta production	1/55	14/18903	0.0399863	0.107412	0.0658441	NLRX1	1	0.0714286
GO:0042117	BP	GO:0042117	monocyte activation	1/55	14/18903	0.0399863	0.107412	0.0658441	FN1	1	0.0714286
GO:0043201	BP	GO:0043201	response to leucine	1/55	14/18903	0.0399863	0.107412	0.0658441	RRAGD	1	0.0714286
GO:0043650	BP	GO:0043650	dicarboxylic acid biosynthetic process	1/55	14/18903	0.0399863	0.107412	0.0658441	GLS2	1	0.0714286
GO:0045348	BP	GO:0045348	positive regulation of MHC class II biosynthetic process	1/55	14/18903	0.0399863	0.107412	0.0658441	TLR4	1	0.0714286
GO:0045842	BP	GO:0045842	positive regulation of mitotic metaphase/anaphase transition	1/55	14/18903	0.0399863	0.107412	0.0658441	CUL3	1	0.0714286
GO:0046761	BP	GO:0046761	viral budding from plasma membrane	1/55	14/18903	0.0399863	0.107412	0.0658441	CHMP2A	1	0.0714286
GO:0048148	BP	GO:0048148	behavioral response to cocaine	1/55	14/18903	0.0399863	0.107412	0.0658441	FADD	1	0.0714286
GO:0048681	BP	GO:0048681	negative regulation of axon regeneration	1/55	14/18903	0.0399863	0.107412	0.0658441	PTEN	1	0.0714286
GO:0050930	BP	GO:0050930	induction of positive chemotaxis	1/55	14/18903	0.0399863	0.107412	0.0658441	VEGFA	1	0.0714286
GO:0051547	BP	GO:0051547	regulation of keratinocyte migration	1/55	14/18903	0.0399863	0.107412	0.0658441	PTEN	1	0.0714286
GO:0061043	BP	GO:0061043	regulation of vascular wound healing	1/55	14/18903	0.0399863	0.107412	0.0658441	ALOX5	1	0.0714286
GO:0070572	BP	GO:0070572	positive regulation of neuron projection regeneration	1/55	14/18903	0.0399863	0.107412	0.0658441	NDEL1	1	0.0714286
GO:0071888	BP	GO:0071888	macrophage apoptotic process	1/55	14/18903	0.0399863	0.107412	0.0658441	PTEN	1	0.0714286
GO:0072540	BP	GO:0072540	T-helper 17 cell lineage commitment	1/55	14/18903	0.0399863	0.107412	0.0658441	IL6R	1	0.0714286
GO:0072672	BP	GO:0072672	neutrophil extravasation	1/55	14/18903	0.0399863	0.107412	0.0658441	IL1R1	1	0.0714286
GO:0090385	BP	GO:0090385	phagosome-lysosome fusion	1/55	14/18903	0.0399863	0.107412	0.0658441	RAB7A	1	0.0714286
GO:0097091	BP	GO:0097091	synaptic vesicle clustering	1/55	14/18903	0.0399863	0.107412	0.0658441	PTEN	1	0.0714286
GO:1903025	BP	GO:1903025	regulation of RNA polymerase II regulatory region sequence-specific DNA binding	1/55	14/18903	0.0399863	0.107412	0.0658441	DDIT3	1	0.0714286
GO:1904925	BP	GO:1904925	positive regulation of autophagy of mitochondrion in response to mitochondrial depolarization	1/55	14/18903	0.0399863	0.107412	0.0658441	PINK1	1	0.0714286
GO:2001171	BP	GO:2001171	positive regulation of ATP biosynthetic process	1/55	14/18903	0.0399863	0.107412	0.0658441	PINK1	1	0.0714286
GO:0033209	BP	GO:0033209	tumor necrosis factor-mediated signaling pathway	2/55	109/18903	0.0401333	0.107564	0.0659374	FOXO3/HSPA1A	2	0.0183486
GO:1903557	BP	GO:1903557	positive regulation of tumor necrosis factor superfamily cytokine production	2/55	109/18903	0.0401333	0.107564	0.0659374	FADD/TLR4	2	0.0183486
GO:0007173	BP	GO:0007173	epidermal growth factor receptor signaling pathway	2/55	110/18903	0.0408017	0.10911	0.0668849	RAB7A/RALB	2	0.0181818
GO:2000060	BP	GO:2000060	positive regulation of ubiquitin-dependent protein catabolic process	2/55	110/18903	0.0408017	0.10911	0.0668849	PTEN/HSPA1A	2	0.0181818
GO:0009150	BP	GO:0009150	purine ribonucleotide metabolic process	4/55	447/18903	0.0408792	0.109195	0.0669368	NDUFB3/PINK1/HSPA1A/HMGCR	4	0.00894855
GO:0050804	BP	GO:0050804	modulation of chemical synaptic transmission	4/55	448/18903	0.0411608	0.109824	0.0673223	PINK1/PTEN/PRKCZ/MAPK1	4	0.00892857
GO:0048568	BP	GO:0048568	embryonic organ development	4/55	449/18903	0.0414436	0.109957	0.067404	VEGFA/TFEB/MAPK1/CEBPB	4	0.00890869
GO:0099177	BP	GO:0099177	regulation of trans-synaptic signaling	4/55	449/18903	0.0414436	0.109957	0.067404	PINK1/PTEN/PRKCZ/MAPK1	4	0.00890869
GO:0001676	BP	GO:0001676	long-chain fatty acid metabolic process	2/55	111/18903	0.0414744	0.109957	0.067404	ACADL/ALOX5	2	0.018018
GO:0014066	BP	GO:0014066	regulation of phosphatidylinositol 3-kinase signaling	2/55	111/18903	0.0414744	0.109957	0.067404	PTEN/FN1	2	0.018018
GO:0071347	BP	GO:0071347	cellular response to interleukin-1	2/55	111/18903	0.0414744	0.109957	0.067404	CEBPB/IL1R1	2	0.018018
GO:1903829	BP	GO:1903829	positive regulation of protein localization	4/55	451/18903	0.0420123	0.109957	0.067404	PINK1/PRKCZ/SH3GLB1/TLR4	4	0.00886918
GO:0048259	BP	GO:0048259	regulation of receptor-mediated endocytosis	2/55	112/18903	0.0421513	0.109957	0.067404	VEGFA/CD63	2	0.0178571
GO:0030522	BP	GO:0030522	intracellular receptor signaling pathway	3/55	266/18903	0.0423014	0.109957	0.067404	NLRX1/HSPA1A/TLR4	3	0.0112782
GO:0009141	BP	GO:0009141	nucleoside triphosphate metabolic process	3/55	267/18903	0.0426963	0.109957	0.067404	NDUFB3/PINK1/HSPA1A	3	0.011236
GO:0001787	BP	GO:0001787	natural killer cell proliferation	1/55	15/18903	0.0427816	0.109957	0.067404	STAT5B	1	0.0666667
GO:0006206	BP	GO:0006206	pyrimidine nucleobase metabolic process	1/55	15/18903	0.0427816	0.109957	0.067404	MAPK1	1	0.0666667
GO:0042976	BP	GO:0042976	activation of Janus kinase activity	1/55	15/18903	0.0427816	0.109957	0.067404	IL6R	1	0.0666667
GO:0043129	BP	GO:0043129	surfactant homeostasis	1/55	15/18903	0.0427816	0.109957	0.067404	VEGFA	1	0.0666667
GO:0045064	BP	GO:0045064	T-helper 2 cell differentiation	1/55	15/18903	0.0427816	0.109957	0.067404	PRKCZ	1	0.0666667
GO:0045475	BP	GO:0045475	locomotor rhythm	1/55	15/18903	0.0427816	0.109957	0.067404	PTEN	1	0.0666667
GO:0045579	BP	GO:0045579	positive regulation of B cell differentiation	1/55	15/18903	0.0427816	0.109957	0.067404	STAT5B	1	0.0666667
GO:0046322	BP	GO:0046322	negative regulation of fatty acid oxidation	1/55	15/18903	0.0427816	0.109957	0.067404	ACADL	1	0.0666667
GO:0046753	BP	GO:0046753	non-lytic viral release	1/55	15/18903	0.0427816	0.109957	0.067404	CHMP2A	1	0.0666667
GO:0048308	BP	GO:0048308	organelle inheritance	1/55	15/18903	0.0427816	0.109957	0.067404	MAPK1	1	0.0666667
GO:0048313	BP	GO:0048313	Golgi inheritance	1/55	15/18903	0.0427816	0.109957	0.067404	MAPK1	1	0.0666667
GO:0051299	BP	GO:0051299	centrosome separation	1/55	15/18903	0.0427816	0.109957	0.067404	NDEL1	1	0.0666667
GO:0061307	BP	GO:0061307	cardiac neural crest cell differentiation involved in heart development	1/55	15/18903	0.0427816	0.109957	0.067404	MAPK1	1	0.0666667
GO:0061308	BP	GO:0061308	cardiac neural crest cell development involved in heart development	1/55	15/18903	0.0427816	0.109957	0.067404	MAPK1	1	0.0666667
GO:0070571	BP	GO:0070571	negative regulation of neuron projection regeneration	1/55	15/18903	0.0427816	0.109957	0.067404	PTEN	1	0.0666667
GO:0097212	BP	GO:0097212	lysosomal membrane organization	1/55	15/18903	0.0427816	0.109957	0.067404	CHMP2A	1	0.0666667
GO:0097396	BP	GO:0097396	response to interleukin-17	1/55	15/18903	0.0427816	0.109957	0.067404	IL17RA	1	0.0666667
GO:0097398	BP	GO:0097398	cellular response to interleukin-17	1/55	15/18903	0.0427816	0.109957	0.067404	IL17RA	1	0.0666667
GO:0099638	BP	GO:0099638	endosome to plasma membrane protein transport	1/55	15/18903	0.0427816	0.109957	0.067404	RAB7A	1	0.0666667
GO:1900029	BP	GO:1900029	positive regulation of ruffle assembly	1/55	15/18903	0.0427816	0.109957	0.067404	NDEL1	1	0.0666667
GO:1901722	BP	GO:1901722	regulation of cell proliferation involved in kidney development	1/55	15/18903	0.0427816	0.109957	0.067404	IL6R	1	0.0666667
GO:1902101	BP	GO:1902101	positive regulation of metaphase/anaphase transition of cell cycle	1/55	15/18903	0.0427816	0.109957	0.067404	CUL3	1	0.0666667
GO:1902902	BP	GO:1902902	negative regulation of autophagosome assembly	1/55	15/18903	0.0427816	0.109957	0.067404	PINK1	1	0.0666667
GO:1904923	BP	GO:1904923	regulation of autophagy of mitochondrion in response to mitochondrial depolarization	1/55	15/18903	0.0427816	0.109957	0.067404	PINK1	1	0.0666667
GO:2001028	BP	GO:2001028	positive regulation of endothelial cell chemotaxis	1/55	15/18903	0.0427816	0.109957	0.067404	VEGFA	1	0.0666667
GO:0016055	BP	GO:0016055	Wnt signaling pathway	4/55	456/18903	0.0434538	0.111248	0.0681952	CUL3/PTEN/FOXO3/DDIT3	4	0.00877193
GO:0032868	BP	GO:0032868	response to insulin	3/55	269/18903	0.0434917	0.111248	0.0681952	NDEL1/LYN/PRKCZ	3	0.0111524
GO:0009408	BP	GO:0009408	response to heat	2/55	114/18903	0.0435175	0.111248	0.0681952	LYN/HSPA1A	2	0.0175439
GO:0030004	BP	GO:0030004	cellular monovalent inorganic cation homeostasis	2/55	114/18903	0.0435175	0.111248	0.0681952	RAB7A/MAPK1	2	0.0175439
GO:1903707	BP	GO:1903707	negative regulation of hemopoiesis	2/55	114/18903	0.0435175	0.111248	0.0681952	LYN/TLR4	2	0.0175439
GO:0198738	BP	GO:0198738	cell-cell signaling by wnt	4/55	458/18903	0.0440382	0.112458	0.0689371	CUL3/PTEN/FOXO3/DDIT3	4	0.00873362
GO:0001938	BP	GO:0001938	positive regulation of endothelial cell proliferation	2/55	115/18903	0.0442068	0.112526	0.0689791	VEGFA/HMGB2	2	0.0173913
GO:0035710	BP	GO:0035710	CD4-positive, alpha-beta T cell activation	2/55	115/18903	0.0442068	0.112526	0.0689791	IL6R/PRKCZ	2	0.0173913
GO:0048640	BP	GO:0048640	negative regulation of developmental growth	2/55	115/18903	0.0442068	0.112526	0.0689791	SPAG9/PTEN	2	0.0173913
GO:0031348	BP	GO:0031348	negative regulation of defense response	3/55	272/18903	0.0446989	0.113657	0.0696723	NLRX1/LYN/ALOX5	3	0.0110294
GO:0001824	BP	GO:0001824	blastocyst development	2/55	116/18903	0.0449002	0.113805	0.0697625	CUL3/NDEL1	2	0.0172414
GO:0034440	BP	GO:0034440	lipid oxidation	2/55	116/18903	0.0449002	0.113805	0.0697625	ACADL/ALOX5	2	0.0172414
GO:0098586	BP	GO:0098586	cellular response to virus	2/55	116/18903	0.0449002	0.113805	0.0697625	NLRX1/IFNAR1	2	0.0172414
GO:0002730	BP	GO:0002730	regulation of dendritic cell cytokine production	1/55	16/18903	0.0455689	0.113994	0.0698787	TLR4	1	0.0625
GO:0021542	BP	GO:0021542	dentate gyrus development	1/55	16/18903	0.0455689	0.113994	0.0698787	PTEN	1	0.0625
GO:0042448	BP	GO:0042448	progesterone metabolic process	1/55	16/18903	0.0455689	0.113994	0.0698787	STAT5B	1	0.0625
GO:0043517	BP	GO:0043517	positive regulation of DNA damage response, signal transduction by p53 class mediator	1/55	16/18903	0.0455689	0.113994	0.0698787	PMAIP1	1	0.0625
GO:0045651	BP	GO:0045651	positive regulation of macrophage differentiation	1/55	16/18903	0.0455689	0.113994	0.0698787	FADD	1	0.0625
GO:0060841	BP	GO:0060841	venous blood vessel development	1/55	16/18903	0.0455689	0.113994	0.0698787	VEGFA	1	0.0625
GO:0061684	BP	GO:0061684	chaperone-mediated autophagy	1/55	16/18903	0.0455689	0.113994	0.0698787	LAMP2	1	0.0625
GO:0099633	BP	GO:0099633	protein localization to postsynaptic specialization membrane	1/55	16/18903	0.0455689	0.113994	0.0698787	PRKCZ	1	0.0625
GO:0099645	BP	GO:0099645	neurotransmitter receptor localization to postsynaptic specialization membrane	1/55	16/18903	0.0455689	0.113994	0.0698787	PRKCZ	1	0.0625
GO:0000079	BP	GO:0000079	regulation of cyclin-dependent protein serine/threonine kinase activity	2/55	117/18903	0.0455976	0.113994	0.0698787	PTEN/CDKN2D	2	0.017094
GO:0009206	BP	GO:0009206	purine ribonucleoside triphosphate biosynthetic process	2/55	117/18903	0.0455976	0.113994	0.0698787	NDUFB3/PINK1	2	0.017094
GO:0043406	BP	GO:0043406	positive regulation of MAP kinase activity	2/55	117/18903	0.0455976	0.113994	0.0698787	VEGFA/TLR4	2	0.017094
GO:0046632	BP	GO:0046632	alpha-beta T cell differentiation	2/55	117/18903	0.0455976	0.113994	0.0698787	IL6R/PRKCZ	2	0.017094
GO:0002286	BP	GO:0002286	T cell activation involved in immune response	2/55	118/18903	0.0462991	0.115505	0.070805	IL6R/PRKCZ	2	0.0169492
GO:0009145	BP	GO:0009145	purine nucleoside triphosphate biosynthetic process	2/55	118/18903	0.0462991	0.115505	0.070805	NDUFB3/PINK1	2	0.0169492
GO:0009259	BP	GO:0009259	ribonucleotide metabolic process	4/55	466/18903	0.0464203	0.115686	0.0709161	NDUFB3/PINK1/HSPA1A/HMGCR	4	0.00858369
GO:0006906	BP	GO:0006906	vesicle fusion	2/55	119/18903	0.0470046	0.11702	0.0717335	RAB7A/CHMP2A	2	0.0168067
GO:0007613	BP	GO:0007613	memory	2/55	120/18903	0.047714	0.117131	0.0718019	PRKCZ/CEBPB	2	0.0166667
GO:1904029	BP	GO:1904029	regulation of cyclin-dependent protein kinase activity	2/55	120/18903	0.047714	0.117131	0.0718019	PTEN/CDKN2D	2	0.0166667
GO:0044843	BP	GO:0044843	cell cycle G1/S phase transition	3/55	280/18903	0.0479994	0.117131	0.0718019	CUL3/PTEN/CDKN2D	3	0.0107143
GO:0002371	BP	GO:0002371	dendritic cell cytokine production	1/55	17/18903	0.0483483	0.117131	0.0718019	TLR4	1	0.0588235
GO:0006577	BP	GO:0006577	amino-acid betaine metabolic process	1/55	17/18903	0.0483483	0.117131	0.0718019	ACADL	1	0.0588235
GO:0009084	BP	GO:0009084	glutamine family amino acid biosynthetic process	1/55	17/18903	0.0483483	0.117131	0.0718019	GLS2	1	0.0588235
GO:0032510	BP	GO:0032510	endosome to lysosome transport via multivesicular body sorting pathway	1/55	17/18903	0.0483483	0.117131	0.0718019	CHMP2A	1	0.0588235
GO:0034134	BP	GO:0034134	toll-like receptor 2 signaling pathway	1/55	17/18903	0.0483483	0.117131	0.0718019	LYN	1	0.0588235
GO:0036005	BP	GO:0036005	response to macrophage colony-stimulating factor	1/55	17/18903	0.0483483	0.117131	0.0718019	TLR4	1	0.0588235
GO:0046838	BP	GO:0046838	phosphorylated carbohydrate dephosphorylation	1/55	17/18903	0.0483483	0.117131	0.0718019	PTEN	1	0.0588235
GO:0046855	BP	GO:0046855	inositol phosphate dephosphorylation	1/55	17/18903	0.0483483	0.117131	0.0718019	PTEN	1	0.0588235
GO:0048875	BP	GO:0048875	chemical homeostasis within a tissue	1/55	17/18903	0.0483483	0.117131	0.0718019	VEGFA	1	0.0588235
GO:0051412	BP	GO:0051412	response to corticosterone	1/55	17/18903	0.0483483	0.117131	0.0718019	FOXO3	1	0.0588235
GO:0051895	BP	GO:0051895	negative regulation of focal adhesion assembly	1/55	17/18903	0.0483483	0.117131	0.0718019	PTEN	1	0.0588235
GO:0072109	BP	GO:0072109	glomerular mesangium development	1/55	17/18903	0.0483483	0.117131	0.0718019	IL6R	1	0.0588235
GO:0072378	BP	GO:0072378	blood coagulation, fibrin clot formation	1/55	17/18903	0.0483483	0.117131	0.0718019	FN1	1	0.0588235
GO:0090083	BP	GO:0090083	regulation of inclusion body assembly	1/55	17/18903	0.0483483	0.117131	0.0718019	HSPA1A	1	0.0588235
GO:0097107	BP	GO:0097107	postsynaptic density assembly	1/55	17/18903	0.0483483	0.117131	0.0718019	PTEN	1	0.0588235
GO:0150118	BP	GO:0150118	negative regulation of cell-substrate junction organization	1/55	17/18903	0.0483483	0.117131	0.0718019	PTEN	1	0.0588235
GO:1900037	BP	GO:1900037	regulation of cellular response to hypoxia	1/55	17/18903	0.0483483	0.117131	0.0718019	PINK1	1	0.0588235
GO:1901163	BP	GO:1901163	regulation of trophoblast cell migration	1/55	17/18903	0.0483483	0.117131	0.0718019	VEGFA	1	0.0588235
GO:1901550	BP	GO:1901550	regulation of endothelial cell development	1/55	17/18903	0.0483483	0.117131	0.0718019	VEGFA	1	0.0588235
GO:1903140	BP	GO:1903140	regulation of establishment of endothelial barrier	1/55	17/18903	0.0483483	0.117131	0.0718019	VEGFA	1	0.0588235
GO:1903358	BP	GO:1903358	regulation of Golgi organization	1/55	17/18903	0.0483483	0.117131	0.0718019	MAPK1	1	0.0588235
GO:1903729	BP	GO:1903729	regulation of plasma membrane organization	1/55	17/18903	0.0483483	0.117131	0.0718019	SH3GLB1	1	0.0588235
GO:1904355	BP	GO:1904355	positive regulation of telomere capping	1/55	17/18903	0.0483483	0.117131	0.0718019	MAPK1	1	0.0588235
GO:0051101	BP	GO:0051101	regulation of DNA binding	2/55	121/18903	0.0484274	0.117131	0.0718019	HMGB2/DDIT3	2	0.0165289
GO:0090174	BP	GO:0090174	organelle membrane fusion	2/55	121/18903	0.0484274	0.117131	0.0718019	RAB7A/CHMP2A	2	0.0165289
GO:0044772	BP	GO:0044772	mitotic cell cycle phase transition	4/55	473/18903	0.0485633	0.117341	0.0719302	CUL3/PTEN/CHMP2A/CDKN2D	4	0.00845666
GO:0006476	BP	GO:0006476	protein deacetylation	2/55	122/18903	0.0491447	0.118244	0.072484	PINK1/VEGFA	2	0.0163934
GO:0008286	BP	GO:0008286	insulin receptor signaling pathway	2/55	122/18903	0.0491447	0.118244	0.072484	NDEL1/PRKCZ	2	0.0163934
GO:0022904	BP	GO:0022904	respiratory electron transport chain	2/55	122/18903	0.0491447	0.118244	0.072484	NDUFB3/PINK1	2	0.0163934
GO:0030278	BP	GO:0030278	regulation of ossification	2/55	122/18903	0.0491447	0.118244	0.072484	ALOX5/MAPK1	2	0.0163934
GO:0019693	BP	GO:0019693	ribose phosphate metabolic process	4/55	475/18903	0.0491856	0.118244	0.072484	NDUFB3/PINK1/HSPA1A/HMGCR	4	0.00842105
GO:0006163	BP	GO:0006163	purine nucleotide metabolic process	4/55	476/18903	0.0494984	0.118466	0.0726202	NDUFB3/PINK1/HSPA1A/HMGCR	4	0.00840336
GO:0002224	BP	GO:0002224	toll-like receptor signaling pathway	2/55	123/18903	0.0498659	0.118466	0.0726202	LYN/TLR4	2	0.0162602
GO:0009201	BP	GO:0009201	ribonucleoside triphosphate biosynthetic process	2/55	123/18903	0.0498659	0.118466	0.0726202	NDUFB3/PINK1	2	0.0162602
GO:0022612	BP	GO:0022612	gland morphogenesis	2/55	123/18903	0.0498659	0.118466	0.0726202	CUL3/CEBPB	2	0.0162602
GO:0031968	CC	GO:0031968	organelle outer membrane	7/55	235/19869	3.70707e-06	0.000386119	0.00026202	NLRX1/PINK1/PMAIP1/BCL2A1/FOXO3/ITPRIP/SH3GLB1	7	0.0297872
GO:0019867	CC	GO:0019867	outer membrane	7/55	237/19869	3.91999e-06	0.000386119	0.00026202	NLRX1/PINK1/PMAIP1/BCL2A1/FOXO3/ITPRIP/SH3GLB1	7	0.0295359
GO:0000421	CC	GO:0000421	autophagosome membrane	4/55	52/19869	1.28877e-05	0.000647543	0.000439423	RAB7A/CHMP2A/LAMP2/SH3GLB1	4	0.0769231
GO:0005770	CC	GO:0005770	late endosome	7/55	288/19869	1.39872e-05	0.000647543	0.000439423	RAB7A/CHMP2A/IFNAR1/LAMP2/MAPK1/DDIT3/CD63	7	0.0243056
GO:0005776	CC	GO:0005776	autophagosome	5/55	115/19869	1.64351e-05	0.000647543	0.000439423	RAB7A/CHMP2A/LAMP2/SH3GLB1/DAPK2	5	0.0434783
GO:0005741	CC	GO:0005741	mitochondrial outer membrane	6/55	207/19869	2.25341e-05	0.000739871	0.000502076	NLRX1/PINK1/PMAIP1/BCL2A1/FOXO3/SH3GLB1	6	0.0289855
GO:0005774	CC	GO:0005774	vacuolar membrane	8/55	461/19869	3.69749e-05	0.00104058	0.000706137	SPAG9/RAB7A/CHMP2A/LYN/LAMP2/TFEB/SH3GLB1/CD63	8	0.0173536
GO:0005765	CC	GO:0005765	lysosomal membrane	7/55	418/19869	0.00014735	0.00322533	0.00218871	SPAG9/RAB7A/CHMP2A/LYN/LAMP2/TFEB/CD63	7	0.0167464
GO:0098852	CC	GO:0098852	lytic vacuole membrane	7/55	418/19869	0.00014735	0.00322533	0.00218871	SPAG9/RAB7A/CHMP2A/LYN/LAMP2/TFEB/CD63	7	0.0167464
GO:0031902	CC	GO:0031902	late endosome membrane	4/55	155/19869	0.00089183	0.017569	0.0119224	RAB7A/CHMP2A/LAMP2/CD63	4	0.0258065
GO:0042827	CC	GO:0042827	platelet dense granule	2/55	21/19869	0.0015275	0.0273562	0.0185639	LAMP2/CD63	2	0.0952381
GO:0101002	CC	GO:0101002	ficolin-1-rich granule	4/55	185/19869	0.0017133	0.0281267	0.0190868	ALOX5/LAMP2/MAPK1/HSPA1A	4	0.0216216
GO:0098857	CC	GO:0098857	membrane microdomain	5/55	327/19869	0.00207731	0.0295704	0.0200665	LYN/PRKCZ/LAMP2/MAPK1/FADD	5	0.0152905
GO:0005635	CC	GO:0005635	nuclear envelope	6/55	488/19869	0.00222839	0.0295704	0.0200665	HTATIP2/NDEL1/CHMP2A/ITPRIP/ALOX5/PRKCZ	6	0.0122951
GO:0031970	CC	GO:0031970	organelle envelope lumen	3/55	94/19869	0.00225155	0.0295704	0.0200665	PINK1/LYN/ALOX5	3	0.0319149
GO:0032585	CC	GO:0032585	multivesicular body membrane	2/55	28/19869	0.00271559	0.0334357	0.0226895	CHMP2A/CD63	2	0.0714286
GO:1904813	CC	GO:1904813	ficolin-1-rich granule lumen	3/55	124/19869	0.00491388	0.0562273	0.0381558	ALOX5/MAPK1/HSPA1A	3	0.0241935
GO:0016363	CC	GO:0016363	nuclear matrix	3/55	126/19869	0.00513752	0.0562273	0.0381558	ALOX5/PRKCZ/CEBPB	3	0.0238095
GO:0000793	CC	GO:0000793	condensed chromosome	4/55	273/19869	0.00686585	0.0710159	0.0481914	NDEL1/CHMP2A/CEBPB/HMGB2	4	0.014652
GO:0043209	CC	GO:0043209	myelin sheath	2/55	47/19869	0.00750942	0.0710159	0.0481914	PTEN/PRKCZ	2	0.0425532
GO:0034399	CC	GO:0034399	nuclear periphery	3/55	145/19869	0.00757022	0.0710159	0.0481914	ALOX5/PRKCZ/CEBPB	3	0.0206897
GO:0005766	CC	GO:0005766	primary lysosome	3/55	155/19869	0.00908182	0.0777877	0.0527868	LAMP2/MAPK1/CD63	3	0.0193548
GO:0042582	CC	GO:0042582	azurophil granule	3/55	155/19869	0.00908182	0.0777877	0.0527868	LAMP2/MAPK1/CD63	3	0.0193548
GO:0005759	CC	GO:0005759	mitochondrial matrix	5/55	483/19869	0.010665	0.0811993	0.0551018	CARS2/PPIF/GLS2/ACADL/FOXO3	5	0.010352
GO:0035577	CC	GO:0035577	azurophil granule membrane	2/55	58/19869	0.0112624	0.0811993	0.0551018	LAMP2/CD63	2	0.0344828
GO:0034774	CC	GO:0034774	secretory granule lumen	4/55	322/19869	0.0120739	0.0811993	0.0551018	VEGFA/ALOX5/MAPK1/FN1	4	0.0124224
GO:0000779	CC	GO:0000779	condensed chromosome, centromeric region	3/55	174/19869	0.0124106	0.0811993	0.0551018	NDEL1/CHMP2A/CEBPB	3	0.0172414
GO:0060205	CC	GO:0060205	cytoplasmic vesicle lumen	4/55	325/19869	0.0124565	0.0811993	0.0551018	VEGFA/ALOX5/MAPK1/FN1	4	0.0123077
GO:0045121	CC	GO:0045121	membrane raft	4/55	326/19869	0.0125858	0.0811993	0.0551018	LYN/PRKCZ/MAPK1/FADD	4	0.0122699
GO:0031983	CC	GO:0031983	vesicle lumen	4/55	327/19869	0.012716	0.0811993	0.0551018	VEGFA/ALOX5/MAPK1/FN1	4	0.0122324
GO:0005775	CC	GO:0005775	vacuolar lumen	3/55	176/19869	0.0127965	0.0811993	0.0551018	LAMP2/MAPK1/DAPK2	3	0.0170455
GO:0005771	CC	GO:0005771	multivesicular body	2/55	63/19869	0.0131897	0.0811993	0.0551018	CHMP2A/CD63	2	0.031746
GO:0031093	CC	GO:0031093	platelet alpha granule lumen	2/55	67/19869	0.0148275	0.0885154	0.0600666	VEGFA/FN1	2	0.0298507
GO:0030666	CC	GO:0030666	endocytic vesicle membrane	3/55	194/19869	0.0165792	0.0960617	0.0651875	RAB7A/LYN/LAMP2	3	0.0154639
GO:0030496	CC	GO:0030496	midbody	3/55	203/19869	0.0186816	0.0999553	0.0678296	CHMP2A/RALB/SH3GLB1	3	0.0147783
GO:0016234	CC	GO:0016234	inclusion body	2/55	76/19869	0.0188129	0.0999553	0.0678296	PINK1/HSPA1A	2	0.0263158
GO:0016324	CC	GO:0016324	apical plasma membrane	4/55	368/19869	0.018815	0.0999553	0.0678296	PTEN/IL6R/PRKCZ/FN1	4	0.0108696
GO:0030670	CC	GO:0030670	phagocytic vesicle membrane	2/55	77/19869	0.0192807	0.0999553	0.0678296	RAB7A/LAMP2	2	0.025974
GO:0008021	CC	GO:0008021	synaptic vesicle	3/55	208/19869	0.0199108	0.100575	0.0682504	NDEL1/RAB7A/SLC40A1	3	0.0144231
GO:0005758	CC	GO:0005758	mitochondrial intermembrane space	2/55	84/19869	0.0226905	0.107448	0.0729145	PINK1/LYN	2	0.0238095
GO:0005876	CC	GO:0005876	spindle microtubule	2/55	87/19869	0.0242227	0.107448	0.0729145	CUL3/CHMP2A	2	0.0229885
GO:0070382	CC	GO:0070382	exocytic vesicle	3/55	226/19869	0.0246998	0.107448	0.0729145	NDEL1/RAB7A/SLC40A1	3	0.0132743
GO:0031091	CC	GO:0031091	platelet alpha granule	2/55	91/19869	0.0263298	0.107448	0.0729145	VEGFA/FN1	2	0.021978
GO:0098803	CC	GO:0098803	respiratory chain complex	2/55	91/19869	0.0263298	0.107448	0.0729145	NDUFB3/COX7B2	2	0.021978
GO:0005641	CC	GO:0005641	nuclear envelope lumen	1/55	10/19869	0.0273451	0.107448	0.0729145	ALOX5	1	0.1
GO:0043220	CC	GO:0043220	Schmidt-Lanterman incisure	1/55	10/19869	0.0273451	0.107448	0.0729145	PTEN	1	0.1
GO:0099091	CC	GO:0099091	postsynaptic specialization, intracellular component	1/55	10/19869	0.0273451	0.107448	0.0729145	LYN	1	0.1
GO:0005746	CC	GO:0005746	mitochondrial respirasome	2/55	94/19869	0.0279572	0.107448	0.0729145	NDUFB3/COX7B2	2	0.0212766
GO:0000815	CC	GO:0000815	ESCRT III complex	1/55	11/19869	0.0300389	0.107448	0.0729145	CHMP2A	1	0.0909091
GO:0045179	CC	GO:0045179	apical cortex	1/55	11/19869	0.0300389	0.107448	0.0729145	PRKCZ	1	0.0909091
GO:0005819	CC	GO:0005819	spindle	4/55	426/19869	0.0301335	0.107448	0.0729145	CUL3/NDEL1/CHMP2A/MAPK1	4	0.00938967
GO:0090575	CC	GO:0090575	RNA polymerase II transcription regulator complex	3/55	249/19869	0.0316472	0.107448	0.0729145	STAT5B/CEBPB/DDIT3	3	0.0120482
GO:0070469	CC	GO:0070469	respirasome	2/55	101/19869	0.0319074	0.107448	0.0729145	NDUFB3/COX7B2	2	0.019802
GO:0000775	CC	GO:0000775	chromosome, centromeric region	3/55	250/19869	0.0319702	0.107448	0.0729145	NDEL1/CHMP2A/CEBPB	3	0.012
GO:0045177	CC	GO:0045177	apical part of cell	4/55	435/19869	0.0321848	0.107448	0.0729145	PTEN/IL6R/PRKCZ/FN1	4	0.0091954
GO:0031166	CC	GO:0031166	integral component of vacuolar membrane	1/55	12/19869	0.0327254	0.107448	0.0729145	LAMP2	1	0.0833333
GO:0031310	CC	GO:0031310	intrinsic component of vacuolar membrane	1/55	12/19869	0.0327254	0.107448	0.0729145	LAMP2	1	0.0833333
GO:0044754	CC	GO:0044754	autolysosome	1/55	12/19869	0.0327254	0.107448	0.0729145	LAMP2	1	0.0833333
GO:0098993	CC	GO:0098993	anchored component of synaptic vesicle membrane	1/55	12/19869	0.0327254	0.107448	0.0729145	RAB7A	1	0.0833333
GO:1904930	CC	GO:1904930	amphisome membrane	1/55	12/19869	0.0327254	0.107448	0.0729145	CHMP2A	1	0.0833333
GO:0016605	CC	GO:0016605	PML body	2/55	105/19869	0.0342578	0.110636	0.0750775	PTEN/MKNK2	2	0.0190476
GO:0043218	CC	GO:0043218	compact myelin	1/55	13/19869	0.0354046	0.112495	0.0763392	PTEN	1	0.0769231
GO:0042470	CC	GO:0042470	melanosome	2/55	110/19869	0.0372879	0.114777	0.0778876	RAB7A/CD63	2	0.0181818
GO:0048770	CC	GO:0048770	pigment granule	2/55	110/19869	0.0372879	0.114777	0.0778876	RAB7A/CD63	2	0.0181818
GO:0044753	CC	GO:0044753	amphisome	1/55	14/19869	0.0380764	0.115401	0.0783111	CHMP2A	1	0.0714286
GO:0090571	CC	GO:0090571	RNA polymerase II transcription repressor complex	1/55	15/19869	0.0407411	0.121606	0.0825217	FOXO3	1	0.0666667
GO:0042599	CC	GO:0042599	lamellar body	1/55	17/19869	0.0460485	0.135396	0.09188	RAB7A	1	0.0588235
GO:0005767	CC	GO:0005767	secondary lysosome	1/55	18/19869	0.0486915	0.137395	0.093236	LAMP2	1	0.0555556
GO:0031143	CC	GO:0031143	pseudopodium	1/55	18/19869	0.0486915	0.137395	0.093236	MAPK1	1	0.0555556
GO:0005743	CC	GO:0005743	mitochondrial inner membrane	4/55	498/19869	0.0488204	0.137395	0.093236	NDUFB3/PINK1/COX7B2/LYN	4	0.00803213
GO:0005161	MF	GO:0005161	platelet-derived growth factor receptor binding	3/55	14/18432	8.9407e-06	0.00204742	0.00154345	VEGFA/LYN/IL1R1	3	0.214286
GO:0010857	MF	GO:0010857	calcium-dependent protein kinase activity	3/55	23/18432	4.26796e-05	0.00445078	0.00335522	PINK1/PRKCZ/MKNK2	3	0.130435
GO:0002020	MF	GO:0002020	protease binding	5/55	139/18432	5.83072e-05	0.00445078	0.00335522	PINK1/PTEN/FADD/IL1R1/FN1	5	0.0359712
GO:0004896	MF	GO:0004896	cytokine receptor activity	4/55	97/18432	0.000200102	0.0114558	0.00863597	IL6R/IFNAR1/IL1R1/IL17RA	4	0.0412371
GO:0044389	MF	GO:0044389	ubiquitin-like protein ligase binding	6/55	318/18432	0.000358148	0.0164032	0.0123655	PINK1/CUL3/LYN/RALB/HSPA1A/CEBPB	6	0.0188679
GO:0035259	MF	GO:0035259	nuclear glucocorticoid receptor binding	2/55	13/18432	0.000667685	0.0212621	0.0160284	STAT5B/CEBPB	2	0.153846
GO:0070851	MF	GO:0070851	growth factor receptor binding	4/55	140/18432	0.00080528	0.0212621	0.0160284	VEGFA/LYN/IL6R/IL1R1	4	0.0285714
GO:0140375	MF	GO:0140375	immune receptor activity	4/55	148/18432	0.000990511	0.0212621	0.0160284	IL6R/IFNAR1/IL1R1/IL17RA	4	0.027027
GO:0003953	MF	GO:0003953	NAD+ nucleosidase activity	2/55	16/18432	0.00102132	0.0212621	0.0160284	IL1R1/TLR4	2	0.125
GO:0050135	MF	GO:0050135	NAD(P)+ nucleosidase activity	2/55	16/18432	0.00102132	0.0212621	0.0160284	IL1R1/TLR4	2	0.125
GO:0061809	MF	GO:0061809	NAD+ nucleotidase, cyclic ADP-ribose generating	2/55	16/18432	0.00102132	0.0212621	0.0160284	IL1R1/TLR4	2	0.125
GO:0019003	MF	GO:0019003	GDP binding	3/55	73/18432	0.00134886	0.0257408	0.0194047	RAB7A/RALB/RRAGD	3	0.0410959
GO:0004674	MF	GO:0004674	protein serine/threonine kinase activity	6/55	430/18432	0.00171765	0.0286204	0.0215755	HTATIP2/PINK1/PRKCZ/MKNK2/MAPK1/DAPK2	6	0.0139535
GO:0009931	MF	GO:0009931	calcium-dependent protein serine/threonine kinase activity	2/55	22/18432	0.00194362	0.0286204	0.0215755	PRKCZ/MKNK2	2	0.0909091
GO:0031625	MF	GO:0031625	ubiquitin protein ligase binding	5/55	299/18432	0.00194745	0.0286204	0.0215755	PINK1/CUL3/LYN/RALB/HSPA1A	5	0.0167224
GO:0035035	MF	GO:0035035	histone acetyltransferase binding	2/55	23/18432	0.00212466	0.0286204	0.0215755	CEBPB/MTF1	2	0.0869565
GO:0140416	MF	GO:0140416	transcription regulator inhibitor activity	2/55	23/18432	0.00212466	0.0286204	0.0215755	HSPA1A/DDIT3	2	0.0869565
GO:0046982	MF	GO:0046982	protein heterodimerization activity	5/55	341/18432	0.00343339	0.0436804	0.0329284	BCL2A1/CEBPB/DDIT3/RRAGD/TLR4	5	0.0146628
GO:0106310	MF	GO:0106310	protein serine kinase activity	5/55	363/18432	0.00447536	0.0539399	0.0406626	PINK1/PRKCZ/MKNK2/MAPK1/DAPK2	5	0.0137741
GO:0097718	MF	GO:0097718	disordered domain specific binding	2/55	35/18432	0.00488358	0.0559169	0.042153	HSPA1A/FN1	2	0.0571429
GO:0042056	MF	GO:0042056	chemoattractant activity	2/55	36/18432	0.005161	0.0562794	0.0424262	VEGFA/HMGB2	2	0.0555556
GO:0016799	MF	GO:0016799	hydrolase activity, hydrolyzing N-glycosyl compounds	2/55	38/18432	0.00573711	0.0597181	0.0450185	IL1R1/TLR4	2	0.0526316
GO:0003925	MF	GO:0003925	G protein activity	2/55	41/18432	0.00665381	0.0662488	0.0499416	RAB7A/RALB	2	0.0487805
GO:0033218	MF	GO:0033218	amide binding	5/55	408/18432	0.00728004	0.0694637	0.0523652	PPIF/ACADL/SLC40A1/TLR4/MRGPRX2	5	0.0122549
GO:0016504	MF	GO:0016504	peptidase activator activity	2/55	45/18432	0.00797233	0.0730265	0.055051	PINK1/FN1	2	0.0444444
GO:0019955	MF	GO:0019955	cytokine binding	3/55	144/18432	0.00910806	0.080221	0.0604746	IL6R/IFNAR1/IL1R1	3	0.0208333
GO:0050661	MF	GO:0050661	NADP binding	2/55	53/18432	0.0109294	0.0926972	0.0698797	HMGCR/PGD	2	0.0377358
GO:0001228	MF	GO:0001228	DNA-binding transcription activator activity, RNA polymerase II-specific	5/55	468/18432	0.0126812	0.103581	0.0780843	FOXO3/STAT5B/CEBPB/MTF1/DDIT3	5	0.0106838
GO:0001216	MF	GO:0001216	DNA-binding transcription activator activity	5/55	472/18432	0.0131172	0.103581	0.0780843	FOXO3/STAT5B/CEBPB/MTF1/DDIT3	5	0.0105932
GO:0042277	MF	GO:0042277	peptide binding	4/55	330/18432	0.0168176	0.128374	0.096775	PPIF/SLC40A1/TLR4/MRGPRX2	4	0.0121212
GO:0004860	MF	GO:0004860	protein kinase inhibitor activity	2/55	70/18432	0.0185466	0.136313	0.10276	ITPRIP/CDKN2D	2	0.0285714
GO:0015453	MF	GO:0015453	oxidoreduction-driven active transmembrane transporter activity	2/55	71/18432	0.0190481	0.136313	0.10276	NDUFB3/COX7B2	2	0.028169
GO:0019210	MF	GO:0019210	kinase inhibitor activity	2/55	74/18432	0.0205867	0.142859	0.107694	ITPRIP/CDKN2D	2	0.027027
GO:0005381	MF	GO:0005381	iron ion transmembrane transporter activity	1/55	10/18432	0.029449	0.16103	0.121392	SLC40A1	1	0.1
GO:0016634	MF	GO:0016634	oxidoreductase activity, acting on the CH-CH group of donors, oxygen as acceptor	1/55	10/18432	0.029449	0.16103	0.121392	ACADL	1	0.1
GO:0016671	MF	GO:0016671	oxidoreductase activity, acting on a sulfur group of donors, disulfide as acceptor	1/55	10/18432	0.029449	0.16103	0.121392	MSRB2	1	0.1
GO:0019203	MF	GO:0019203	carbohydrate phosphatase activity	1/55	10/18432	0.029449	0.16103	0.121392	PFKFB3	1	0.1
GO:0034594	MF	GO:0034594	phosphatidylinositol trisphosphate phosphatase activity	1/55	10/18432	0.029449	0.16103	0.121392	PTEN	1	0.1
GO:0043208	MF	GO:0043208	glycosphingolipid binding	1/55	10/18432	0.029449	0.16103	0.121392	LYN	1	0.1
GO:0050308	MF	GO:0050308	sugar-phosphatase activity	1/55	10/18432	0.029449	0.16103	0.121392	PFKFB3	1	0.1
GO:0050786	MF	GO:0050786	RAGE receptor binding	1/55	10/18432	0.029449	0.16103	0.121392	HMGB2	1	0.1
GO:0051219	MF	GO:0051219	phosphoprotein binding	2/55	92/18432	0.0308395	0.16103	0.121392	LYN/MAPK1	2	0.0217391
GO:0140678	MF	GO:0140678	molecular function inhibitor activity	2/55	93/18432	0.0314579	0.16103	0.121392	HSPA1A/DDIT3	2	0.0215054
GO:0005078	MF	GO:0005078	MAP-kinase scaffold activity	1/55	11/18432	0.0323466	0.16103	0.121392	SPAG9	1	0.0909091
GO:0043422	MF	GO:0043422	protein kinase B binding	1/55	11/18432	0.0323466	0.16103	0.121392	PINK1	1	0.0909091
GO:0043522	MF	GO:0043522	leucine zipper domain binding	1/55	11/18432	0.0323466	0.16103	0.121392	DDIT3	1	0.0909091
GO:0003995	MF	GO:0003995	acyl-CoA dehydrogenase activity	1/55	12/18432	0.0352358	0.16138	0.121656	ACADL	1	0.0833333
GO:0004861	MF	GO:0004861	cyclin-dependent protein serine/threonine kinase inhibitor activity	1/55	12/18432	0.0352358	0.16138	0.121656	CDKN2D	1	0.0833333
GO:0052890	MF	GO:0052890	oxidoreductase activity, acting on the CH-CH group of donors, with a flavin as acceptor	1/55	12/18432	0.0352358	0.16138	0.121656	ACADL	1	0.0833333
GO:0140776	MF	GO:0140776	protein-containing complex destabilizing activity	1/55	12/18432	0.0352358	0.16138	0.121656	HSPA1A	1	0.0833333
GO:0008353	MF	GO:0008353	RNA polymerase II CTD heptapeptide repeat kinase activity	1/55	13/18432	0.0381165	0.164692	0.124153	MAPK1	1	0.0769231
GO:0043560	MF	GO:0043560	insulin receptor substrate binding	1/55	13/18432	0.0381165	0.164692	0.124153	PRKCZ	1	0.0769231
GO:0089720	MF	GO:0089720	caspase binding	1/55	13/18432	0.0381165	0.164692	0.124153	FADD	1	0.0769231
GO:0005172	MF	GO:0005172	vascular endothelial growth factor receptor binding	1/55	14/18432	0.0409887	0.167915	0.126582	VEGFA	1	0.0714286
GO:0005545	MF	GO:0005545	1-phosphatidylinositol binding	1/55	15/18432	0.0438525	0.167915	0.126582	ZFYVE16	1	0.0666667
GO:0017110	MF	GO:0017110	nucleoside diphosphate phosphatase activity	1/55	15/18432	0.0438525	0.167915	0.126582	ENTPD1	1	0.0666667
GO:1901681	MF	GO:1901681	sulfur compound binding	3/55	270/18432	0.0466998	0.167915	0.126582	ACADL/VEGFA/FN1	3	0.0111111
GO:0004698	MF	GO:0004698	calcium-dependent protein kinase C activity	1/55	16/18432	0.0467079	0.167915	0.126582	PRKCZ	1	0.0625
GO:0004707	MF	GO:0004707	MAP kinase activity	1/55	16/18432	0.0467079	0.167915	0.126582	MAPK1	1	0.0625
GO:0030275	MF	GO:0030275	LRR domain binding	1/55	16/18432	0.0467079	0.167915	0.126582	DDIT3	1	0.0625
GO:0070402	MF	GO:0070402	NADPH binding	1/55	16/18432	0.0467079	0.167915	0.126582	HMGCR	1	0.0625
GO:0005126	MF	GO:0005126	cytokine receptor binding	3/55	273/18432	0.0479829	0.167915	0.126582	VEGFA/IL6R/FADD	3	0.010989
GO:0031490	MF	GO:0031490	chromatin DNA binding	2/55	118/18432	0.0484323	0.167915	0.126582	FOXO3/CEBPB	2	0.0169492
GO:0000400	MF	GO:0000400	four-way junction DNA binding	1/55	17/18432	0.0495549	0.167915	0.126582	HMGB2	1	0.0588235
GO:0004697	MF	GO:0004697	protein kinase C activity	1/55	17/18432	0.0495549	0.167915	0.126582	PRKCZ	1	0.0588235
