# Supplementary material for: Identification and experimental validation of biomarkers associated with mitochondrial and programmed cell death in major depressive disorder
Source: Front Psychiatry. 2025 Apr 30;16:1564380. doi: 10.3389/fpsyt.2025.1564380 (PMC12075303; doi:10.3389/fpsyt.2025.1564380)
Supplement: Supplementary file 9 [file Table8.xlsx]

## Sheet: KEGG_res
	ID	Description	GeneRatio	BgRatio	pvalue	p.adjust	qvalue	geneID	Count
hsa04066	hsa04066	HIF-1 signaling pathway	6/46	109/8844	1.91512e-05	0.00225346	0.00142077	VEGFA/IL6R/MKNK2/MAPK1/TLR4/PFKFB3	6
hsa04140	hsa04140	Autophagy - animal	7/46	169/8844	2.34736e-05	0.00225346	0.00142077	PTEN/RAB7A/LAMP2/MAPK1/SH3GLB1/DAPK2/RRAGD	7
hsa01521	hsa01521	EGFR tyrosine kinase inhibitor resistance	5/46	80/8844	5.47335e-05	0.00350294	0.00220854	PTEN/FOXO3/VEGFA/IL6R/MAPK1	5
hsa05208	hsa05208	Chemical carcinogenesis - reactive oxygen species	7/46	226/8844	0.00014848	0.00638497	0.00402561	NDUFB3/PPIF/COX7B2/PTEN/FOXO3/VEGFA/MAPK1	7
hsa04933	hsa04933	AGE-RAGE signaling pathway in diabetic complications	5/46	101/8844	0.000166275	0.00638497	0.00402561	VEGFA/PRKCZ/MAPK1/STAT5B/FN1	5
hsa04137	hsa04137	Mitophagy - animal	5/46	105/8844	0.000199591	0.0063869	0.00402683	NLRX1/PINK1/FOXO3/RAB7A/TFEB	5
hsa05145	hsa05145	Toxoplasmosis	5/46	111/8844	0.000258844	0.00709971	0.00447625	PPIF/ALOX5/MAPK1/HSPA1A/TLR4	5
hsa05152	hsa05152	Tuberculosis	6/46	180/8844	0.000311499	0.00747598	0.00471347	RAB7A/LAMP2/MAPK1/FADD/CEBPB/TLR4	6
hsa04151	hsa04151	PI3K-Akt signaling pathway	8/46	362/8844	0.00048597	0.0103674	0.00653643	PTEN/FOXO3/VEGFA/IL6R/IFNAR1/MAPK1/TLR4/FN1	8
hsa04210	hsa04210	Apoptosis	5/46	136/8844	0.000660007	0.0126721	0.00798956	PMAIP1/BCL2A1/MAPK1/FADD/DDIT3	5
hsa05162	hsa05162	Measles	5/46	139/8844	0.000728788	0.0127207	0.00802016	IFNAR1/FADD/HSPA1A/STAT5B/TLR4	5
hsa05219	hsa05219	Bladder cancer	3/46	41/8844	0.00122249	0.0182428	0.0115017	VEGFA/MAPK1/DAPK2	3
hsa04217	hsa04217	Necroptosis	5/46	159/8844	0.00133351	0.0182428	0.0115017	CHMP2A/IFNAR1/FADD/STAT5B/TLR4	5
hsa04657	hsa04657	IL-17 signaling pathway	4/46	95/8844	0.00144371	0.0182428	0.0115017	MAPK1/FADD/CEBPB/IL17RA	4
hsa05161	hsa05161	Hepatitis B	5/46	163/8844	0.00148912	0.0182428	0.0115017	IFNAR1/MAPK1/FADD/STAT5B/TLR4	5
hsa05165	hsa05165	Human papillomavirus infection	7/46	333/8844	0.00152023	0.0182428	0.0115017	PTEN/VEGFA/PRKCZ/IFNAR1/MAPK1/FADD/FN1	7
hsa04144	hsa04144	Endocytosis	6/46	252/8844	0.0018155	0.0196574	0.0123936	RAB7A/CHMP2A/PRKCZ/HSPA1A/SH3GLB1/ZFYVE16	6
hsa05164	hsa05164	Influenza A	5/46	172/8844	0.00188789	0.0196574	0.0123936	NLRX1/IFNAR1/MAPK1/FADD/TLR4	5
hsa05146	hsa05146	Amoebiasis	4/46	103/8844	0.00194526	0.0196574	0.0123936	RAB7A/IL1R1/TLR4/FN1	4
hsa04064	hsa04064	NF-kappa B signaling pathway	4/46	105/8844	0.00208735	0.0200386	0.012634	BCL2A1/LYN/IL1R1/TLR4	4
hsa04659	hsa04659	Th17 cell differentiation	4/46	108/8844	0.00231374	0.0208829	0.0131663	IL6R/MAPK1/STAT5B/IL1R1	4
hsa04620	hsa04620	Toll-like receptor signaling pathway	4/46	109/8844	0.00239283	0.0208829	0.0131663	IFNAR1/MAPK1/FADD/TLR4	4
hsa04621	hsa04621	NOD-like receptor signaling pathway	5/46	189/8844	0.00284765	0.0237717	0.0149876	NLRX1/IFNAR1/MAPK1/FADD/TLR4	5
hsa05020	hsa05020	Prion disease	6/46	278/8844	0.0029741	0.0237928	0.015001	NDUFB3/PPIF/COX7B2/MAPK1/HSPA1A/DDIT3	6
hsa04062	hsa04062	Chemokine signaling pathway	5/46	193/8844	0.00311712	0.0239395	0.0150934	FOXO3/LYN/PRKCZ/MAPK1/STAT5B	5
hsa05167	hsa05167	Kaposi sarcoma-associated herpesvirus infection	5/46	196/8844	0.00333101	0.0245982	0.0155088	VEGFA/LYN/IFNAR1/MAPK1/FADD	5
hsa05213	hsa05213	Endometrial cancer	3/46	59/8844	0.00349252	0.0248357	0.0156585	PTEN/FOXO3/MAPK1	3
hsa05205	hsa05205	Proteoglycans in cancer	5/46	204/8844	0.00395315	0.0267238	0.0168489	VEGFA/MAPK1/CD63/TLR4/FN1	5
hsa05415	hsa05415	Diabetic cardiomyopathy	5/46	205/8844	0.0040364	0.0267238	0.0168489	NDUFB3/PPIF/COX7B2/PTEN/PRKCZ	5
hsa04010	hsa04010	MAPK signaling pathway	6/46	300/8844	0.00432881	0.0277044	0.0174671	VEGFA/MKNK2/MAPK1/HSPA1A/IL1R1/DDIT3	6
hsa04068	hsa04068	FoxO signaling pathway	4/46	133/8844	0.00489409	0.0302234	0.0190553	PTEN/FOXO3/CDKN2D/MAPK1	4
hsa05417	hsa05417	Lipid and atherosclerosis	5/46	216/8844	0.00503723	0.0302234	0.0190553	LYN/MAPK1/HSPA1A/DDIT3/TLR4	5
hsa05221	hsa05221	Acute myeloid leukemia	3/46	68/8844	0.00521156	0.0303218	0.0191174	BCL2A1/MAPK1/STAT5B	3
hsa04664	hsa04664	Fc epsilon RI signaling pathway	3/46	69/8844	0.00542878	0.0306566	0.0193285	LYN/ALOX5/MAPK1	3
hsa04917	hsa04917	Prolactin signaling pathway	3/46	71/8844	0.00587943	0.031357	0.01977	FOXO3/MAPK1/STAT5B	3
hsa05230	hsa05230	Central carbon metabolism in cancer	3/46	71/8844	0.00587943	0.031357	0.01977	GLS2/PTEN/MAPK1	3
hsa05163	hsa05163	Human cytomegalovirus infection	5/46	226/8844	0.00609046	0.0316046	0.0199261	VEGFA/IL6R/MAPK1/FADD/IL1R1	5
hsa05223	hsa05223	Non-small cell lung cancer	3/46	73/8844	0.00635192	0.0318766	0.0200977	FOXO3/MAPK1/STAT5B	3
hsa04936	hsa04936	Alcoholic liver disease	4/46	144/8844	0.00647494	0.0318766	0.0200977	FOXO3/FADD/IL17RA/TLR4	4
hsa01524	hsa01524	Platinum drug resistance	3/46	75/8844	0.00684652	0.0328633	0.0207197	PMAIP1/MAPK1/FADD	3
hsa05212	hsa05212	Pancreatic cancer	3/46	77/8844	0.00736348	0.0344826	0.0217407	VEGFA/RALB/MAPK1	3
hsa04148	hsa04148	Efferocytosis	4/46	156/8844	0.00855226	0.039038	0.0246128	RAB7A/ALOX5/MAPK1/CEBPB	4
hsa04932	hsa04932	Non-alcoholic fatty liver disease	4/46	157/8844	0.00874289	0.039038	0.0246128	NDUFB3/COX7B2/IL6R/DDIT3	4
hsa05131	hsa05131	Shigellosis	5/46	249/8844	0.00908831	0.0396581	0.0250037	FOXO3/MAPK1/IL1R1/RRAGD/TLR4	5
hsa05210	hsa05210	Colorectal cancer	3/46	87/8844	0.0102918	0.0439115	0.0276854	PMAIP1/RALB/MAPK1	3
hsa05235	hsa05235	PD-L1 expression and PD-1 checkpoint pathway in cancer	3/46	90/8844	0.0112843	0.0470996	0.0296955	PTEN/MAPK1/TLR4	3
hsa05022	hsa05022	Pathways of neurodegeneration - multiple diseases	7/46	483/8844	0.0116517	0.0475532	0.0299814	NDUFB3/PINK1/PPIF/COX7B2/MAPK1/FADD/DDIT3	7
hsa04215	hsa04215	Apoptosis - multiple species	2/46	32/8844	0.0118883	0.0475532	0.0299814	PMAIP1/FADD	2
hsa05012	hsa05012	Parkinson disease	5/46	271/8844	0.0127955	0.0501375	0.0316108	NDUFB3/PINK1/PPIF/COX7B2/DDIT3	5
hsa05010	hsa05010	Alzheimer disease	6/46	391/8844	0.01507	0.0578689	0.0364853	NDUFB3/PPIF/COX7B2/MAPK1/FADD/DDIT3	6
hsa05142	hsa05142	Chagas disease	3/46	103/8844	0.0162109	0.0610292	0.0384779	MAPK1/FADD/TLR4	3
hsa04510	hsa04510	Focal adhesion	4/46	203/8844	0.0207432	0.0737538	0.0465005	PTEN/VEGFA/MAPK1/FN1	4
hsa05130	hsa05130	Pathogenic Escherichia coli infection	4/46	203/8844	0.0207432	0.0737538	0.0465005	MAPK1/FADD/IL1R1/TLR4	4
hsa05169	hsa05169	Epstein-Barr virus infection	4/46	203/8844	0.0207432	0.0737538	0.0465005	LYN/IFNAR1/FADD/ENTPD1	4
hsa05203	hsa05203	Viral carcinogenesis	4/46	205/8844	0.0214182	0.074769	0.0471406	PMAIP1/LYN/MAPK1/STAT5B	4
hsa04668	hsa04668	TNF signaling pathway	3/46	119/8844	0.0236992	0.0804613	0.0507294	MAPK1/FADD/CEBPB	3
hsa04015	hsa04015	Rap1 signaling pathway	4/46	212/8844	0.0238869	0.0804613	0.0507294	VEGFA/RALB/PRKCZ/MAPK1	4
hsa04930	hsa04930	Type II diabetes mellitus	2/46	47/8844	0.0246654	0.0808963	0.0510037	PRKCZ/MAPK1	2
hsa04071	hsa04071	Sphingolipid signaling pathway	3/46	122/8844	0.0252801	0.0808963	0.0510037	PTEN/PRKCZ/MAPK1	3
hsa04152	hsa04152	AMPK signaling pathway	3/46	122/8844	0.0252801	0.0808963	0.0510037	FOXO3/HMGCR/PFKFB3	3
hsa04611	hsa04611	Platelet activation	3/46	125/8844	0.026917	0.0847222	0.0534159	LYN/PRKCZ/MAPK1	3
hsa05166	hsa05166	Human T-cell leukemia virus 1 infection	4/46	223/8844	0.0281055	0.0870365	0.054875	PTEN/MAPK1/STAT5B/IL1R1	4
hsa04926	hsa04926	Relaxin signaling pathway	3/46	130/8844	0.0297691	0.090725	0.0572005	VEGFA/PRKCZ/MAPK1	3
hsa05134	hsa05134	Legionellosis	2/46	56/8844	0.0341203	0.0993068	0.0626112	HSPA1A/TLR4	2
hsa05171	hsa05171	Coronavirus disease - COVID-19	4/46	238/8844	0.034539	0.0993068	0.0626112	IL6R/IFNAR1/MAPK1/TLR4	4
hsa04910	hsa04910	Insulin signaling pathway	3/46	138/8844	0.0346539	0.0993068	0.0626112	PRKCZ/MKNK2/MAPK1	3
hsa05135	hsa05135	Yersinia infection	3/46	138/8844	0.0346539	0.0993068	0.0626112	MAPK1/TLR4/FN1	3
hsa05418	hsa05418	Fluid shear stress and atherosclerosis	3/46	141/8844	0.036587	0.103305	0.0651317	VEGFA/PRKCZ/IL1R1	3
hsa04380	hsa04380	Osteoclast differentiation	3/46	142/8844	0.0372436	0.103634	0.0653397	IFNAR1/MAPK1/IL1R1	3
hsa04370	hsa04370	VEGF signaling pathway	2/46	60/8844	0.0387082	0.104676	0.0659961	VEGFA/MAPK1	2
hsa04730	hsa04730	Long-term depression	2/46	60/8844	0.0387082	0.104676	0.0659961	LYN/MAPK1	2
hsa05132	hsa05132	Salmonella infection	4/46	251/8844	0.0407596	0.108061	0.0681309	RAB7A/MAPK1/FADD/TLR4	4
hsa04213	hsa04213	Longevity regulating pathway - multiple species	2/46	62/8844	0.0410859	0.108061	0.0681309	FOXO3/HSPA1A	2
hsa04145	hsa04145	Phagosome	3/46	157/8844	0.0478164	0.12241	0.0771774	RAB7A/LAMP2/TLR4	3
hsa04218	hsa04218	Cellular senescence	3/46	157/8844	0.0478164	0.12241	0.0771774	PTEN/FOXO3/MAPK1	3
hsa04150	hsa04150	mTOR signaling pathway	3/46	158/8844	0.0485689	0.1227	0.0773605	PTEN/MAPK1/RRAGD	3
hsa05160	hsa05160	Hepatitis C	3/46	159/8844	0.0493273	0.122998	0.0775481	IFNAR1/MAPK1/FADD	3
