# Supplementary material for: Identification and experimental validation of biomarkers associated with mitochondrial and programmed cell death in major depressive disorder
Source: Front Psychiatry. 2025 Apr 30;16:1564380. doi: 10.3389/fpsyt.2025.1564380 (PMC12075303; doi:10.3389/fpsyt.2025.1564380)
Supplement: Supplementary file 10 [file Table9.xlsx]

## Sheet: hub_gene
	symbol
1	TLR4
2	PTEN
3	MAPK1
4	CEBPB
5	FOXO3
6	STAT5B
7	FN1
8	LYN
9	IL6R
10	IFNAR1
11	IL1R1
12	IL17RA
13	FADD
14	PINK1
15	BCL2A1
16	TFEB
17	LAMP2
18	CD63
19	PMAIP1
20	PRKCZ
21	RAB7A
22	DDIT3
23	CUL3
24	PPIF
25	RRAGD
26	HSPA1A
