# Supplementary material for: Identification and experimental validation of biomarkers associated with mitochondrial and programmed cell death in major depressive disorder
Source: Front Psychiatry. 2025 Apr 30;16:1564380. doi: 10.3389/fpsyt.2025.1564380 (PMC12075303; doi:10.3389/fpsyt.2025.1564380)
Supplement: Supplementary file 11 [file Table10.xlsx]

## Sheet: p.mat 
Activated B cell	Activated CD8 T cell	Central memory CD4 T cell	Effector memory CD8 T cell	Eosinophil	Gamma delta T cell	Immature B cell	Immature dendritic cell	Macrophage	CD63	IL17RA	IL1R1
0	0.007195	0.0886701	0.116807	0.0419492	0.0875405	6.92921e-17	0.0011888	0.0040479	0.000154782	9.86151e-05	0.0120148
0.007195	0	0.00139094	2.55876e-05	0.0873342	0.00103945	0.00647356	0.0770398	1.19632e-05	0.00015639	4.06237e-05	3.8705e-05
0.0886701	0.00139094	0	0.00504818	0.019875	0.0912414	0.0945994	0.024603	0.000356473	0.00509044	0.00296869	0.00316248
0.116807	2.55876e-05	0.00504818	0	0.0243288	0.00449512	0.0877267	0.135078	6.742e-05	0.00135046	0.000604666	2.29749e-05
0.0419492	0.0873342	0.019875	0.0243288	0	0.090549	0.0817782	8.27039e-05	0.00077059	0.0015597	0.00165583	0.00139064
0.0875405	0.00103945	0.0912414	0.00449512	0.090549	0	0.0524005	0.242184	0.015971	0.000249214	0.00032384	0.000405206
6.92921e-17	0.00647356	0.0945994	0.0877267	0.0817782	0.0524005	0	0.00251021	0.00362506	8.02149e-05	3.27295e-05	0.00878727
0.0011888	0.0770398	0.024603	0.135078	8.27039e-05	0.242184	0.00251021	0	0.000718175	0.00289317	0.00302021	0.0118423
0.0040479	1.19632e-05	0.000356473	6.742e-05	0.00077059	0.015971	0.00362506	0.000718175	0	5.89433e-05	4.58713e-06	1.99183e-05
0.000154782	0.00015639	0.00509044	0.00135046	0.0015597	0.000249214	8.02149e-05	0.00289317	5.89433e-05	0	1.03214e-07	1.61965e-07
9.86151e-05	4.06237e-05	0.00296869	0.000604666	0.00165583	0.00032384	3.27295e-05	0.00302021	4.58713e-06	1.03214e-07	0	7.68126e-07
0.0120148	3.8705e-05	0.00316248	2.29749e-05	0.00139064	0.000405206	0.00878727	0.0118423	1.99183e-05	1.61965e-07	7.68126e-07	0
